# Supplementary material for: Mechanism of IRSp53 inhibition by 14-3-3
Source: Nat Commun. 2019 Jan 29;10:483. doi: 10.1038/s41467-019-08317-8 (PMC6351565; doi:10.1038/s41467-019-08317-8)
Supplement: Supplementary file 4 — Supplementary Data 1 [file 41467_2019_8317_MOESM4_ESM.xlsx]

## Sheet: All IRSp53 PTM counts
Supplementary Data 1: Proteomic analysis of all identified sites of posttranslational modification in IRSp53 purified from serum starved mammalian cells.
Protein Accession	Protein Name	Site	Modification	Best Ascore	Localization Probability	Number of Peptides
Q9UQB8	Brain-specific angiogenesis inhibitor 1-associated protein 2 OS=Homo sapiens GN=BAIAP2 PE=1 SV=1	M9	Oxidation	100% (1,000.00)	1	21
Q9UQB8	Brain-specific angiogenesis inhibitor 1-associated protein 2 OS=Homo sapiens GN=BAIAP2 PE=1 SV=1	M21	Oxidation	100% (1,000.00)	1	41
Q9UQB8	Brain-specific angiogenesis inhibitor 1-associated protein 2 OS=Homo sapiens GN=BAIAP2 PE=1 SV=1	M34	Oxidation	100% (1,000.00)	1	19
Q9UQB8	Brain-specific angiogenesis inhibitor 1-associated protein 2 OS=Homo sapiens GN=BAIAP2 PE=1 SV=1	M59	Oxidation	100% (1,000.00)	1	74
Q9UQB8	Brain-specific angiogenesis inhibitor 1-associated protein 2 OS=Homo sapiens GN=BAIAP2 PE=1 SV=1	M79	Oxidation	100% (1,000.00)	1	100
Q9UQB8	Brain-specific angiogenesis inhibitor 1-associated protein 2 OS=Homo sapiens GN=BAIAP2 PE=1 SV=1	M93	Oxidation	100% (1,000.00)	1	34
Q9UQB8	Brain-specific angiogenesis inhibitor 1-associated protein 2 OS=Homo sapiens GN=BAIAP2 PE=1 SV=1	S117	Phospho	100% (48.15)	0.999985	1
Q9UQB8	Brain-specific angiogenesis inhibitor 1-associated protein 2 OS=Homo sapiens GN=BAIAP2 PE=1 SV=1	M244	Oxidation	100% (1,000.00)	1	37
Q9UQB8	Brain-specific angiogenesis inhibitor 1-associated protein 2 OS=Homo sapiens GN=BAIAP2 PE=1 SV=1	T253	Phospho	99% (21.95)	0.987332	2
Q9UQB8	Brain-specific angiogenesis inhibitor 1-associated protein 2 OS=Homo sapiens GN=BAIAP2 PE=1 SV=1	S268	Phospho	100% (74.47)	1	1
Q9UQB8	Brain-specific angiogenesis inhibitor 1-associated protein 2 OS=Homo sapiens GN=BAIAP2 PE=1 SV=1	M290	Oxidation	100% (1,000.00)	1	31
Q9UQB8	Brain-specific angiogenesis inhibitor 1-associated protein 2 OS=Homo sapiens GN=BAIAP2 PE=1 SV=1	M299	Oxidation	100% (1,000.00)	1	34
Q9UQB8	Brain-specific angiogenesis inhibitor 1-associated protein 2 OS=Homo sapiens GN=BAIAP2 PE=1 SV=1	S323	Phospho	100% (149.76)	1	13
Q9UQB8	Brain-specific angiogenesis inhibitor 1-associated protein 2 OS=Homo sapiens GN=BAIAP2 PE=1 SV=1	S325	Phospho	100% (122.98)	1	21
Q9UQB8	Brain-specific angiogenesis inhibitor 1-associated protein 2 OS=Homo sapiens GN=BAIAP2 PE=1 SV=1	S334	Phospho	100% (54.16)	1	1
Q9UQB8	Brain-specific angiogenesis inhibitor 1-associated protein 2 OS=Homo sapiens GN=BAIAP2 PE=1 SV=1	S336	Phospho	100% (30.97)	0.999992	3
Q9UQB8	Brain-specific angiogenesis inhibitor 1-associated protein 2 OS=Homo sapiens GN=BAIAP2 PE=1 SV=1	T340	Phospho	100% (24.95)	0.996775	1
Q9UQB8	Brain-specific angiogenesis inhibitor 1-associated protein 2 OS=Homo sapiens GN=BAIAP2 PE=1 SV=1	T348	Phospho	100% (40.20)	0.999966	10
Q9UQB8	Brain-specific angiogenesis inhibitor 1-associated protein 2 OS=Homo sapiens GN=BAIAP2 PE=1 SV=1	S352	Phospho	100% (27.96)	0.996787	2
Q9UQB8	Brain-specific angiogenesis inhibitor 1-associated protein 2 OS=Homo sapiens GN=BAIAP2 PE=1 SV=1	T360	Phospho	97% (17.99)	0.969029	1
Q9UQB8	Brain-specific angiogenesis inhibitor 1-associated protein 2 OS=Homo sapiens GN=BAIAP2 PE=1 SV=1	S366	Phospho	100% (49.90)	1	14
Q9UQB8	Brain-specific angiogenesis inhibitor 1-associated protein 2 OS=Homo sapiens GN=BAIAP2 PE=1 SV=1	M367	Oxidation	100% (1,000.00)	1	35
Q9UQB8	Brain-specific angiogenesis inhibitor 1-associated protein 2 OS=Homo sapiens GN=BAIAP2 PE=1 SV=1	S384	Phospho	100% (219.53)	1	3
Q9UQB8	Brain-specific angiogenesis inhibitor 1-associated protein 2 OS=Homo sapiens GN=BAIAP2 PE=1 SV=1	M423	Oxidation	100% (1,000.00)	1	18
Q9UQB8	Brain-specific angiogenesis inhibitor 1-associated protein 2 OS=Homo sapiens GN=BAIAP2 PE=1 SV=1	M445	Oxidation	100% (1,000.00)	1	86
Q9UQB8	Brain-specific angiogenesis inhibitor 1-associated protein 2 OS=Homo sapiens GN=BAIAP2 PE=1 SV=1	S446	Phospho	100% (43.02)	1	1
Q9UQB8	Brain-specific angiogenesis inhibitor 1-associated protein 2 OS=Homo sapiens GN=BAIAP2 PE=1 SV=1	S454	Phospho	99% (21.95)	0.987332	1
Q9UQB8	Brain-specific angiogenesis inhibitor 1-associated protein 2 OS=Homo sapiens GN=BAIAP2 PE=1 SV=1	S499	Phospho	100% (102.07)	1	1
Q9UQB8-2	Isoform 2 of Brain-specific angiogenesis inhibitor 1-associated protein 2 OS=Homo sapiens GN=BAIAP2	M9	Oxidation	100% (1,000.00)	1	21
Q9UQB8-2	Isoform 2 of Brain-specific angiogenesis inhibitor 1-associated protein 2 OS=Homo sapiens GN=BAIAP2	M21	Oxidation	100% (1,000.00)	1	41
Q9UQB8-2	Isoform 2 of Brain-specific angiogenesis inhibitor 1-associated protein 2 OS=Homo sapiens GN=BAIAP2	M34	Oxidation	100% (1,000.00)	1	19
Q9UQB8-2	Isoform 2 of Brain-specific angiogenesis inhibitor 1-associated protein 2 OS=Homo sapiens GN=BAIAP2	M59	Oxidation	100% (1,000.00)	1	74
Q9UQB8-2	Isoform 2 of Brain-specific angiogenesis inhibitor 1-associated protein 2 OS=Homo sapiens GN=BAIAP2	M79	Oxidation	100% (1,000.00)	1	100
Q9UQB8-2	Isoform 2 of Brain-specific angiogenesis inhibitor 1-associated protein 2 OS=Homo sapiens GN=BAIAP2	M93	Oxidation	100% (1,000.00)	1	34
Q9UQB8-2	Isoform 2 of Brain-specific angiogenesis inhibitor 1-associated protein 2 OS=Homo sapiens GN=BAIAP2	S117	Phospho	100% (48.15)	0.999985	1
Q9UQB8-2	Isoform 2 of Brain-specific angiogenesis inhibitor 1-associated protein 2 OS=Homo sapiens GN=BAIAP2	M244	Oxidation	100% (1,000.00)	1	37
Q9UQB8-2	Isoform 2 of Brain-specific angiogenesis inhibitor 1-associated protein 2 OS=Homo sapiens GN=BAIAP2	T253	Phospho	99% (21.95)	0.987332	2
Q9UQB8-2	Isoform 2 of Brain-specific angiogenesis inhibitor 1-associated protein 2 OS=Homo sapiens GN=BAIAP2	S268	Phospho	100% (74.47)	1	1
Q9UQB8-2	Isoform 2 of Brain-specific angiogenesis inhibitor 1-associated protein 2 OS=Homo sapiens GN=BAIAP2	M290	Oxidation	100% (1,000.00)	1	31
Q9UQB8-2	Isoform 2 of Brain-specific angiogenesis inhibitor 1-associated protein 2 OS=Homo sapiens GN=BAIAP2	M299	Oxidation	100% (1,000.00)	1	34
Q9UQB8-2	Isoform 2 of Brain-specific angiogenesis inhibitor 1-associated protein 2 OS=Homo sapiens GN=BAIAP2	S323	Phospho	100% (149.76)	1	13
Q9UQB8-2	Isoform 2 of Brain-specific angiogenesis inhibitor 1-associated protein 2 OS=Homo sapiens GN=BAIAP2	S325	Phospho	100% (122.98)	1	21
Q9UQB8-2	Isoform 2 of Brain-specific angiogenesis inhibitor 1-associated protein 2 OS=Homo sapiens GN=BAIAP2	S334	Phospho	100% (54.16)	1	1
Q9UQB8-2	Isoform 2 of Brain-specific angiogenesis inhibitor 1-associated protein 2 OS=Homo sapiens GN=BAIAP2	S336	Phospho	100% (30.97)	0.999992	3
Q9UQB8-2	Isoform 2 of Brain-specific angiogenesis inhibitor 1-associated protein 2 OS=Homo sapiens GN=BAIAP2	T340	Phospho	100% (24.95)	0.996775	1
Q9UQB8-2	Isoform 2 of Brain-specific angiogenesis inhibitor 1-associated protein 2 OS=Homo sapiens GN=BAIAP2	T348	Phospho	100% (40.20)	0.999966	10
Q9UQB8-2	Isoform 2 of Brain-specific angiogenesis inhibitor 1-associated protein 2 OS=Homo sapiens GN=BAIAP2	S352	Phospho	100% (27.96)	0.996787	2
Q9UQB8-2	Isoform 2 of Brain-specific angiogenesis inhibitor 1-associated protein 2 OS=Homo sapiens GN=BAIAP2	T360	Phospho	97% (17.99)	0.969029	1
Q9UQB8-2	Isoform 2 of Brain-specific angiogenesis inhibitor 1-associated protein 2 OS=Homo sapiens GN=BAIAP2	S366	Phospho	100% (49.90)	1	14
Q9UQB8-2	Isoform 2 of Brain-specific angiogenesis inhibitor 1-associated protein 2 OS=Homo sapiens GN=BAIAP2	M367	Oxidation	100% (1,000.00)	1	35
Q9UQB8-2	Isoform 2 of Brain-specific angiogenesis inhibitor 1-associated protein 2 OS=Homo sapiens GN=BAIAP2	S384	Phospho	100% (219.53)	1	3
Q9UQB8-2	Isoform 2 of Brain-specific angiogenesis inhibitor 1-associated protein 2 OS=Homo sapiens GN=BAIAP2	M423	Oxidation	100% (1,000.00)	1	18
Q9UQB8-2	Isoform 2 of Brain-specific angiogenesis inhibitor 1-associated protein 2 OS=Homo sapiens GN=BAIAP2	M445	Oxidation	100% (1,000.00)	1	86
Q9UQB8-2	Isoform 2 of Brain-specific angiogenesis inhibitor 1-associated protein 2 OS=Homo sapiens GN=BAIAP2	S446	Phospho	100% (43.02)	1	1
Q9UQB8-2	Isoform 2 of Brain-specific angiogenesis inhibitor 1-associated protein 2 OS=Homo sapiens GN=BAIAP2	S454	Phospho	99% (21.95)	0.987332	1
Q9UQB8-2	Isoform 2 of Brain-specific angiogenesis inhibitor 1-associated protein 2 OS=Homo sapiens GN=BAIAP2	S499	Phospho	100% (102.07)	1	1
Q9UQB8-6	Isoform 6 of Brain-specific angiogenesis inhibitor 1-associated protein 2 OS=Homo sapiens GN=BAIAP2	M9	Oxidation	100% (1,000.00)	1	21
Q9UQB8-6	Isoform 6 of Brain-specific angiogenesis inhibitor 1-associated protein 2 OS=Homo sapiens GN=BAIAP2	M21	Oxidation	100% (1,000.00)	1	41
Q9UQB8-6	Isoform 6 of Brain-specific angiogenesis inhibitor 1-associated protein 2 OS=Homo sapiens GN=BAIAP2	M34	Oxidation	100% (1,000.00)	1	19
Q9UQB8-6	Isoform 6 of Brain-specific angiogenesis inhibitor 1-associated protein 2 OS=Homo sapiens GN=BAIAP2	M59	Oxidation	100% (1,000.00)	1	74
Q9UQB8-6	Isoform 6 of Brain-specific angiogenesis inhibitor 1-associated protein 2 OS=Homo sapiens GN=BAIAP2	M79	Oxidation	100% (1,000.00)	1	100
Q9UQB8-6	Isoform 6 of Brain-specific angiogenesis inhibitor 1-associated protein 2 OS=Homo sapiens GN=BAIAP2	M93	Oxidation	100% (1,000.00)	1	34
Q9UQB8-6	Isoform 6 of Brain-specific angiogenesis inhibitor 1-associated protein 2 OS=Homo sapiens GN=BAIAP2	S117	Phospho	100% (48.15)	0.999985	1
Q9UQB8-6	Isoform 6 of Brain-specific angiogenesis inhibitor 1-associated protein 2 OS=Homo sapiens GN=BAIAP2	M244	Oxidation	100% (1,000.00)	1	37
Q9UQB8-6	Isoform 6 of Brain-specific angiogenesis inhibitor 1-associated protein 2 OS=Homo sapiens GN=BAIAP2	T253	Phospho	99% (21.95)	0.987332	2
Q9UQB8-6	Isoform 6 of Brain-specific angiogenesis inhibitor 1-associated protein 2 OS=Homo sapiens GN=BAIAP2	S268	Phospho	100% (74.47)	1	1
Q9UQB8-6	Isoform 6 of Brain-specific angiogenesis inhibitor 1-associated protein 2 OS=Homo sapiens GN=BAIAP2	M290	Oxidation	100% (1,000.00)	1	31
Q9UQB8-6	Isoform 6 of Brain-specific angiogenesis inhibitor 1-associated protein 2 OS=Homo sapiens GN=BAIAP2	M299	Oxidation	100% (1,000.00)	1	34
Q9UQB8-6	Isoform 6 of Brain-specific angiogenesis inhibitor 1-associated protein 2 OS=Homo sapiens GN=BAIAP2	S323	Phospho	100% (149.76)	1	13
Q9UQB8-6	Isoform 6 of Brain-specific angiogenesis inhibitor 1-associated protein 2 OS=Homo sapiens GN=BAIAP2	S325	Phospho	100% (122.98)	1	21
Q9UQB8-6	Isoform 6 of Brain-specific angiogenesis inhibitor 1-associated protein 2 OS=Homo sapiens GN=BAIAP2	S334	Phospho	100% (54.16)	1	1
Q9UQB8-6	Isoform 6 of Brain-specific angiogenesis inhibitor 1-associated protein 2 OS=Homo sapiens GN=BAIAP2	S336	Phospho	100% (30.97)	0.999992	3
Q9UQB8-6	Isoform 6 of Brain-specific angiogenesis inhibitor 1-associated protein 2 OS=Homo sapiens GN=BAIAP2	T340	Phospho	100% (24.95)	0.996775	1
Q9UQB8-6	Isoform 6 of Brain-specific angiogenesis inhibitor 1-associated protein 2 OS=Homo sapiens GN=BAIAP2	T348	Phospho	100% (38.35)	0.999966	1
Q9UQB8-6	Isoform 6 of Brain-specific angiogenesis inhibitor 1-associated protein 2 OS=Homo sapiens GN=BAIAP2	S367	Phospho	100% (49.90)	1	14
Q9UQB8-6	Isoform 6 of Brain-specific angiogenesis inhibitor 1-associated protein 2 OS=Homo sapiens GN=BAIAP2	M368	Oxidation	100% (1,000.00)	1	35
Q9UQB8-6	Isoform 6 of Brain-specific angiogenesis inhibitor 1-associated protein 2 OS=Homo sapiens GN=BAIAP2	S385	Phospho	100% (219.53)	1	3
Q9UQB8-6	Isoform 6 of Brain-specific angiogenesis inhibitor 1-associated protein 2 OS=Homo sapiens GN=BAIAP2	M424	Oxidation	100% (1,000.00)	1	18
Q9UQB8-6	Isoform 6 of Brain-specific angiogenesis inhibitor 1-associated protein 2 OS=Homo sapiens GN=BAIAP2	M446	Oxidation	100% (1,000.00)	1	86
Q9UQB8-6	Isoform 6 of Brain-specific angiogenesis inhibitor 1-associated protein 2 OS=Homo sapiens GN=BAIAP2	S447	Phospho	100% (43.02)	1	1
Q9UQB8-6	Isoform 6 of Brain-specific angiogenesis inhibitor 1-associated protein 2 OS=Homo sapiens GN=BAIAP2	S455	Phospho	99% (21.95)	0.987332	1
Q9UQB8-6	Isoform 6 of Brain-specific angiogenesis inhibitor 1-associated protein 2 OS=Homo sapiens GN=BAIAP2	S500	Phospho	100% (102.07)	1	1
I3L113	Brain-specific angiogenesis inhibitor 1-associated protein 2 (Fragment) OS=Homo sapiens GN=BAIAP2 PE=1 SV=1	M1	Oxidation	100% (1,000.00)	1	72
I3L113	Brain-specific angiogenesis inhibitor 1-associated protein 2 (Fragment) OS=Homo sapiens GN=BAIAP2 PE=1 SV=1	M21	Oxidation	100% (1,000.00)	1	100
I3L113	Brain-specific angiogenesis inhibitor 1-associated protein 2 (Fragment) OS=Homo sapiens GN=BAIAP2 PE=1 SV=1	M35	Oxidation	100% (1,000.00)	1	34
I3L113	Brain-specific angiogenesis inhibitor 1-associated protein 2 (Fragment) OS=Homo sapiens GN=BAIAP2 PE=1 SV=1	S59	Phospho	100% (48.15)	0.999985	1

## Sheet: All Modified IRSp53 Peptides
Supplementary Data 1: Proteomic analysis of all identified sites of posttranslational modification in IRSp53 purified from serum starved mammalian cells.
protein accession	protein name	Peptide Sequence	Variable Modifications	Localization Probability	Ascore	Peptide Score	Sequest:PeptideSp	Sequest:Xcorr	Sequest:Deltacn	Sequest:PeptideRankSp	Scaffold:Peptide Probability	NTT	Actual Mass	Observed Mass	Charge	Delta AMU	Delta PPM	Start	Stop
Q9UQB8	Brain-specific angiogenesis inhibitor 1-associated protein 2 OS=Homo sapiens GN=BAIAP2 PE=1 SV=1	mSAQESTPImNGVTGPDGEDySPWADRK	M1 Oxidation, M10 Oxidation, Y21 Phospho	100%, 100%, 0%	1,000.00, 1,000.00, 0.00	207.94	0	4.926	0.7214	1	1	2	3150.31	1051.11	3	0.0112	3.54	290	317
Q9UQB8	Brain-specific angiogenesis inhibitor 1-associated protein 2 OS=Homo sapiens GN=BAIAP2 PE=1 SV=1	ELGDVLFQmAEVHR	M9 Oxidation	1	1000	115.32	0	2.426	0.3927	1	0.9793	2	1658.81	415.709	4	-0.00134	-0.809	71	84
Q9UQB8	Brain-specific angiogenesis inhibitor 1-associated protein 2 OS=Homo sapiens GN=BAIAP2 PE=1 SV=1	MGELASESQGSKELGDVLFQmAEVHR	M21 Oxidation	1	105.66	146.84	0	2.871	0.5932	1	0.9972	2	2905.37	969.463	3	42	-33.2	59	84
Q9UQB8	Brain-specific angiogenesis inhibitor 1-associated protein 2 OS=Homo sapiens GN=BAIAP2 PE=1 SV=1	SEEmHRLTENVYK	M4 Oxidation	1	1000	183.88	0	2.771	0.5144	1	0.9979	2	1650.77	551.263	3	0.00145	0.879	6	18
Q9UQB8	Brain-specific angiogenesis inhibitor 1-associated protein 2 OS=Homo sapiens GN=BAIAP2 PE=1 SV=1	mGELASESQGSKELGDVLFQmAEVHR	M1 Oxidation, M21 Oxidation	100%, 100%	1,000.00, 1,000.00	258.62	0	3.818	0.5871	1	1	2	2879.35	720.844	4	0.00196	0.681	59	84
Q9UQB8	Brain-specific angiogenesis inhibitor 1-associated protein 2 OS=Homo sapiens GN=BAIAP2 PE=1 SV=1	VLDSDGSDRLHmSLQQGK	M12 Oxidation	1	1000	111.14	0	1.881	0.3625	1	0.9613	2	2000.96	501.247	4	0.000657	0.328	434	451
Q9UQB8	Brain-specific angiogenesis inhibitor 1-associated protein 2 OS=Homo sapiens GN=BAIAP2 PE=1 SV=1	SSsmAAGLER	S3 Phospho, M4 Oxidation	98%, 100%	20.19, 1,000.00	110.16	0	2.029	0.5257	1	0.9894	2	1103.43	552.723	2	-0.000568	-0.515	364	373
Q9UQB8	Brain-specific angiogenesis inhibitor 1-associated protein 2 OS=Homo sapiens GN=BAIAP2 PE=1 SV=1	VLDSDGSDRLHmSLQQGK	M12 Oxidation	1	1000	170.73	0	3.07	0.5273	1	0.9996	2	2000.96	667.995	3	0.00336	1.68	434	451
Q9UQB8	Brain-specific angiogenesis inhibitor 1-associated protein 2 OS=Homo sapiens GN=BAIAP2 PE=1 SV=1	NFIAmGKNYEK	M5 Oxidation	1	1000	212.13	0	2.517	0.6336	1	0.9991	2	1329.64	665.827	2	0.000349	0.262	30	40
Q9UQB8	Brain-specific angiogenesis inhibitor 1-associated protein 2 OS=Homo sapiens GN=BAIAP2 PE=1 SV=1	mGELASESQGSKELGDVLFQmAEVHR	M1 Oxidation, M21 Oxidation	100%, 100%	1,000.00, 1,000.00	375.42	0	5.823	0.6624	1	1	2	2879.35	960.789	3	0.00216	0.749	59	84
Q9UQB8	Brain-specific angiogenesis inhibitor 1-associated protein 2 OS=Homo sapiens GN=BAIAP2 PE=1 SV=1	VLDSDGSDRLHmSLQQGK	M12 Oxidation	1	1000	174.46	0	3.266	0.5174	1	0.9995	2	2000.96	667.995	3	0.00336	1.68	434	451
Q9UQB8	Brain-specific angiogenesis inhibitor 1-associated protein 2 OS=Homo sapiens GN=BAIAP2 PE=1 SV=1	TImEQFNPSLR	M3 Oxidation	1	1000	190.68	0	2.076	0.597	1	0.9945	2	1350.66	676.338	2	0.00119	0.879	19	29
Q9UQB8	Brain-specific angiogenesis inhibitor 1-associated protein 2 OS=Homo sapiens GN=BAIAP2 PE=1 SV=1	LSDsYSNTLPVRK	S4 Phospho	1	30.97	194.12	0	3.115	0.6276	1	1	2	1558.75	780.38	2	0.00677	4.34	333	345
Q9UQB8	Brain-specific angiogenesis inhibitor 1-associated protein 2 OS=Homo sapiens GN=BAIAP2 PE=1 SV=1	AIFsHAAGDNSTLLSFK	S4 Phospho	1	219.53	258.14	0	4.994	0.7823	1	1	2	1857.87	929.943	2	0.00452	2.43	381	397
Q9UQB8	Brain-specific angiogenesis inhibitor 1-associated protein 2 OS=Homo sapiens GN=BAIAP2 PE=1 SV=1	mGELASESQGSKELGDVLFQmAEVHRQIQNQLEEmLK	M1 Oxidation, M21 Oxidation, M35 Oxidation	100%, 100%, 100%	1,000.00, 1,000.00, 1,000.00	118.21	0	2.995	0.452	1	0.9959	2	4250.02	1063.51	4	-0.00716	-1.69	59	95
Q9UQB8	Brain-specific angiogenesis inhibitor 1-associated protein 2 OS=Homo sapiens GN=BAIAP2 PE=1 SV=1	VLDSDGSDRLHmSLQQGK	M12 Oxidation	1	1000	166.02	0	2.647	0.4684	1	0.9955	2	2000.96	667.994	3	0.000792	0.396	434	451
Q9UQB8	Brain-specific angiogenesis inhibitor 1-associated protein 2 OS=Homo sapiens GN=BAIAP2 PE=1 SV=1	AAQPKsLsPPQSQSK	S6 Phospho, S8 Phospho	100%, 100%	123.58, 93.41	189.16	0	3.97	0.7117	1	1	2	1712.76	857.385	2	0.00234	1.37	318	332
Q9UQB8	Brain-specific angiogenesis inhibitor 1-associated protein 2 OS=Homo sapiens GN=BAIAP2 PE=1 SV=1	QIQNQLEEmLK	M9 Oxidation	1	1000	181.12	0	2.516	0.5198	1	0.9956	2	1388.7	695.356	2	0.000665	0.478	85	95
Q9UQB8	Brain-specific angiogenesis inhibitor 1-associated protein 2 OS=Homo sapiens GN=BAIAP2 PE=1 SV=1	VLDSDGSDRLHmSLQQGK	M12 Oxidation	1	1000	115.71	0	3.208	0.4101	1	0.9959	2	2000.96	501.248	4	0.00407	2.04	434	451
Q9UQB8	Brain-specific angiogenesis inhibitor 1-associated protein 2 OS=Homo sapiens GN=BAIAP2 PE=1 SV=1	VLDSDGSDRLHmSLQQGK	M12 Oxidation	1	1000	218.95	0	1.866	0.4867	1	0.9667	2	2000.96	1001.49	2	0.0041	2.05	434	451
Q9UQB8	Brain-specific angiogenesis inhibitor 1-associated protein 2 OS=Homo sapiens GN=BAIAP2 PE=1 SV=1	LsDSYSNTLPVR	S2 Phospho	1	54.16	177.13	0	2.657	0.5634	1	0.9983	2	1430.65	716.33	2	0.00118	0.824	333	344
Q9UQB8	Brain-specific angiogenesis inhibitor 1-associated protein 2 OS=Homo sapiens GN=BAIAP2 PE=1 SV=1	mRGWFPFSYTR	M1 Oxidation	1	1000	146.04	0	2.325	0.3576	1	0.9771	2	1462.68	488.568	3	0.000291	0.199	423	433
Q9UQB8	Brain-specific angiogenesis inhibitor 1-associated protein 2 OS=Homo sapiens GN=BAIAP2 PE=1 SV=1	VLDSDGSDRLHmSLQQGK	M12 Oxidation	1	1000	179.1	0	2.582	0.5788	1	0.9979	2	2000.96	667.994	3	0.000243	0.121	434	451
Q9UQB8	Brain-specific angiogenesis inhibitor 1-associated protein 2 OS=Homo sapiens GN=BAIAP2 PE=1 SV=1	mGELASESQGSKELGDVLFQmAEVHR	M1 Oxidation, M21 Oxidation	100%, 100%	1,000.00, 1,000.00	248.62	0	5.034	0.6406	1	1	2	2879.35	960.79	3	0.00509	1.77	59	84
Q9UQB8	Brain-specific angiogenesis inhibitor 1-associated protein 2 OS=Homo sapiens GN=BAIAP2 PE=1 SV=1	mGELASESQGSK	M1 Oxidation	1	1000	290.94	0	3.431	0.7843	1	1	2	1238.54	620.28	2	-0.000456	-0.368	59	70
Q9UQB8	Brain-specific angiogenesis inhibitor 1-associated protein 2 OS=Homo sapiens GN=BAIAP2 PE=1 SV=1	AVQLmQQVASNGATLPSALSASK	M5 Oxidation	1	1000	339.95	0	4.553	0.7406	1	1	2	2287.18	763.402	3	1.45e-06	0.000635	240	262
Q9UQB8	Brain-specific angiogenesis inhibitor 1-associated protein 2 OS=Homo sapiens GN=BAIAP2 PE=1 SV=1	mSAQESTPImNGVTGPDGEDYSPWADRK	M1 Oxidation, M10 Oxidation	100%, 100%	1,000.00, 1,000.00	240.91	0	3.188	0.7079	1	1	2	3070.33	1024.45	3	0.00362	1.18	290	317
Q9UQB8	Brain-specific angiogenesis inhibitor 1-associated protein 2 OS=Homo sapiens GN=BAIAP2 PE=1 SV=1	AVQLmQQVASNGATLPSALSASK	M5 Oxidation	1	1000	399.25	0	5.778	0.7552	1	1	2	2287.19	763.404	3	0.00513	2.24	240	262
Q9UQB8	Brain-specific angiogenesis inhibitor 1-associated protein 2 OS=Homo sapiens GN=BAIAP2 PE=1 SV=1	SSsmAAGLER	S3 Phospho, M4 Oxidation	33%, 100%	0.00, 1,000.00	92.08	0	2.002	0.5704	1	0.9932	2	1103.43	552.724	2	0.000897	0.812	364	373
Q9UQB8	Brain-specific angiogenesis inhibitor 1-associated protein 2 OS=Homo sapiens GN=BAIAP2 PE=1 SV=1	ELGDVLFQmAEVHR	M9 Oxidation	1	1000	157.82	0	2.737	0.3847	1	0.9934	2	1658.81	553.943	3	-0.000353	-0.213	71	84
Q9UQB8	Brain-specific angiogenesis inhibitor 1-associated protein 2 OS=Homo sapiens GN=BAIAP2 PE=1 SV=1	ELGDVLFQmAEVHR	M9 Oxidation	1	1000	182.38	0	3.026	0.5064	1	0.9985	2	1658.81	553.945	3	0.00477	2.88	71	84
Q9UQB8	Brain-specific angiogenesis inhibitor 1-associated protein 2 OS=Homo sapiens GN=BAIAP2 PE=1 SV=1	sLsPPQSQSK	S1 Phospho, S3 Phospho	100%, 100%	77.91, 86.37	83.86	0	1.808	0.4902	1	0.9769	2	1217.47	609.743	2	-0.000747	-0.613	323	332
Q9UQB8	Brain-specific angiogenesis inhibitor 1-associated protein 2 OS=Homo sapiens GN=BAIAP2 PE=1 SV=1	NFIAmGKNYEK	M5 Oxidation	1	1000	165.94	0	2.274	0.5471	1	0.9934	2	1329.64	444.22	3	-0.000519	-0.39	30	40
Q9UQB8	Brain-specific angiogenesis inhibitor 1-associated protein 2 OS=Homo sapiens GN=BAIAP2 PE=1 SV=1	TImEQFNPSLRNFIAMGK	M3 Oxidation	1	211.05	229.5	0	3.342	0.7138	1	1	2	2112.05	705.025	3	0.00199	0.944	19	36
Q9UQB8	Brain-specific angiogenesis inhibitor 1-associated protein 2 OS=Homo sapiens GN=BAIAP2 PE=1 SV=1	mRGWFPFSYTR	M1 Oxidation	1	1000	141.2	0	2.443	0.401	1	0.9888	2	1462.68	488.568	3	0.000199	0.136	423	433
Q9UQB8	Brain-specific angiogenesis inhibitor 1-associated protein 2 OS=Homo sapiens GN=BAIAP2 PE=1 SV=1	ELGDVLFQmAEVHR	M9 Oxidation	1	1000	187.55	0	2.816	0.4772	1	0.9945	2	1658.81	553.943	3	-0.002	-1.21	71	84
Q9UQB8	Brain-specific angiogenesis inhibitor 1-associated protein 2 OS=Homo sapiens GN=BAIAP2 PE=1 SV=1	mRGWFPFSYTR	M1 Oxidation	1	1000	138.36	0	2.422	0.4712	1	0.972	2	1462.68	488.567	3	-0.0031	-2.12	423	433
Q9UQB8	Brain-specific angiogenesis inhibitor 1-associated protein 2 OS=Homo sapiens GN=BAIAP2 PE=1 SV=1	mRGWFPFSYTR	M1 Oxidation	1	1000	147.77	0	2.31	0.4505	1	0.9909	2	1462.68	488.568	3	0.000565	0.386	423	433
Q9UQB8	Brain-specific angiogenesis inhibitor 1-associated protein 2 OS=Homo sapiens GN=BAIAP2 PE=1 SV=1	VLDSDGSDRLHmSLQQGK	M12 Oxidation	1	1000	78.51	0	2.876	0.4699	1	0.9954	2	2000.96	501.246	4	-0.00252	-1.26	434	451
Q9UQB8	Brain-specific angiogenesis inhibitor 1-associated protein 2 OS=Homo sapiens GN=BAIAP2 PE=1 SV=1	SSsmAAGLER	S3 Phospho, M4 Oxidation	33%, 100%	0.00, 1,000.00	84.44	0	1.151	0.4555	1	0.9616	2	1103.43	552.724	2	0.000652	0.591	364	373
Q9UQB8	Brain-specific angiogenesis inhibitor 1-associated protein 2 OS=Homo sapiens GN=BAIAP2 PE=1 SV=1	ELGDVLFQmAEVHR	M9 Oxidation	1	1000	186.3	0	3.143	0.5247	1	0.9997	2	1658.81	553.944	3	1.32e-05	0.00794	71	84
Q9UQB8	Brain-specific angiogenesis inhibitor 1-associated protein 2 OS=Homo sapiens GN=BAIAP2 PE=1 SV=1	mGELASESQGSKELGDVLFQmAEVHR	M1 Oxidation, M21 Oxidation	100%, 100%	1,000.00, 1,000.00	395.09	0	6.188	0.7151	1	1	2	2879.34	960.789	3	0.00124	0.431	59	84
Q9UQB8	Brain-specific angiogenesis inhibitor 1-associated protein 2 OS=Homo sapiens GN=BAIAP2 PE=1 SV=1	VLDSDGSDRLHmSLQQGK	M12 Oxidation	1	1000	125.19	0	1.576	0.3819	1	0.953	2	2000.96	667.994	3	0.00152	0.762	434	451
Q9UQB8	Brain-specific angiogenesis inhibitor 1-associated protein 2 OS=Homo sapiens GN=BAIAP2 PE=1 SV=1	LTENVYKTImEQFNPSLR	M10 Oxidation	1	1000	232.93	0	3.668	0.67	1	1	2	2198.11	733.71	3	0.00432	1.96	12	29
Q9UQB8	Brain-specific angiogenesis inhibitor 1-associated protein 2 OS=Homo sapiens GN=BAIAP2 PE=1 SV=1	SEEmHRLTENVYKTImEQFNPSLR	M4 Oxidation, M16 Oxidation	100%, 100%	1,000.00, 1,000.00	196.9	0	2.628	0.6166	1	0.9985	2	2983.42	995.482	3	0.00762	2.55	6	29
Q9UQB8	Brain-specific angiogenesis inhibitor 1-associated protein 2 OS=Homo sapiens GN=BAIAP2 PE=1 SV=1	mGELASESQGSKELGDVLFQMAEVHR	M1 Oxidation	1	417.97	421.52	0	4.755	0.7427	1	1	2	2863.36	955.46	3	0.0109	3.79	59	84
Q9UQB8	Brain-specific angiogenesis inhibitor 1-associated protein 2 OS=Homo sapiens GN=BAIAP2 PE=1 SV=1	mSAQESTPImNGVTGPDGEDYSPWADRK	M1 Oxidation, M10 Oxidation	100%, 100%	1,000.00, 1,000.00	388.7	0	5.547	0.7511	1	1	2	3070.34	768.592	4	0.00928	3.02	290	317
Q9UQB8	Brain-specific angiogenesis inhibitor 1-associated protein 2 OS=Homo sapiens GN=BAIAP2 PE=1 SV=1	MSAQESTPImNGVTGPDGEDYSPWADRK	M10 Oxidation	1	183	464.77	0	6.269	0.7499	1	1	2	3054.34	1019.12	3	0.00903	2.96	290	317
Q9UQB8	Brain-specific angiogenesis inhibitor 1-associated protein 2 OS=Homo sapiens GN=BAIAP2 PE=1 SV=1	AVQLmQQVASNGATLPSALsASK	M5 Oxidation, S20 Phospho	100%, 25%	1,000.00, 0.00	241.05	0	7.05	0.7386	1	1	2	2367.15	790.059	3	0.00315	1.33	240	262
Q9UQB8	Brain-specific angiogenesis inhibitor 1-associated protein 2 OS=Homo sapiens GN=BAIAP2 PE=1 SV=1	MSAQESTPImNGVTGPDGEDYSPWADRK	M10 Oxidation	1	77.77	394.42	0	5.35	0.7366	1	1	2	3054.34	1019.12	3	0.00757	2.48	290	317
Q9UQB8	Brain-specific angiogenesis inhibitor 1-associated protein 2 OS=Homo sapiens GN=BAIAP2 PE=1 SV=1	MGELASESQGSKELGDVLFQmAEVHR	M21 Oxidation	1	134.12	171.15	0	3.238	0.5004	1	0.9963	2	2863.36	716.847	4	0.0115	4.02	59	84
Q9UQB8	Brain-specific angiogenesis inhibitor 1-associated protein 2 OS=Homo sapiens GN=BAIAP2 PE=1 SV=1	mGELASESQGSKELGDVLFQmAEVHR	M1 Oxidation, M21 Oxidation	100%, 100%	1,000.00, 1,000.00	248.74	0	3.102	0.5556	1	0.9999	2	2879.35	720.844	4	0.00245	0.851	59	84
Q9UQB8	Brain-specific angiogenesis inhibitor 1-associated protein 2 OS=Homo sapiens GN=BAIAP2 PE=1 SV=1	MGELASESQGSKELGDVLFQmAEVHR	M21 Oxidation	1	165.9	181.02	0	2.397	0.5632	1	0.9961	2	2863.35	955.457	3	0.00135	0.47	59	84
Q9UQB8	Brain-specific angiogenesis inhibitor 1-associated protein 2 OS=Homo sapiens GN=BAIAP2 PE=1 SV=1	SSsmAAGLER	S3 Phospho, M4 Oxidation	98%, 100%	19.53, 1,000.00	103.37	0	1.976	0.56	1	0.9908	2	1103.43	552.723	2	-0.000568	-0.515	364	373
Q9UQB8	Brain-specific angiogenesis inhibitor 1-associated protein 2 OS=Homo sapiens GN=BAIAP2 PE=1 SV=1	SSsmAAGLER	S3 Phospho, M4 Oxidation	99%, 100%	21.95, 1,000.00	113.47	0	1.725	0.4804	1	0.9745	2	1103.43	552.723	2	-0.000324	-0.294	364	373
Q9UQB8	Brain-specific angiogenesis inhibitor 1-associated protein 2 OS=Homo sapiens GN=BAIAP2 PE=1 SV=1	AVQLmQQVASNGATLPSALSASK	M5 Oxidation	1	1000	335.91	0	4.743	0.7447	1	1	2	2287.19	763.403	3	0.00366	1.6	240	262
Q9UQB8	Brain-specific angiogenesis inhibitor 1-associated protein 2 OS=Homo sapiens GN=BAIAP2 PE=1 SV=1	mGELASESQGSKELGDVLFQmAEVHR	M1 Oxidation, M21 Oxidation	100%, 100%	1,000.00, 1,000.00	284.12	0	4.503	0.5824	1	1	2	2879.34	720.843	4	0.00123	0.427	59	84
Q9UQB8	Brain-specific angiogenesis inhibitor 1-associated protein 2 OS=Homo sapiens GN=BAIAP2 PE=1 SV=1	mGELASESQGSKELGDVLFQmAEVHR	M1 Oxidation, M21 Oxidation	100%, 100%	1,000.00, 1,000.00	129.39	0	2.41	0.4712	1	0.9924	2	2879.34	720.843	4	-0.000968	-0.336	59	84
Q9UQB8	Brain-specific angiogenesis inhibitor 1-associated protein 2 OS=Homo sapiens GN=BAIAP2 PE=1 SV=1	AVQLmQQVASNGATLPSALsASK	M5 Oxidation, S20 Phospho	100%, 33%	1,000.00, 0.00	156.92	0	3.004	0.7799	1	1	2	2367.16	1184.59	2	0.005	2.11	240	262
Q9UQB8	Brain-specific angiogenesis inhibitor 1-associated protein 2 OS=Homo sapiens GN=BAIAP2 PE=1 SV=1	AVQLmQQVASNGATLPSALSASK	M5 Oxidation	1	1000	388.12	0	6.141	0.763	1	1	2	2287.19	763.404	3	0.00604	2.64	240	262
Q9UQB8	Brain-specific angiogenesis inhibitor 1-associated protein 2 OS=Homo sapiens GN=BAIAP2 PE=1 SV=1	MSAQESTPImNGVTGPDGEDYSPWADRK	M10 Oxidation	1	69.79	351.41	0	5.871	0.7106	1	1	2	3054.34	764.592	4	0.00371	1.21	290	317
Q9UQB8	Brain-specific angiogenesis inhibitor 1-associated protein 2 OS=Homo sapiens GN=BAIAP2 PE=1 SV=1	mGELASESQGSK	M1 Oxidation	1	1000	261.47	0	2.581	0.6871	1	0.9998	2	1238.54	620.28	2	-0.000211	-0.171	59	70
Q9UQB8	Brain-specific angiogenesis inhibitor 1-associated protein 2 OS=Homo sapiens GN=BAIAP2 PE=1 SV=1	mGELASESQGSKELGDVLFQmAEVHR	M1 Oxidation, M21 Oxidation	100%, 100%	1,000.00, 1,000.00	212.62	0	3.22	0.4449	1	0.9987	2	2879.34	720.843	4	-0.000236	-0.0818	59	84
Q9UQB8	Brain-specific angiogenesis inhibitor 1-associated protein 2 OS=Homo sapiens GN=BAIAP2 PE=1 SV=1	VLDSDGSDRLHmSLQQGK	M12 Oxidation	1	1000	121.65	0	2.208	0.3616	1	0.9691	2	2000.96	501.247	4	0.000412	0.206	434	451
Q9UQB8	Brain-specific angiogenesis inhibitor 1-associated protein 2 OS=Homo sapiens GN=BAIAP2 PE=1 SV=1	mGELASESQGSKELGDVLFQmAEVHR	M1 Oxidation, M21 Oxidation	100%, 100%	1,000.00, 1,000.00	345.49	0	3.814	0.6549	1	1	2	2879.34	960.789	3	0.000876	0.304	59	84
Q9UQB8	Brain-specific angiogenesis inhibitor 1-associated protein 2 OS=Homo sapiens GN=BAIAP2 PE=1 SV=1	SLsPPQSQSK	S3 Phospho	1	44.63	130.17	0	1.616	0.5067	1	0.9777	2	1137.51	569.761	2	-0.000236	-0.207	323	332
Q9UQB8	Brain-specific angiogenesis inhibitor 1-associated protein 2 OS=Homo sapiens GN=BAIAP2 PE=1 SV=1	MGELASESQGSKELGDVLFQmAEVHR	M21 Oxidation	1	147.05	192.52	0	3.174	0.578	1	1	2	2863.35	716.845	4	0.00371	1.3	59	84
Q9UQB8	Brain-specific angiogenesis inhibitor 1-associated protein 2 OS=Homo sapiens GN=BAIAP2 PE=1 SV=1	VLDSDGSDRLHmSLQQGK	M12 Oxidation	1	1000	125.33	0	2.689	0.5677	1	0.9954	2	2000.96	667.995	3	0.00537	2.68	434	451
Q9UQB8	Brain-specific angiogenesis inhibitor 1-associated protein 2 OS=Homo sapiens GN=BAIAP2 PE=1 SV=1	AVQLmQQVASNGATLPSALSASK	M5 Oxidation	1	1000	577.08	0	4.96	0.811	1	1	2	2287.19	1144.6	2	0.00404	1.77	240	262
Q9UQB8	Brain-specific angiogenesis inhibitor 1-associated protein 2 OS=Homo sapiens GN=BAIAP2 PE=1 SV=1	ELGDVLFQmAEVHR	M9 Oxidation	1	1000	296.97	0	2.489	0.6218	1	0.9984	2	1658.81	830.413	2	0.00186	1.12	71	84
Q9UQB8	Brain-specific angiogenesis inhibitor 1-associated protein 2 OS=Homo sapiens GN=BAIAP2 PE=1 SV=1	mGELASESQGSKELGDVLFQmAEVHR	M1 Oxidation, M21 Oxidation	100%, 100%	1,000.00, 1,000.00	326.09	0	3.662	0.724	1	1	2	2879.35	960.79	3	0.00545	1.89	59	84
Q9UQB8	Brain-specific angiogenesis inhibitor 1-associated protein 2 OS=Homo sapiens GN=BAIAP2 PE=1 SV=1	MGELASESQGSKELGDVLFQmAEVHR	M21 Oxidation	1	256.78	298.56	0	3.409	0.6579	1	1	2	2863.36	955.46	3	0.00922	3.22	59	84
Q9UQB8	Brain-specific angiogenesis inhibitor 1-associated protein 2 OS=Homo sapiens GN=BAIAP2 PE=1 SV=1	QIQNQLEEmLK	M9 Oxidation	1	1000	212.37	0	2.737	0.5262	1	0.9939	2	1388.69	695.355	2	-0.00251	-1.81	85	95
Q9UQB8	Brain-specific angiogenesis inhibitor 1-associated protein 2 OS=Homo sapiens GN=BAIAP2 PE=1 SV=1	SNLVIsDPIPGAKPLPVPPELAPFVGR	S6 Phospho	1	74.47	241.51	0	2.987	0.7033	1	1	2	2859.53	954.184	3	-0.000351	-0.123	263	289
Q9UQB8	Brain-specific angiogenesis inhibitor 1-associated protein 2 OS=Homo sapiens GN=BAIAP2 PE=1 SV=1	mRGWFPFSYTR	M1 Oxidation	1	1000	153.81	0	2.303	0.4936	1	0.9914	2	1462.68	488.568	3	-0.000625	-0.427	423	433
Q9UQB8	Brain-specific angiogenesis inhibitor 1-associated protein 2 OS=Homo sapiens GN=BAIAP2 PE=1 SV=1	SLsPPQsQSKLSDSYSNTLPVRK	S3 Phospho, S7 Phospho	99%, 34%	21.44, 0.00	225.72	0	3.819	0.809	1	1	2	2678.24	893.753	3	0.00124	0.464	323	345
Q9UQB8	Brain-specific angiogenesis inhibitor 1-associated protein 2 OS=Homo sapiens GN=BAIAP2 PE=1 SV=1	mGELASESQGSKELGDVLFQMAEVHR	M1 Oxidation	1	183.54	236.68	0	4.46	0.6813	1	1	2	2863.35	716.845	4	0.00322	1.13	59	84
Q9UQB8	Brain-specific angiogenesis inhibitor 1-associated protein 2 OS=Homo sapiens GN=BAIAP2 PE=1 SV=1	mGELASESQGSKELGDVLFQmAEVHR	M1 Oxidation, M21 Oxidation	100%, 100%	1,000.00, 1,000.00	250.3	0	4.406	0.6161	1	1	2	2879.35	720.845	4	0.00684	2.38	59	84
Q9UQB8	Brain-specific angiogenesis inhibitor 1-associated protein 2 OS=Homo sapiens GN=BAIAP2 PE=1 SV=1	VLDSDGSDRLHmSLQQGK	M12 Oxidation	1	1000	171.84	0	3.133	0.5945	1	1	2	2000.96	667.993	3	-0.00159	-0.793	434	451
Q9UQB8	Brain-specific angiogenesis inhibitor 1-associated protein 2 OS=Homo sapiens GN=BAIAP2 PE=1 SV=1	mGELASESQGSKELGDVLFQmAEVHR	M1 Oxidation, M21 Oxidation	100%, 100%	1,000.00, 1,000.00	255.04	0	3.714	0.5589	1	1	2	2879.35	720.845	4	0.00587	2.04	59	84
Q9UQB8	Brain-specific angiogenesis inhibitor 1-associated protein 2 OS=Homo sapiens GN=BAIAP2 PE=1 SV=1	MGELASESQGSKELGDVLFQmAEVHR	M21 Oxidation	1	181.23	238.28	0	3.748	0.4685	1	0.9984	2	2863.36	716.846	4	0.00713	2.49	59	84
Q9UQB8	Brain-specific angiogenesis inhibitor 1-associated protein 2 OS=Homo sapiens GN=BAIAP2 PE=1 SV=1	AAQPKsLsPPQSQSK	S6 Phospho, S8 Phospho	100%, 100%	127.58, 86.37	204.34	0	3.939	0.7565	1	1	2	1712.75	857.385	2	0.00125	0.727	318	332
Q9UQB8	Brain-specific angiogenesis inhibitor 1-associated protein 2 OS=Homo sapiens GN=BAIAP2 PE=1 SV=1	mGELASESQGSKELGDVLFQmAEVHR	M1 Oxidation, M21 Oxidation	100%, 100%	1,000.00, 1,000.00	242.8	0	3.833	0.5696	1	1	2	2879.35	720.844	4	0.00391	1.36	59	84
Q9UQB8	Brain-specific angiogenesis inhibitor 1-associated protein 2 OS=Homo sapiens GN=BAIAP2 PE=1 SV=1	SSsmAAGLER	S3 Phospho, M4 Oxidation	97%, 100%	18.44, 1,000.00	99.28	0	1.96	0.5901	1	0.9912	2	1103.43	552.724	2	0.00163	1.47	364	373
Q9UQB8	Brain-specific angiogenesis inhibitor 1-associated protein 2 OS=Homo sapiens GN=BAIAP2 PE=1 SV=1	mRGWFPFSYTR	M1 Oxidation	1	1000	153.82	0	3.095	0.5242	1	0.9995	2	1462.68	488.567	3	-0.00136	-0.927	423	433
Q9UQB8	Brain-specific angiogenesis inhibitor 1-associated protein 2 OS=Homo sapiens GN=BAIAP2 PE=1 SV=1	ELGDVLFQmAEVHR	M9 Oxidation	1	1000	154.25	0	2.674	0.5082	1	0.9968	2	1658.81	553.944	3	0.000562	0.339	71	84
Q9UQB8	Brain-specific angiogenesis inhibitor 1-associated protein 2 OS=Homo sapiens GN=BAIAP2 PE=1 SV=1	NFIAmGKNYEK	M5 Oxidation	1	1000	173.34	0	1.837	0.5053	1	0.9716	2	1329.64	444.22	3	-0.00116	-0.872	30	40
Q9UQB8	Brain-specific angiogenesis inhibitor 1-associated protein 2 OS=Homo sapiens GN=BAIAP2 PE=1 SV=1	mSAQESTPImNGVTGPDGEDYSPWADRK	M1 Oxidation, M10 Oxidation	100%, 100%	1,000.00, 1,000.00	399.9	0	6.801	0.7878	1	1	2	3070.34	768.593	4	0.0127	4.13	290	317
Q9UQB8	Brain-specific angiogenesis inhibitor 1-associated protein 2 OS=Homo sapiens GN=BAIAP2 PE=1 SV=1	TImEQFNPSLR	M3 Oxidation	1	1000	135.43	0	1.672	0.4493	1	0.9612	2	1350.66	451.227	3	-0.00087	-0.644	19	29
Q9UQB8	Brain-specific angiogenesis inhibitor 1-associated protein 2 OS=Homo sapiens GN=BAIAP2 PE=1 SV=1	NFIAmGKNYEK	M5 Oxidation	1	1000	168.85	0	1.771	0.4551	1	0.9653	2	1329.64	444.22	3	-0.000794	-0.596	30	40
Q9UQB8	Brain-specific angiogenesis inhibitor 1-associated protein 2 OS=Homo sapiens GN=BAIAP2 PE=1 SV=1	AVQLmQQVASNGATLPSALSASK	M5 Oxidation	1	1000	567.44	0	4.96	0.8423	1	1	2	2287.19	1144.6	2	0.00404	1.77	240	262
Q9UQB8	Brain-specific angiogenesis inhibitor 1-associated protein 2 OS=Homo sapiens GN=BAIAP2 PE=1 SV=1	TImEQFNPSLR	M3 Oxidation	1	1000	159.44	0	2.201	0.4919	1	0.9906	2	1350.66	451.227	3	-0.000413	-0.305	19	29
Q9UQB8	Brain-specific angiogenesis inhibitor 1-associated protein 2 OS=Homo sapiens GN=BAIAP2 PE=1 SV=1	VLDSDGSDRLHmsLQQGK	M12 Oxidation, S13 Phospho	100%, 100%	1,000.00, 43.02	133.65	0	1.525	0.5542	1	0.9756	2	2080.93	1041.47	2	0.00359	1.72	434	451
Q9UQB8	Brain-specific angiogenesis inhibitor 1-associated protein 2 OS=Homo sapiens GN=BAIAP2 PE=1 SV=1	mRGWFPFSYTR	M1 Oxidation	1	1000	141.59	0	2.238	0.4827	1	0.9917	2	1462.68	488.568	3	-0.000167	-0.114	423	433
Q9UQB8	Brain-specific angiogenesis inhibitor 1-associated protein 2 OS=Homo sapiens GN=BAIAP2 PE=1 SV=1	ELGDVLFQmAEVHR	M9 Oxidation	1	1000	180.39	0	2.702	0.4495	1	0.9955	2	1658.81	553.944	3	0.000562	0.339	71	84
Q9UQB8	Brain-specific angiogenesis inhibitor 1-associated protein 2 OS=Homo sapiens GN=BAIAP2 PE=1 SV=1	VLDSDGSDRLHmSLQQGK	M12 Oxidation	1	1000	194.19	0	3.253	0.5879	1	1	2	2000.96	667.994	3	0.000792	0.396	434	451
Q9UQB8	Brain-specific angiogenesis inhibitor 1-associated protein 2 OS=Homo sapiens GN=BAIAP2 PE=1 SV=1	TImEQFNPSLR	M3 Oxidation	1	1000	260.9	0	2.757	0.6767	1	1	2	1350.66	676.338	2	0.00131	0.969	19	29
Q9UQB8	Brain-specific angiogenesis inhibitor 1-associated protein 2 OS=Homo sapiens GN=BAIAP2 PE=1 SV=1	mGELASESQGSK	M1 Oxidation	1	1000	281.88	0	3.216	0.7631	1	1	2	1238.54	620.279	2	-0.000822	-0.663	59	70
Q9UQB8	Brain-specific angiogenesis inhibitor 1-associated protein 2 OS=Homo sapiens GN=BAIAP2 PE=1 SV=1	NSYATTENKtLPR	T10 Phospho	0.97	17.99	162.16	0	3.216	0.7736	1	1	2	1573.72	787.865	2	0.00236	1.5	351	363
Q9UQB8	Brain-specific angiogenesis inhibitor 1-associated protein 2 OS=Homo sapiens GN=BAIAP2 PE=1 SV=1	mGELASESQGSK	M1 Oxidation	1	1000	282.91	0	2.463	0.7354	1	0.9997	2	1238.54	620.28	2	-0.000334	-0.269	59	70
Q9UQB8	Brain-specific angiogenesis inhibitor 1-associated protein 2 OS=Homo sapiens GN=BAIAP2 PE=1 SV=1	VLDSDGSDRLHmSLQQGK	M12 Oxidation	1	1000	165.03	0	3.08	0.6147	1	1	2	2000.96	667.994	3	0.00226	1.13	434	451
Q9UQB8	Brain-specific angiogenesis inhibitor 1-associated protein 2 OS=Homo sapiens GN=BAIAP2 PE=1 SV=1	mSAQESTPImNGVTGPDGEDYSPWADRK	M1 Oxidation, M10 Oxidation	100%, 100%	1,000.00, 1,000.00	515.79	0	5.456	0.762	1	1	2	3070.33	1024.45	3	-0.00151	-0.491	290	317
Q9UQB8	Brain-specific angiogenesis inhibitor 1-associated protein 2 OS=Homo sapiens GN=BAIAP2 PE=1 SV=1	mSAQESTPImNGVTGPDGEDYSPWADRK	M1 Oxidation, M10 Oxidation	100%, 100%	1,000.00, 1,000.00	468.17	0	5.958	0.7244	1	1	2	3070.34	1024.45	3	0.00801	2.61	290	317
Q9UQB8	Brain-specific angiogenesis inhibitor 1-associated protein 2 OS=Homo sapiens GN=BAIAP2 PE=1 SV=1	mGELASESQGSKELGDVLFQmAEVHR	M1 Oxidation, M21 Oxidation	100%, 100%	1,000.00, 1,000.00	258.04	0	3.717	0.5866	1	1	2	2879.34	720.843	4	-0.00194	-0.675	59	84
Q9UQB8	Brain-specific angiogenesis inhibitor 1-associated protein 2 OS=Homo sapiens GN=BAIAP2 PE=1 SV=1	SSSmAAGLER	M4 Oxidation	1	1000	145.12	0	2.27	0.5187	1	0.9892	2	1023.46	512.74	2	-0.000912	-0.89	364	373
Q9UQB8	Brain-specific angiogenesis inhibitor 1-associated protein 2 OS=Homo sapiens GN=BAIAP2 PE=1 SV=1	MSAQESTPImNGVTGPDGEDYSPWADRK	M10 Oxidation	1	78.33	397.8	0	5.113	0.7359	1	1	2	3054.3	1019.11	3	-0.0294	-9.63	290	317
Q9UQB8	Brain-specific angiogenesis inhibitor 1-associated protein 2 OS=Homo sapiens GN=BAIAP2 PE=1 SV=1	mGELASESQGSKELGDVLFQmAEVHR	M1 Oxidation, M21 Oxidation	100%, 100%	1,000.00, 1,000.00	274.59	0	3.918	0.6258	1	1	2	2879.35	720.844	4	0.00269	0.935	59	84
Q9UQB8	Brain-specific angiogenesis inhibitor 1-associated protein 2 OS=Homo sapiens GN=BAIAP2 PE=1 SV=1	ELGDVLFQmAEVHR	M9 Oxidation	1	1000	178.23	0	2.477	0.4272	1	0.9919	2	1658.81	553.944	3	0.00129	0.78	71	84
Q9UQB8	Brain-specific angiogenesis inhibitor 1-associated protein 2 OS=Homo sapiens GN=BAIAP2 PE=1 SV=1	MGELASESQGSKELGDVLFQmAEVHR	M21 Oxidation	1	175.17	226.23	0	3.697	0.5807	1	1	2	2863.35	716.846	4	0.00567	1.98	59	84
Q9UQB8	Brain-specific angiogenesis inhibitor 1-associated protein 2 OS=Homo sapiens GN=BAIAP2 PE=1 SV=1	ELGDVLFQmAEVHR	M9 Oxidation	1	1000	158.42	0	2.428	0.4063	1	0.9894	2	1658.81	553.944	3	0.000929	0.56	71	84
Q9UQB8	Brain-specific angiogenesis inhibitor 1-associated protein 2 OS=Homo sapiens GN=BAIAP2 PE=1 SV=1	MSAQESTPImNGVTGPDGEDYSPWADRK	M10 Oxidation	1	135.87	481.71	0	6.882	0.7696	1	1	2	3054.34	1019.12	3	0.00702	2.3	290	317
Q9UQB8	Brain-specific angiogenesis inhibitor 1-associated protein 2 OS=Homo sapiens GN=BAIAP2 PE=1 SV=1	mGELASESQGSK	M1 Oxidation	1	1000	279.74	0	3.415	0.7786	1	1	2	1238.54	620.279	2	-0.000578	-0.466	59	70
Q9UQB8	Brain-specific angiogenesis inhibitor 1-associated protein 2 OS=Homo sapiens GN=BAIAP2 PE=1 SV=1	mGELASESQGSKELGDVLFQmAEVHR	M1 Oxidation, M21 Oxidation	100%, 100%	1,000.00, 1,000.00	276.31	0	3.326	0.6859	1	1	2	2879.35	960.791	3	0.00875	3.04	59	84
Q9UQB8	Brain-specific angiogenesis inhibitor 1-associated protein 2 OS=Homo sapiens GN=BAIAP2 PE=1 SV=1	ELGDVLFQmAEVHR	M9 Oxidation	1	1000	184.79	0	2.573	0.445	1	0.994	2	1658.81	553.944	3	0.00129	0.78	71	84
Q9UQB8	Brain-specific angiogenesis inhibitor 1-associated protein 2 OS=Homo sapiens GN=BAIAP2 PE=1 SV=1	AVQLmQQVASNGATLPSALSASK	M5 Oxidation	1	1000	558.58	0	6.387	0.8507	1	1	2	2287.19	1144.6	2	0.00282	1.23	240	262
Q9UQB8	Brain-specific angiogenesis inhibitor 1-associated protein 2 OS=Homo sapiens GN=BAIAP2 PE=1 SV=1	mGELASESQGSKELGDVLFQmAEVHR	M1 Oxidation, M21 Oxidation	100%, 100%	1,000.00, 1,000.00	278.72	0	4.827	0.6465	1	1	2	2879.35	960.791	3	0.00674	2.34	59	84
Q9UQB8	Brain-specific angiogenesis inhibitor 1-associated protein 2 OS=Homo sapiens GN=BAIAP2 PE=1 SV=1	mGELASESQGSKELGDVLFQmAEVHR	M1 Oxidation, M21 Oxidation	100%, 100%	1,000.00, 1,000.00	297.57	0	3.068	0.6296	1	1	2	2879.35	960.791	3	0.00692	2.4	59	84
Q9UQB8	Brain-specific angiogenesis inhibitor 1-associated protein 2 OS=Homo sapiens GN=BAIAP2 PE=1 SV=1	VLDSDGSDRLHmSLQQGK	M12 Oxidation	1	1000	174.79	0	2.754	0.5157	1	0.9978	2	2000.96	667.994	3	0.00152	0.762	434	451
Q9UQB8	Brain-specific angiogenesis inhibitor 1-associated protein 2 OS=Homo sapiens GN=BAIAP2 PE=1 SV=1	GYFDALVKmGELASESQGSK	M9 Oxidation	1	1000	361.38	0	4.139	0.7117	1	1	2	2132.02	711.679	3	0.00598	2.81	51	70
Q9UQB8	Brain-specific angiogenesis inhibitor 1-associated protein 2 OS=Homo sapiens GN=BAIAP2 PE=1 SV=1	ELGDVLFQmAEVHR	M9 Oxidation	1	1000	267.36	0	2.733	0.6417	1	0.9998	2	1658.81	830.412	2	0.00137	0.825	71	84
Q9UQB8	Brain-specific angiogenesis inhibitor 1-associated protein 2 OS=Homo sapiens GN=BAIAP2 PE=1 SV=1	QIQNQLEEmLK	M9 Oxidation	1	1000	191.21	0	3.065	0.5879	1	1	2	1388.7	695.357	2	0.00164	1.18	85	95
Q9UQB8	Brain-specific angiogenesis inhibitor 1-associated protein 2 OS=Homo sapiens GN=BAIAP2 PE=1 SV=1	ELGDVLFQmAEVHR	M9 Oxidation	1	1000	188.97	0	2.714	0.4853	1	0.9959	2	1658.81	553.944	3	0.00184	1.11	71	84
Q9UQB8	Brain-specific angiogenesis inhibitor 1-associated protein 2 OS=Homo sapiens GN=BAIAP2 PE=1 SV=1	TImEQFNPSLR	M3 Oxidation	1	1000	260.3	0	2.766	0.6898	1	1	2	1350.66	676.339	2	0.00241	1.78	19	29
Q9UQB8	Brain-specific angiogenesis inhibitor 1-associated protein 2 OS=Homo sapiens GN=BAIAP2 PE=1 SV=1	ELGDVLFQmAEVHR	M9 Oxidation	1	1000	187.57	0	2.642	0.4511	1	0.9926	2	1658.81	553.944	3	0.00239	1.44	71	84
Q9UQB8	Brain-specific angiogenesis inhibitor 1-associated protein 2 OS=Homo sapiens GN=BAIAP2 PE=1 SV=1	VLDSDGSDRLHmSLQQGK	M12 Oxidation	1	1000	137.6	0	1.803	0.4752	1	0.9671	2	2000.96	667.995	3	0.00354	1.77	434	451
Q9UQB8	Brain-specific angiogenesis inhibitor 1-associated protein 2 OS=Homo sapiens GN=BAIAP2 PE=1 SV=1	VLDSDGSDRLHmSLQQGK	M12 Oxidation	1	1000	154.02	0	2.108	0.6244	1	0.996	2	2000.96	667.994	3	-0.000123	-0.0617	434	451
Q9UQB8	Brain-specific angiogenesis inhibitor 1-associated protein 2 OS=Homo sapiens GN=BAIAP2 PE=1 SV=1	mGELASESQGSKELGDVLFQMAEVHR	M1 Oxidation	1	172.93	211.01	0	3.855	0.6275	1	1	2	2863.35	573.676	5	-0.0024	-0.839	59	84
Q9UQB8	Brain-specific angiogenesis inhibitor 1-associated protein 2 OS=Homo sapiens GN=BAIAP2 PE=1 SV=1	mGELASESQGSKELGDVLFQmAEVHR	M1 Oxidation, M21 Oxidation	100%, 100%	1,000.00, 1,000.00	294.81	0	3.713	0.7482	1	1	2	2879.36	960.793	3	0.0126	4.37	59	84
Q9UQB8	Brain-specific angiogenesis inhibitor 1-associated protein 2 OS=Homo sapiens GN=BAIAP2 PE=1 SV=1	SEEmHRLTENVYK	M4 Oxidation	1	1000	107.06	0	2.538	0.3177	1	0.9478	2	1650.76	413.698	4	-0.00271	-1.64	6	18
Q9UQB8	Brain-specific angiogenesis inhibitor 1-associated protein 2 OS=Homo sapiens GN=BAIAP2 PE=1 SV=1	ELGDVLFQmAEVHR	M9 Oxidation	1	1000	178.9	0	2.766	0.4677	1	0.9947	2	1658.81	553.943	3	-0.00127	-0.764	71	84
Q9UQB8	Brain-specific angiogenesis inhibitor 1-associated protein 2 OS=Homo sapiens GN=BAIAP2 PE=1 SV=1	SEEmHRLTENVYK	M4 Oxidation	1	1000	111.35	0	2.55	0.3763	1	0.9834	2	1650.77	413.699	4	-0.00174	-1.05	6	18
Q9UQB8	Brain-specific angiogenesis inhibitor 1-associated protein 2 OS=Homo sapiens GN=BAIAP2 PE=1 SV=1	mRGWFPFSYTR	M1 Oxidation	1	1000	131.62	0	1.726	0.484	1	0.9777	2	1462.68	732.349	2	0.00113	0.771	423	433
Q9UQB8	Brain-specific angiogenesis inhibitor 1-associated protein 2 OS=Homo sapiens GN=BAIAP2 PE=1 SV=1	AVQLmQQVASNGATLPSALSASK	M5 Oxidation	1	1000	545.76	0	5.148	0.8492	1	1	2	2287.19	1144.6	2	0.00844	3.69	240	262
Q9UQB8	Brain-specific angiogenesis inhibitor 1-associated protein 2 OS=Homo sapiens GN=BAIAP2 PE=1 SV=1	SLsPPQSQSK	S3 Phospho	1	48.15	164.07	0	2.548	0.5354	1	0.9961	2	1137.51	569.761	2	-0.000236	-0.207	323	332
Q9UQB8	Brain-specific angiogenesis inhibitor 1-associated protein 2 OS=Homo sapiens GN=BAIAP2 PE=1 SV=1	VLDSDGSDRLHmSLQQGK	M12 Oxidation	1	1000	85.41	0	2.763	0.3312	1	0.987	2	2000.96	501.247	4	-0.00166	-0.831	434	451
Q9UQB8	Brain-specific angiogenesis inhibitor 1-associated protein 2 OS=Homo sapiens GN=BAIAP2 PE=1 SV=1	SEEmHRLTENVYK	M4 Oxidation	1	1000	111.44	0	2.534	0.5391	1	0.9894	2	1650.76	413.698	4	-0.00271	-1.64	6	18
Q9UQB8	Brain-specific angiogenesis inhibitor 1-associated protein 2 OS=Homo sapiens GN=BAIAP2 PE=1 SV=1	ELGDVLFQmAEVHR	M9 Oxidation	1	1000	307.17	0	2.831	0.7003	1	1	2	1658.81	830.412	2	0.000515	0.31	71	84
Q9UQB8	Brain-specific angiogenesis inhibitor 1-associated protein 2 OS=Homo sapiens GN=BAIAP2 PE=1 SV=1	VLDSDGSDRLHmSLQQGK	M12 Oxidation	1	1000	84.6	0	2.927	0.5453	1	0.9984	2	2000.95	501.246	4	-0.00471	-2.35	434	451
Q9UQB8	Brain-specific angiogenesis inhibitor 1-associated protein 2 OS=Homo sapiens GN=BAIAP2 PE=1 SV=1	SEEmHRLTENVYK	M4 Oxidation	1	1000	197.48	0	3.143	0.5707	1	1	2	1650.77	551.263	3	0.000537	0.325	6	18
Q9UQB8	Brain-specific angiogenesis inhibitor 1-associated protein 2 OS=Homo sapiens GN=BAIAP2 PE=1 SV=1	VLDSDGSDRLHmSLQQGK	M12 Oxidation	1	1000	88.14	0	3.073	0.5379	1	0.9997	2	2000.96	501.248	4	0.00322	1.61	434	451
Q9UQB8	Brain-specific angiogenesis inhibitor 1-associated protein 2 OS=Homo sapiens GN=BAIAP2 PE=1 SV=1	mGELASESQGSKELGDVLFQmAEVHR	M1 Oxidation, M21 Oxidation	100%, 100%	1,000.00, 1,000.00	260.53	0	3.92	0.5158	1	0.9997	2	2879.34	720.843	4	0.00147	0.512	59	84
Q9UQB8	Brain-specific angiogenesis inhibitor 1-associated protein 2 OS=Homo sapiens GN=BAIAP2 PE=1 SV=1	mGELASESQGSKELGDVLFQmAEVHR	M1 Oxidation, M21 Oxidation	100%, 100%	1,000.00, 1,000.00	231.4	0	3.884	0.4339	1	0.9972	2	2879.35	720.844	4	0.00562	1.95	59	84
Q9UQB8	Brain-specific angiogenesis inhibitor 1-associated protein 2 OS=Homo sapiens GN=BAIAP2 PE=1 SV=1	SLsPPQSQSK	S3 Phospho	0.99	21.95	137.27	0	2.434	0.4931	1	0.9938	2	1137.51	569.761	2	0.000252	0.222	323	332
Q9UQB8	Brain-specific angiogenesis inhibitor 1-associated protein 2 OS=Homo sapiens GN=BAIAP2 PE=1 SV=1	SEEmHRLTENVYK	M4 Oxidation	1	1000	209.81	0	3.353	0.5756	1	1	2	1650.77	551.264	3	0.00164	0.99	6	18
Q9UQB8	Brain-specific angiogenesis inhibitor 1-associated protein 2 OS=Homo sapiens GN=BAIAP2 PE=1 SV=1	SEEmHRLTENVYK	M4 Oxidation	1	1000	142.91	0	2.772	0.4325	1	0.9934	2	1650.77	413.699	4	-0.00125	-0.755	6	18
Q9UQB8	Brain-specific angiogenesis inhibitor 1-associated protein 2 OS=Homo sapiens GN=BAIAP2 PE=1 SV=1	NFIAmGKNYEK	M5 Oxidation	1	1000	176.95	0	2.566	0.5656	1	0.9976	2	1329.64	444.22	3	-0.000244	-0.184	30	40
Q9UQB8	Brain-specific angiogenesis inhibitor 1-associated protein 2 OS=Homo sapiens GN=BAIAP2 PE=1 SV=1	TImEQFNPSLR	M3 Oxidation	1	1000	253.6	0	2.683	0.6895	1	1	2	1350.66	676.339	2	0.00339	2.5	19	29
Q9UQB8	Brain-specific angiogenesis inhibitor 1-associated protein 2 OS=Homo sapiens GN=BAIAP2 PE=1 SV=1	SSSmAAGLER	M4 Oxidation	1	1000	147.44	0	2.195	0.5227	1	0.9923	2	1023.47	512.74	2	6.49e-05	0.0634	364	373
Q9UQB8	Brain-specific angiogenesis inhibitor 1-associated protein 2 OS=Homo sapiens GN=BAIAP2 PE=1 SV=1	ELGDVLFQmAEVHR	M9 Oxidation	1	1000	320.9	0	2.529	0.6236	1	0.9988	2	1658.81	830.413	2	0.00186	1.12	71	84
Q9UQB8	Brain-specific angiogenesis inhibitor 1-associated protein 2 OS=Homo sapiens GN=BAIAP2 PE=1 SV=1	mGELASESQGSKELGDVLFQmAEVHR	M1 Oxidation, M21 Oxidation	100%, 100%	1,000.00, 1,000.00	279.71	0	4.057	0.6048	1	1	2	2879.34	720.843	4	0.000741	0.257	59	84
Q9UQB8	Brain-specific angiogenesis inhibitor 1-associated protein 2 OS=Homo sapiens GN=BAIAP2 PE=1 SV=1	AVQLmQQVASNGATLPSALSASK	M5 Oxidation	1	1000	392.47	0	5.632	0.7628	1	1	2	2287.19	763.405	3	0.00787	3.44	240	262
Q9UQB8	Brain-specific angiogenesis inhibitor 1-associated protein 2 OS=Homo sapiens GN=BAIAP2 PE=1 SV=1	AVQLmQQVASNGATLPSALSAsK	M5 Oxidation, S22 Phospho	100%, 25%	1,000.00, 0.00	191.91	0	3.058	0.6544	1	1	2	2367.15	790.059	3	0.00352	1.49	240	262
Q9UQB8	Brain-specific angiogenesis inhibitor 1-associated protein 2 OS=Homo sapiens GN=BAIAP2 PE=1 SV=1	ELGDVLFQmAEVHR	M9 Oxidation	1	1000	178.9	0	2.71	0.4897	1	0.9915	2	1658.81	553.943	3	-0.00255	-1.54	71	84
Q9UQB8	Brain-specific angiogenesis inhibitor 1-associated protein 2 OS=Homo sapiens GN=BAIAP2 PE=1 SV=1	ELGDVLFQmAEVHR	M9 Oxidation	1	1000	114.13	0	2.424	0.4512	1	0.9865	2	1658.81	415.709	4	-0.00171	-1.03	71	84
Q9UQB8	Brain-specific angiogenesis inhibitor 1-associated protein 2 OS=Homo sapiens GN=BAIAP2 PE=1 SV=1	AVQLmQQVASNGATLPSALSASK	M5 Oxidation	1	1000	397.44	0	4.735	0.8409	1	1	2	2287.19	1144.6	2	0.00697	3.05	240	262
Q9UQB8	Brain-specific angiogenesis inhibitor 1-associated protein 2 OS=Homo sapiens GN=BAIAP2 PE=1 SV=1	VLDSDGSDRLHmSLQQGK	M12 Oxidation	1	1000	140.96	0	1.88	0.4401	1	0.9732	2	2000.96	667.994	3	-0.000123	-0.0617	434	451
Q9UQB8	Brain-specific angiogenesis inhibitor 1-associated protein 2 OS=Homo sapiens GN=BAIAP2 PE=1 SV=1	SLsPPQSQSK	S3 Phospho	1	24.95	131.92	0	2.495	0.4803	1	0.9945	2	1137.51	569.761	2	0.000496	0.436	323	332
Q9UQB8	Brain-specific angiogenesis inhibitor 1-associated protein 2 OS=Homo sapiens GN=BAIAP2 PE=1 SV=1	VLDSDGSDRLHmSLQQGK	M12 Oxidation	1	1000	114.89	0	1.915	0.4947	1	0.9826	2	2000.96	667.994	3	0.00171	0.853	434	451
Q9UQB8	Brain-specific angiogenesis inhibitor 1-associated protein 2 OS=Homo sapiens GN=BAIAP2 PE=1 SV=1	SEEmHRLTENVYKTIMEQFNPSLR	M4 Oxidation	1	116.14	259.51	0	4.124	0.7479	1	1	2	2967.42	742.862	4	-0.00309	-1.04	6	29
Q9UQB8	Brain-specific angiogenesis inhibitor 1-associated protein 2 OS=Homo sapiens GN=BAIAP2 PE=1 SV=1	mGELASESQGSKELGDVLFQmAEVHR	M1 Oxidation, M21 Oxidation	100%, 100%	1,000.00, 1,000.00	242.58	0	3.809	0.6181	1	1	2	2879.34	720.843	4	-0.0017	-0.59	59	84
Q9UQB8	Brain-specific angiogenesis inhibitor 1-associated protein 2 OS=Homo sapiens GN=BAIAP2 PE=1 SV=1	mGELASESQGSK	M1 Oxidation	1	1000	297.3	0	3.262	0.7729	1	1	2	1238.55	620.28	2	0.000887	0.716	59	70
Q9UQB8	Brain-specific angiogenesis inhibitor 1-associated protein 2 OS=Homo sapiens GN=BAIAP2 PE=1 SV=1	VLDSDGsDRLHmSLQQGK	S7 Phospho, M12 Oxidation	33%, 100%	0.00, 1,000.00	69.76	0	1.964	0.5318	1	0.9911	2	2080.93	694.649	3	0.000647	0.311	434	451
Q9UQB8	Brain-specific angiogenesis inhibitor 1-associated protein 2 OS=Homo sapiens GN=BAIAP2 PE=1 SV=1	MGELASESQGSKELGDVLFQmAEVHR	M21 Oxidation	1	65.59	155.89	0	4.163	0.6175	1	1	2	2905.36	727.347	4	42	-35.9	59	84
Q9UQB8	Brain-specific angiogenesis inhibitor 1-associated protein 2 OS=Homo sapiens GN=BAIAP2 PE=1 SV=1	VLDSDGSDRLHmSLQQGK	M12 Oxidation	1	1000	161.46	0	2.88	0.4996	1	0.9987	2	2000.96	667.994	3	-0.000123	-0.0617	434	451
Q9UQB8	Brain-specific angiogenesis inhibitor 1-associated protein 2 OS=Homo sapiens GN=BAIAP2 PE=1 SV=1	AVQLmQQVASNGATLPSALSASK	M5 Oxidation	1	1000	154.36	0	2.024	0.5289	1	0.991	2	2287.19	763.403	3	0.0022	0.961	240	262
Q9UQB8	Brain-specific angiogenesis inhibitor 1-associated protein 2 OS=Homo sapiens GN=BAIAP2 PE=1 SV=1	AAQPKsLsPPQSQSK	S6 Phospho, S8 Phospho	100%, 100%	110.78, 122.98	149	0	3.676	0.7224	1	1	2	1712.75	571.925	3	0.000317	0.185	318	332
Q9UQB8	Brain-specific angiogenesis inhibitor 1-associated protein 2 OS=Homo sapiens GN=BAIAP2 PE=1 SV=1	SVtPKNsYATTENK	T3 Phospho, S7 Phospho	99%, 99%	23.19, 24.95	149.15	0	2.793	0.719	1	1	2	1698.69	850.353	2	0.00129	0.76	346	359
Q9UQB8	Brain-specific angiogenesis inhibitor 1-associated protein 2 OS=Homo sapiens GN=BAIAP2 PE=1 SV=1	SVtPKNsYAtTENKTLPR	T3 Phospho, S7 Phospho, T10 Phospho	96%, 34%, 34%	14.81, 0.00, 0.00	61.43	0	2.896	0.7032	1	1	2	2245.94	749.655	3	0.00218	0.968	346	363
Q9UQB8	Brain-specific angiogenesis inhibitor 1-associated protein 2 OS=Homo sapiens GN=BAIAP2 PE=1 SV=1	AVQLmQQVASNGATLPSALSASK	M5 Oxidation	1	1000	402.21	0	6.317	0.7828	1	1	2	2287.19	763.403	3	0.00256	1.12	240	262
Q9UQB8	Brain-specific angiogenesis inhibitor 1-associated protein 2 OS=Homo sapiens GN=BAIAP2 PE=1 SV=1	SEEmHRLTENVYK	M4 Oxidation	1	1000	96.35	0	2.58	0.3924	1	0.9921	2	1650.77	413.699	4	-0.000148	-0.0898	6	18
Q9UQB8	Brain-specific angiogenesis inhibitor 1-associated protein 2 OS=Homo sapiens GN=BAIAP2 PE=1 SV=1	VLDSDGsDRLHmSLQQGK	S7 Phospho, M12 Oxidation	33%, 100%	0.00, 1,000.00	82.71	0	1.416	0.4252	1	0.961	2	2080.93	694.649	3	0.000647	0.311	434	451
Q9UQB8	Brain-specific angiogenesis inhibitor 1-associated protein 2 OS=Homo sapiens GN=BAIAP2 PE=1 SV=1	SSSmAAGLER	M4 Oxidation	1	1000	158.38	0	2.314	0.3044	1	0.9662	2	1023.47	512.741	2	0.00104	1.02	364	373
Q9UQB8	Brain-specific angiogenesis inhibitor 1-associated protein 2 OS=Homo sapiens GN=BAIAP2 PE=1 SV=1	mGELASESQGSKELGDVLFQMAEVHR	M1 Oxidation	1	132.7	160.86	0	2.817	0.7434	1	1	2	2863.36	716.846	4	0.00811	2.83	59	84
Q9UQB8	Brain-specific angiogenesis inhibitor 1-associated protein 2 OS=Homo sapiens GN=BAIAP2 PE=1 SV=1	TImEQFNPSLR	M3 Oxidation	1	1000	255.91	0	2.693	0.6129	1	0.9992	2	1350.66	676.339	2	0.00265	1.96	19	29
Q9UQB8	Brain-specific angiogenesis inhibitor 1-associated protein 2 OS=Homo sapiens GN=BAIAP2 PE=1 SV=1	KSVtPKNSYATTENK	T4 Phospho	0.98	16.54	247.33	0	3.736	0.7063	1	1	2	1746.82	583.279	3	-0.00386	-2.21	345	359
Q9UQB8	Brain-specific angiogenesis inhibitor 1-associated protein 2 OS=Homo sapiens GN=BAIAP2 PE=1 SV=1	AVQLmQQVASNGATLPSALSAsK	M5 Oxidation, S22 Phospho	100%, 2%	1,000.00, 0.00	166.05	0	3.813	0.7581	1	1	2	2367.15	790.056	3	-0.00344	-1.45	240	262
Q9UQB8	Brain-specific angiogenesis inhibitor 1-associated protein 2 OS=Homo sapiens GN=BAIAP2 PE=1 SV=1	VLDSDGSDRLHmSLQQGK	M12 Oxidation	1	1000	133.88	0	3.158	0.547	1	0.9994	2	2000.95	501.246	4	-0.00496	-2.48	434	451
Q9UQB8	Brain-specific angiogenesis inhibitor 1-associated protein 2 OS=Homo sapiens GN=BAIAP2 PE=1 SV=1	VLDSDGsDRLHmSLQQGK	S7 Phospho, M12 Oxidation	2%, 100%	0.00, 1,000.00	137.57	0	2.312	0.5009	1	0.9919	2	2080.92	694.649	3	-0.000818	-0.393	434	451
Q9UQB8	Brain-specific angiogenesis inhibitor 1-associated protein 2 OS=Homo sapiens GN=BAIAP2 PE=1 SV=1	TImEQFNPSLR	M3 Oxidation	1	1000	252.62	0	2.807	0.6821	1	1	2	1350.66	676.338	2	0.000333	0.247	19	29
Q9UQB8	Brain-specific angiogenesis inhibitor 1-associated protein 2 OS=Homo sapiens GN=BAIAP2 PE=1 SV=1	VLDSDGSDRLHmSLQQGK	M12 Oxidation	1	1000	190.01	0	2.309	0.6384	1	0.9977	2	2000.96	1001.49	2	0.000928	0.463	434	451
Q9UQB8	Brain-specific angiogenesis inhibitor 1-associated protein 2 OS=Homo sapiens GN=BAIAP2 PE=1 SV=1	NFIAmGKNYEK	M5 Oxidation	1	1000	163.43	0	2.05	0.4658	1	0.9743	2	1329.64	444.22	3	-0.000885	-0.665	30	40
Q9UQB8	Brain-specific angiogenesis inhibitor 1-associated protein 2 OS=Homo sapiens GN=BAIAP2 PE=1 SV=1	QIQNQLEEmLK	M9 Oxidation	1	1000	206.73	0	3.114	0.6278	1	1	2	1388.7	695.357	2	0.00189	1.36	85	95
Q9UQB8	Brain-specific angiogenesis inhibitor 1-associated protein 2 OS=Homo sapiens GN=BAIAP2 PE=1 SV=1	QIQNQLEEmLK	M9 Oxidation	1	1000	206.67	0	3.555	0.6031	1	1	2	1388.7	695.358	2	0.00445	3.2	85	95
Q9UQB8	Brain-specific angiogenesis inhibitor 1-associated protein 2 OS=Homo sapiens GN=BAIAP2 PE=1 SV=1	mGELASESQGSK	M1 Oxidation	1	1000	289.77	0	3.159	0.7465	1	1	2	1238.54	620.279	2	-0.00119	-0.958	59	70
Q9UQB8	Brain-specific angiogenesis inhibitor 1-associated protein 2 OS=Homo sapiens GN=BAIAP2 PE=1 SV=1	QIQNQLEEmLK	M9 Oxidation	1	1000	204.86	0	3.074	0.6285	1	1	2	1388.7	695.356	2	0.000909	0.654	85	95
Q9UQB8	Brain-specific angiogenesis inhibitor 1-associated protein 2 OS=Homo sapiens GN=BAIAP2 PE=1 SV=1	SEEmHRLTENVYK	M4 Oxidation	1	1000	107.91	0	2.934	0.421	1	0.9954	2	1650.77	413.699	4	-0.00125	-0.755	6	18
Q9UQB8	Brain-specific angiogenesis inhibitor 1-associated protein 2 OS=Homo sapiens GN=BAIAP2 PE=1 SV=1	mGELASESQGSKELGDVLFQMAEVHR	M1 Oxidation	1	424.36	456.55	0	5.566	0.775	1	1	2	2863.35	955.456	3	-0.00305	-1.06	59	84
Q9UQB8	Brain-specific angiogenesis inhibitor 1-associated protein 2 OS=Homo sapiens GN=BAIAP2 PE=1 SV=1	mGELASESQGSKELGDVLFQmAEVHR	M1 Oxidation, M21 Oxidation	100%, 100%	1,000.00, 1,000.00	268.21	0	4.26	0.5713	1	1	2	2879.34	720.842	4	-0.00536	-1.86	59	84
Q9UQB8	Brain-specific angiogenesis inhibitor 1-associated protein 2 OS=Homo sapiens GN=BAIAP2 PE=1 SV=1	mGELASESQGSKELGDVLFQmAEVHR	M1 Oxidation, M21 Oxidation	100%, 100%	1,000.00, 1,000.00	425.25	0	5.106	0.7159	1	1	2	2879.35	960.79	3	0.00472	1.64	59	84
Q9UQB8	Brain-specific angiogenesis inhibitor 1-associated protein 2 OS=Homo sapiens GN=BAIAP2 PE=1 SV=1	SEEmHRLTENVYK	M4 Oxidation	1	1000	106.49	0	2.192	0.4236	1	0.9803	2	1650.77	413.699	4	-0.000515	-0.312	6	18
Q9UQB8	Brain-specific angiogenesis inhibitor 1-associated protein 2 OS=Homo sapiens GN=BAIAP2 PE=1 SV=1	ELGDVLFQmAEVHR	M9 Oxidation	1	1000	180.98	0	2.594	0.4415	1	0.9852	2	1658.81	553.945	3	0.00404	2.43	71	84
Q9UQB8	Brain-specific angiogenesis inhibitor 1-associated protein 2 OS=Homo sapiens GN=BAIAP2 PE=1 SV=1	QIQNQLEEmLKSFHNELLTQLEQK	M9 Oxidation	1	1000	212.82	0	4.665	0.6804	1	1	2	2956.5	740.132	4	0.00341	1.15	85	108
Q9UQB8	Brain-specific angiogenesis inhibitor 1-associated protein 2 OS=Homo sapiens GN=BAIAP2 PE=1 SV=1	VLDSDGSDRLHmsLQQGK	M12 Oxidation, S13 Phospho	100%, 33%	1,000.00, 0.00	88.11	0	2.36	0.5753	1	0.9955	2	2080.93	694.65	3	0.0023	1.1	434	451
Q9UQB8	Brain-specific angiogenesis inhibitor 1-associated protein 2 OS=Homo sapiens GN=BAIAP2 PE=1 SV=1	VLDSDGSDRLHmSLQQGK	M12 Oxidation	1	1000	204.73	0	2.847	0.5865	1	0.9997	2	2000.96	1001.49	2	-0.000415	-0.207	434	451
Q9UQB8	Brain-specific angiogenesis inhibitor 1-associated protein 2 OS=Homo sapiens GN=BAIAP2 PE=1 SV=1	ELGDVLFQmAEVHR	M9 Oxidation	1	1000	199.37	0	2.65	0.5308	1	0.9883	2	1658.81	553.942	3	-0.00365	-2.2	71	84
Q9UQB8	Brain-specific angiogenesis inhibitor 1-associated protein 2 OS=Homo sapiens GN=BAIAP2 PE=1 SV=1	VLDSDGSDRLHmSLQQGK	M12 Oxidation	1	1000	140.5	0	2.512	0.6191	1	0.9984	2	2000.96	667.993	3	-0.00122	-0.61	434	451
Q9UQB8	Brain-specific angiogenesis inhibitor 1-associated protein 2 OS=Homo sapiens GN=BAIAP2 PE=1 SV=1	mRGWFPFSYTR	M1 Oxidation	1	1000	143.44	0	2.657	0.452	1	0.9946	2	1462.68	488.568	3	1.59e-05	0.0109	423	433
Q9UQB8	Brain-specific angiogenesis inhibitor 1-associated protein 2 OS=Homo sapiens GN=BAIAP2 PE=1 SV=1	ELGDVLFQmAEVHR	M9 Oxidation	1	1000	181.67	0	2.68	0.4419	1	0.994	2	1658.81	553.943	3	-0.000719	-0.433	71	84
Q9UQB8	Brain-specific angiogenesis inhibitor 1-associated protein 2 OS=Homo sapiens GN=BAIAP2 PE=1 SV=1	LTENVYKTImEQFNPSLR	M10 Oxidation	1	1000	219.24	0	3.361	0.6672	1	1	2	2198.11	733.71	3	0.00249	1.13	12	29
Q9UQB8	Brain-specific angiogenesis inhibitor 1-associated protein 2 OS=Homo sapiens GN=BAIAP2 PE=1 SV=1	QIQNQLEEmLK	M9 Oxidation	1	1000	216.52	0	3.333	0.6097	1	1	2	1388.7	695.356	2	0.00103	0.742	85	95
Q9UQB8	Brain-specific angiogenesis inhibitor 1-associated protein 2 OS=Homo sapiens GN=BAIAP2 PE=1 SV=1	SVTPKNsYATTENKTLPR	S7 Phospho	1	27.96	305.39	0	3.98	0.7465	1	1	2	2086.01	696.344	3	0.000635	0.304	346	363
Q9UQB8	Brain-specific angiogenesis inhibitor 1-associated protein 2 OS=Homo sapiens GN=BAIAP2 PE=1 SV=1	AVQLmQQVASNGATLPSALSASK	M5 Oxidation	1	1000	542.7	0	5.294	0.7827	1	1	2	2287.19	1144.6	2	0.00917	4.01	240	262
Q9UQB8	Brain-specific angiogenesis inhibitor 1-associated protein 2 OS=Homo sapiens GN=BAIAP2 PE=1 SV=1	QRPYSVAVPAFsQGLDDYGAR	S12 Phospho	1	102.07	238.38	0	4.493	0.7154	1	1	2	2376.09	793.038	3	0.00178	0.748	488	508
Q9UQB8	Brain-specific angiogenesis inhibitor 1-associated protein 2 OS=Homo sapiens GN=BAIAP2 PE=1 SV=1	MGELASESQGSKELGDVLFQmAEVHR	M21 Oxidation	1	169.91	204.23	0	3.813	0.5138	1	0.9997	2	2863.35	716.845	4	0.002	0.7	59	84
Q9UQB8	Brain-specific angiogenesis inhibitor 1-associated protein 2 OS=Homo sapiens GN=BAIAP2 PE=1 SV=1	SEEmHRLTENVYK	M4 Oxidation	1	1000	132.93	0	2.866	0.4464	1	0.997	2	1650.77	413.699	4	-0.00027	-0.164	6	18
Q9UQB8	Brain-specific angiogenesis inhibitor 1-associated protein 2 OS=Homo sapiens GN=BAIAP2 PE=1 SV=1	VLDSDGSDRLHmSLQQGK	M12 Oxidation	1	1000	141.71	0	2.43	0.5832	1	0.9966	2	2000.96	667.994	3	0.000609	0.304	434	451
Q9UQB8	Brain-specific angiogenesis inhibitor 1-associated protein 2 OS=Homo sapiens GN=BAIAP2 PE=1 SV=1	VLDSDGSDRLHmSLQQGK	M12 Oxidation	1	1000	139.07	0	3.249	0.5584	1	1	2	2000.96	667.995	3	0.00427	2.13	434	451
Q9UQB8	Brain-specific angiogenesis inhibitor 1-associated protein 2 OS=Homo sapiens GN=BAIAP2 PE=1 SV=1	SSsmAAGLER	S3 Phospho, M4 Oxidation	33%, 100%	0.00, 1,000.00	79.77	0	1.546	0.6099	1	0.9921	2	1103.43	552.723	2	-8.01e-05	-0.0725	364	373
Q9UQB8	Brain-specific angiogenesis inhibitor 1-associated protein 2 OS=Homo sapiens GN=BAIAP2 PE=1 SV=1	SVtPKNSYATTENK	T3 Phospho	1	23.19	207.71	0	1.668	0.5953	1	0.9884	2	1618.73	810.37	2	0.00217	1.34	346	359
Q9UQB8	Brain-specific angiogenesis inhibitor 1-associated protein 2 OS=Homo sapiens GN=BAIAP2 PE=1 SV=1	SSSmAAGLER	M4 Oxidation	1	1000	154.46	0	2.176	0.2908	1	0.9573	2	1023.47	512.74	2	0.000187	0.183	364	373
Q9UQB8	Brain-specific angiogenesis inhibitor 1-associated protein 2 OS=Homo sapiens GN=BAIAP2 PE=1 SV=1	VLDSDGSDRLHmSLQQGK	M12 Oxidation	1	1000	159.33	0	2.801	0.5553	1	0.999	2	2000.96	667.993	3	-0.00159	-0.793	434	451
Q9UQB8	Brain-specific angiogenesis inhibitor 1-associated protein 2 OS=Homo sapiens GN=BAIAP2 PE=1 SV=1	mGELASESQGSKELGDVLFQMAEVHR	M1 Oxidation	1	222.48	247.43	0	4.423	0.7373	1	1	2	2863.35	716.845	4	0.00152	0.529	59	84
Q9UQB8	Brain-specific angiogenesis inhibitor 1-associated protein 2 OS=Homo sapiens GN=BAIAP2 PE=1 SV=1	VLDSDGSDRLHmSLQQGK	M12 Oxidation	1	1000	107.42	0	3.599	0.5502	1	0.9999	2	2000.96	501.247	4	0.000901	0.45	434	451
Q9UQB8	Brain-specific angiogenesis inhibitor 1-associated protein 2 OS=Homo sapiens GN=BAIAP2 PE=1 SV=1	SLsPPQSQSK	S3 Phospho	1	48.15	167	0	2.436	0.5238	1	0.9943	2	1137.51	569.761	2	0.00123	1.08	323	332
Q9UQB8	Brain-specific angiogenesis inhibitor 1-associated protein 2 OS=Homo sapiens GN=BAIAP2 PE=1 SV=1	mRGWFPFSYTR	M1 Oxidation	1	1000	145.78	0	2.458	0.4574	1	0.9925	2	1462.68	488.568	3	0.000199	0.136	423	433
Q9UQB8	Brain-specific angiogenesis inhibitor 1-associated protein 2 OS=Homo sapiens GN=BAIAP2 PE=1 SV=1	TImEQFNPSLR	M3 Oxidation	1	1000	190.76	0	2.731	0.4948	1	0.9962	2	1350.66	451.227	3	-0.000779	-0.576	19	29
Q9UQB8	Brain-specific angiogenesis inhibitor 1-associated protein 2 OS=Homo sapiens GN=BAIAP2 PE=1 SV=1	mGELASESQGSKELGDVLFQmAEVHR	M1 Oxidation, M21 Oxidation	100%, 100%	1,000.00, 1,000.00	187.07	0	2.157	0.5823	1	0.9867	2	2879.35	960.791	3	0.00692	2.4	59	84
Q9UQB8	Brain-specific angiogenesis inhibitor 1-associated protein 2 OS=Homo sapiens GN=BAIAP2 PE=1 SV=1	AVQLmQQVASNGATLPSALSASK	M5 Oxidation	1	1000	404.54	0	6.128	0.7954	1	1	2	2287.19	763.403	3	0.00238	1.04	240	262
Q9UQB8	Brain-specific angiogenesis inhibitor 1-associated protein 2 OS=Homo sapiens GN=BAIAP2 PE=1 SV=1	mSAQESTPImNGVTGPDGEDYSPWADRK	M1 Oxidation, M10 Oxidation	100%, 100%	1,000.00, 1,000.00	78.19	0	1.566	0.5807	1	0.9751	2	3070.34	768.591	4	0.00757	2.47	290	317
Q9UQB8	Brain-specific angiogenesis inhibitor 1-associated protein 2 OS=Homo sapiens GN=BAIAP2 PE=1 SV=1	NFIAmGKNYEK	M5 Oxidation	1	1000	213.19	0	1.887	0.481	1	0.9714	2	1329.64	665.828	2	0.00218	1.64	30	40
Q9UQB8	Brain-specific angiogenesis inhibitor 1-associated protein 2 OS=Homo sapiens GN=BAIAP2 PE=1 SV=1	VLDSDGSDRLHmSLQQGK	M12 Oxidation	1	1000	157.47	0	2.938	0.5708	1	0.9998	2	2000.96	667.993	3	-0.000307	-0.153	434	451
Q9UQB8	Brain-specific angiogenesis inhibitor 1-associated protein 2 OS=Homo sapiens GN=BAIAP2 PE=1 SV=1	TImEQFNPSLR	M3 Oxidation	1	1000	229.87	0	2.6	0.6786	1	0.9998	2	1350.66	676.338	2	0.00143	1.06	19	29
Q9UQB8	Brain-specific angiogenesis inhibitor 1-associated protein 2 OS=Homo sapiens GN=BAIAP2 PE=1 SV=1	mSAQESTPImNGVTGPDGEDYSPWADRK	M1 Oxidation, M10 Oxidation	100%, 100%	1,000.00, 1,000.00	541.48	0	6.697	0.774	1	1	2	3070.33	1024.45	3	0.00398	1.3	290	317
Q9UQB8	Brain-specific angiogenesis inhibitor 1-associated protein 2 OS=Homo sapiens GN=BAIAP2 PE=1 SV=1	mRGWFPFSYTR	M1 Oxidation	1	1000	149.85	0	3.167	0.4991	1	0.9995	2	1462.68	488.568	3	-0.0009	-0.615	423	433
Q9UQB8	Brain-specific angiogenesis inhibitor 1-associated protein 2 OS=Homo sapiens GN=BAIAP2 PE=1 SV=1	mGELASESQGSKELGDVLFQmAEVHR	M1 Oxidation, M21 Oxidation	100%, 100%	1,000.00, 1,000.00	213.64	0	4.817	0.576	1	1	2	2879.34	576.876	5	-0.00153	-0.531	59	84
Q9UQB8	Brain-specific angiogenesis inhibitor 1-associated protein 2 OS=Homo sapiens GN=BAIAP2 PE=1 SV=1	MGELASESQGSKELGDVLFQmAEVHR	M21 Oxidation	1	137.13	189.89	0	2.702	0.3675	1	0.9744	2	2863.36	716.846	4	0.00786	2.75	59	84
Q9UQB8	Brain-specific angiogenesis inhibitor 1-associated protein 2 OS=Homo sapiens GN=BAIAP2 PE=1 SV=1	MGELASESQGSKELGDVLFQmAEVHR	M21 Oxidation	1	112.4	152.65	0	3.158	0.6306	1	1	2	2905.36	969.46	3	42	-36.2	59	84
Q9UQB8	Brain-specific angiogenesis inhibitor 1-associated protein 2 OS=Homo sapiens GN=BAIAP2 PE=1 SV=1	NFIAmGKNYEK	M5 Oxidation	1	1000	205.78	0	2.57	0.5273	1	0.994	2	1329.64	444.22	3	-0.00116	-0.872	30	40
Q9UQB8	Brain-specific angiogenesis inhibitor 1-associated protein 2 OS=Homo sapiens GN=BAIAP2 PE=1 SV=1	mGELASESQGSKELGDVLFQmAEVHR	M1 Oxidation, M21 Oxidation	100%, 100%	1,000.00, 1,000.00	243.45	0	3.907	0.5754	1	1	2	2879.35	720.845	4	0.00782	2.72	59	84
Q9UQB8	Brain-specific angiogenesis inhibitor 1-associated protein 2 OS=Homo sapiens GN=BAIAP2 PE=1 SV=1	QIQNQLEEmLK	M9 Oxidation	1	1000	128.62	0	2.378	0.389	1	0.9804	2	1388.7	463.906	3	-0.000722	-0.52	85	95
Q9UQB8	Brain-specific angiogenesis inhibitor 1-associated protein 2 OS=Homo sapiens GN=BAIAP2 PE=1 SV=1	mGELASESQGSK	M1 Oxidation	1	1000	246.73	0	2.328	0.7295	1	0.9994	2	1238.54	620.28	2	-0.000456	-0.368	59	70
Q9UQB8	Brain-specific angiogenesis inhibitor 1-associated protein 2 OS=Homo sapiens GN=BAIAP2 PE=1 SV=1	ELGDVLFQmAEVHR	M9 Oxidation	1	1000	291.83	0	2.806	0.6518	1	1	2	1658.81	830.415	2	0.00576	3.47	71	84
Q9UQB8	Brain-specific angiogenesis inhibitor 1-associated protein 2 OS=Homo sapiens GN=BAIAP2 PE=1 SV=1	SSSmAAGLER	M4 Oxidation	1	1000	159.25	0	2.051	0.4494	1	0.9819	2	1023.47	512.74	2	-0.000179	-0.175	364	373
Q9UQB8	Brain-specific angiogenesis inhibitor 1-associated protein 2 OS=Homo sapiens GN=BAIAP2 PE=1 SV=1	AVQLmQQVASNGATLPSALSASK	M5 Oxidation	1	1000	421.77	0	6.467	0.7758	1	1	2	2287.19	763.405	3	0.00879	3.84	240	262
Q9UQB8	Brain-specific angiogenesis inhibitor 1-associated protein 2 OS=Homo sapiens GN=BAIAP2 PE=1 SV=1	mGELASESQGSKELGDVLFQMAEVHR	M1 Oxidation	1	88.97	183.28	0	2.632	0.6095	1	0.997	2	2863.36	716.847	4	0.00884	3.09	59	84
Q9UQB8	Brain-specific angiogenesis inhibitor 1-associated protein 2 OS=Homo sapiens GN=BAIAP2 PE=1 SV=1	VLDSDGSDRLHmSLQQGK	M12 Oxidation	1	1000	175.53	0	2.543	0.5325	1	0.9963	2	2000.96	667.994	3	0.00134	0.67	434	451
Q9UQB8	Brain-specific angiogenesis inhibitor 1-associated protein 2 OS=Homo sapiens GN=BAIAP2 PE=1 SV=1	VLDSDGSDRLHmSLQQGK	M12 Oxidation	1	1000	153.47	0	3.39	0.5882	1	1	2	2000.96	667.995	3	0.00336	1.68	434	451
Q9UQB8	Brain-specific angiogenesis inhibitor 1-associated protein 2 OS=Homo sapiens GN=BAIAP2 PE=1 SV=1	mRGWFPFSYTR	M1 Oxidation	1	1000	141.42	0	3.221	0.4939	1	0.9995	2	1462.68	488.568	3	0.000748	0.511	423	433
Q9UQB8	Brain-specific angiogenesis inhibitor 1-associated protein 2 OS=Homo sapiens GN=BAIAP2 PE=1 SV=1	TImEQFNPSLR	M3 Oxidation	1	1000	256.26	0	2.814	0.6819	1	1	2	1350.66	676.339	2	0.00265	1.96	19	29
Q9UQB8	Brain-specific angiogenesis inhibitor 1-associated protein 2 OS=Homo sapiens GN=BAIAP2 PE=1 SV=1	VLDSDGSDRLHmsLQQGK	M12 Oxidation, S13 Phospho	100%, 90%	1,000.00, 12.52	111.73	0	2.87	0.6063	1	0.9998	2	2080.92	694.648	3	-0.00265	-1.27	434	451
Q9UQB8	Brain-specific angiogenesis inhibitor 1-associated protein 2 OS=Homo sapiens GN=BAIAP2 PE=1 SV=1	MGELASESQGSKELGDVLFQmAEVHR	M21 Oxidation	1	162.57	215.55	0	3.529	0.4314	1	0.9984	2	2863.35	716.844	4	-0.000194	-0.0676	59	84
Q9UQB8	Brain-specific angiogenesis inhibitor 1-associated protein 2 OS=Homo sapiens GN=BAIAP2 PE=1 SV=1	mSAQESTPImNGVTGPDGEDYSPWADRK	M1 Oxidation, M10 Oxidation	100%, 100%	1,000.00, 1,000.00	373.79	0	6.104	0.7667	1	1	2	3070.33	768.59	4	0.00391	1.27	290	317
Q9UQB8	Brain-specific angiogenesis inhibitor 1-associated protein 2 OS=Homo sapiens GN=BAIAP2 PE=1 SV=1	SEEmHRLTENVYK	M4 Oxidation	1	1000	166.49	0	2.661	0.5298	1	0.9974	2	1650.77	551.263	3	0.00072	0.436	6	18
Q9UQB8	Brain-specific angiogenesis inhibitor 1-associated protein 2 OS=Homo sapiens GN=BAIAP2 PE=1 SV=1	SEEmHRLTENVYK	M4 Oxidation	1	1000	191.57	0	2.455	0.5429	1	0.9957	2	1650.77	551.263	3	0.00145	0.879	6	18
Q9UQB8	Brain-specific angiogenesis inhibitor 1-associated protein 2 OS=Homo sapiens GN=BAIAP2 PE=1 SV=1	YLsAALKK	S3 Phospho	1	48.15	121.62	0	2.341	0.645	1	0.99	2	972.504	487.259	2	-0.000294	-0.302	115	122
Q9UQB8	Brain-specific angiogenesis inhibitor 1-associated protein 2 OS=Homo sapiens GN=BAIAP2 PE=1 SV=1	AVQLmQQVASNGATLPSALSASK	M5 Oxidation	1	1000	451.05	0	4.766	0.8325	1	1	2	2287.19	1144.6	2	0.00429	1.87	240	262
Q9UQB8	Brain-specific angiogenesis inhibitor 1-associated protein 2 OS=Homo sapiens GN=BAIAP2 PE=1 SV=1	QIQNQLEEmLK	M9 Oxidation	1	1000	161.21	0	2.632	0.5645	1	0.9979	2	1388.7	695.356	2	0.000176	0.127	85	95
Q9UQB8	Brain-specific angiogenesis inhibitor 1-associated protein 2 OS=Homo sapiens GN=BAIAP2 PE=1 SV=1	VLDSDGSDRLHmSLQQGK	M12 Oxidation	1	1000	190.23	0	3.022	0.54	1	0.9998	2	2000.96	667.993	3	-0.000307	-0.153	434	451
Q9UQB8	Brain-specific angiogenesis inhibitor 1-associated protein 2 OS=Homo sapiens GN=BAIAP2 PE=1 SV=1	TImEQFNPSLR	M3 Oxidation	1	1000	205.12	0	2.559	0.5797	1	0.9963	2	1350.66	676.337	2	-0.0015	-1.11	19	29
Q9UQB8	Brain-specific angiogenesis inhibitor 1-associated protein 2 OS=Homo sapiens GN=BAIAP2 PE=1 SV=1	AVQLmQQVASNGATLPSALsASK	M5 Oxidation, S20 Phospho	100%, 33%	1,000.00, 0.00	194.64	0	3.793	0.7074	1	1	2	2367.16	790.059	3	0.0048	2.03	240	262
Q9UQB8	Brain-specific angiogenesis inhibitor 1-associated protein 2 OS=Homo sapiens GN=BAIAP2 PE=1 SV=1	ELGDVLFQmAEVHR	M9 Oxidation	1	1000	292.75	0	2.744	0.6571	1	1	2	1658.81	830.413	2	0.00332	2	71	84
Q9UQB8	Brain-specific angiogenesis inhibitor 1-associated protein 2 OS=Homo sapiens GN=BAIAP2 PE=1 SV=1	TImEQFNPSLR	M3 Oxidation	1	1000	240.46	0	2.833	0.657	1	1	2	1350.66	676.338	2	0.000944	0.698	19	29
Q9UQB8	Brain-specific angiogenesis inhibitor 1-associated protein 2 OS=Homo sapiens GN=BAIAP2 PE=1 SV=1	mSAQESTPImNGVTGPDGEDYSPWADRK	M1 Oxidation, M10 Oxidation	100%, 100%	1,000.00, 1,000.00	412.94	0	7.628	0.7735	1	1	2	3070.33	768.591	4	0.00464	1.51	290	317
Q9UQB8	Brain-specific angiogenesis inhibitor 1-associated protein 2 OS=Homo sapiens GN=BAIAP2 PE=1 SV=1	SSsmAAGLER	S3 Phospho, M4 Oxidation	97%, 100%	17.98, 1,000.00	98.49	0	1.895	0.5641	1	0.9921	2	1103.43	552.723	2	0.000408	0.37	364	373
Q9UQB8	Brain-specific angiogenesis inhibitor 1-associated protein 2 OS=Homo sapiens GN=BAIAP2 PE=1 SV=1	mRGWFPFSYTR	M1 Oxidation	1	1000	91.24	0	1.624	0.436	1	0.9639	2	1462.68	488.568	3	0.00148	1.01	423	433
Q9UQB8	Brain-specific angiogenesis inhibitor 1-associated protein 2 OS=Homo sapiens GN=BAIAP2 PE=1 SV=1	SEEmHRLTENVYK	M4 Oxidation	1	1000	110.58	0	2.96	0.4407	1	0.998	2	1650.77	413.699	4	-0.00027	-0.164	6	18
Q9UQB8	Brain-specific angiogenesis inhibitor 1-associated protein 2 OS=Homo sapiens GN=BAIAP2 PE=1 SV=1	SSsmAAGLER	S3 Phospho, M4 Oxidation	98%, 100%	19.53, 1,000.00	103.37	0	2.023	0.5338	1	0.991	2	1103.43	552.723	2	0.000286	0.259	364	373
Q9UQB8	Brain-specific angiogenesis inhibitor 1-associated protein 2 OS=Homo sapiens GN=BAIAP2 PE=1 SV=1	SLsPPQSQSK	S3 Phospho	1	23.2	138.45	0	2.094	0.603	1	0.9945	2	1137.51	569.761	2	-0.000236	-0.207	323	332
Q9UQB8	Brain-specific angiogenesis inhibitor 1-associated protein 2 OS=Homo sapiens GN=BAIAP2 PE=1 SV=1	AAQPKsLsPPQSQSK	S6 Phospho, S8 Phospho	100%, 100%	132.33, 98.40	227.56	0	3.38	0.7965	1	1	2	1712.76	857.385	2	0.00271	1.58	318	332
Q9UQB8	Brain-specific angiogenesis inhibitor 1-associated protein 2 OS=Homo sapiens GN=BAIAP2 PE=1 SV=1	SVtPKNSYATTENK	T3 Phospho	0.99	20.02	227.1	0	3.48	0.6777	1	1	2	1618.72	540.582	3	-0.000653	-0.403	346	359
Q9UQB8	Brain-specific angiogenesis inhibitor 1-associated protein 2 OS=Homo sapiens GN=BAIAP2 PE=1 SV=1	mGELASESQGSKELGDVLFQMAEVHR	M1 Oxidation	1	223.23	281.66	0	4.624	0.7003	1	1	2	2863.36	716.846	4	0.00811	2.83	59	84
Q9UQB8	Brain-specific angiogenesis inhibitor 1-associated protein 2 OS=Homo sapiens GN=BAIAP2 PE=1 SV=1	QIQNQLEEmLK	M9 Oxidation	1	1000	212.58	0	3.087	0.6088	1	1	2	1388.7	695.357	2	0.00164	1.18	85	95
Q9UQB8	Brain-specific angiogenesis inhibitor 1-associated protein 2 OS=Homo sapiens GN=BAIAP2 PE=1 SV=1	mRGWFPFSYTR	M1 Oxidation	1	1000	152.62	0	1.793	0.3989	1	0.9644	2	1462.68	732.348	2	-9.27e-05	-0.0633	423	433
Q9UQB8	Brain-specific angiogenesis inhibitor 1-associated protein 2 OS=Homo sapiens GN=BAIAP2 PE=1 SV=1	AVQLmQQVASNGATLPSALSASK	M5 Oxidation	1	1000	394.36	0	6.46	0.7795	1	1	2	2287.19	763.404	3	0.00495	2.16	240	262
Q9UQB8	Brain-specific angiogenesis inhibitor 1-associated protein 2 OS=Homo sapiens GN=BAIAP2 PE=1 SV=1	mGELASESQGSKELGDVLFQMAEVHR	M1 Oxidation	1	255.08	304.28	0	5.3	0.686	1	1	2	2863.36	716.848	4	0.0127	4.45	59	84
Q9UQB8	Brain-specific angiogenesis inhibitor 1-associated protein 2 OS=Homo sapiens GN=BAIAP2 PE=1 SV=1	MSAQESTPImNGVTGPDGEDYSPWADR	M10 Oxidation	1	102.97	326.11	0	5.052	0.7422	1	1	2	2926.25	976.423	3	0.00857	2.93	290	316
Q9UQB8	Brain-specific angiogenesis inhibitor 1-associated protein 2 OS=Homo sapiens GN=BAIAP2 PE=1 SV=1	ELGDVLFQmAEVHR	M9 Oxidation	1	1000	182.99	0	2.693	0.4563	1	0.9948	2	1658.81	553.944	3	0.00184	1.11	71	84
Q9UQB8	Brain-specific angiogenesis inhibitor 1-associated protein 2 OS=Homo sapiens GN=BAIAP2 PE=1 SV=1	KSVtPKNsYATTENK	T4 Phospho, S8 Phospho	98%, 3%	18.95, 0.00	122.45	0	2.651	0.6188	1	0.9989	2	1826.78	609.935	3	-0.00235	-1.29	345	359
Q9UQB8	Brain-specific angiogenesis inhibitor 1-associated protein 2 OS=Homo sapiens GN=BAIAP2 PE=1 SV=1	NFIAmGKNYEK	M5 Oxidation	1	1000	171.54	0	1.496	0.5493	1	0.9814	2	1329.64	665.826	2	-0.000384	-0.288	30	40
Q9UQB8	Brain-specific angiogenesis inhibitor 1-associated protein 2 OS=Homo sapiens GN=BAIAP2 PE=1 SV=1	TImEQFNPSLR	M3 Oxidation	1	1000	121.48	0	1.733	0.4806	1	0.962	2	1350.66	451.227	3	-0.00124	-0.915	19	29
Q9UQB8	Brain-specific angiogenesis inhibitor 1-associated protein 2 OS=Homo sapiens GN=BAIAP2 PE=1 SV=1	SSSmAAGLER	M4 Oxidation	1	1000	158.38	0	2.13	0.2711	1	0.9478	2	1023.47	512.74	2	0.000187	0.183	364	373
Q9UQB8	Brain-specific angiogenesis inhibitor 1-associated protein 2 OS=Homo sapiens GN=BAIAP2 PE=1 SV=1	VLDSDGSDRLHmSLQQGK	M12 Oxidation	1	1000	215.77	0	2.092	0.5393	1	0.9914	2	2000.96	1001.49	2	0.00251	1.26	434	451
Q9UQB8	Brain-specific angiogenesis inhibitor 1-associated protein 2 OS=Homo sapiens GN=BAIAP2 PE=1 SV=1	VLDSDGSDRLHmSLQQGK	M12 Oxidation	1	1000	179.91	0	2.286	0.5387	1	0.9943	2	2000.96	667.994	3	0.00152	0.762	434	451
Q9UQB8	Brain-specific angiogenesis inhibitor 1-associated protein 2 OS=Homo sapiens GN=BAIAP2 PE=1 SV=1	VLDSDGSDRLHmSLQQGK	M12 Oxidation	1	1000	91.64	0	2.271	0.3532	1	0.9605	2	2000.96	501.247	4	-0.0013	-0.648	434	451
Q9UQB8	Brain-specific angiogenesis inhibitor 1-associated protein 2 OS=Homo sapiens GN=BAIAP2 PE=1 SV=1	SSSmAAGLER	M4 Oxidation	1	1000	160.9	0	2.206	0.55	1	0.9902	2	1023.46	512.74	2	-0.000912	-0.89	364	373
Q9UQB8	Brain-specific angiogenesis inhibitor 1-associated protein 2 OS=Homo sapiens GN=BAIAP2 PE=1 SV=1	MGELASESQGSKELGDVLFQmAEVHR	M21 Oxidation	1	68.61	142.8	0	3.058	0.5545	1	0.9987	2	2905.36	727.348	4	42	-34.2	59	84
Q9UQB8	Brain-specific angiogenesis inhibitor 1-associated protein 2 OS=Homo sapiens GN=BAIAP2 PE=1 SV=1	TImEQFNPSLR	M3 Oxidation	1	1000	245.85	0	2.677	0.683	1	1	2	1350.66	676.338	2	0.00155	1.15	19	29
Q9UQB8	Brain-specific angiogenesis inhibitor 1-associated protein 2 OS=Homo sapiens GN=BAIAP2 PE=1 SV=1	mGELASESQGSK	M1 Oxidation	1	1000	262.26	0	2.438	0.7636	1	0.9996	2	1238.54	620.279	2	-0.0007	-0.565	59	70
Q9UQB8	Brain-specific angiogenesis inhibitor 1-associated protein 2 OS=Homo sapiens GN=BAIAP2 PE=1 SV=1	mGELASESQGSKELGDVLFQmAEVHRQIQNQLEEmLK	M1 Oxidation, M21 Oxidation, M35 Oxidation	100%, 100%, 100%	1,000.00, 1,000.00, 1,000.00	120.94	0	2.706	0.3779	1	0.9922	2	4250.03	851.014	5	0.00491	1.15	59	95
Q9UQB8	Brain-specific angiogenesis inhibitor 1-associated protein 2 OS=Homo sapiens GN=BAIAP2 PE=1 SV=1	VLDSDGsDRLHmSLQQGK	S7 Phospho, M12 Oxidation	33%, 100%	0.00, 1,000.00	101.8	0	1.719	0.4314	1	0.9675	2	2080.93	694.649	3	0.000647	0.311	434	451
Q9UQB8	Brain-specific angiogenesis inhibitor 1-associated protein 2 OS=Homo sapiens GN=BAIAP2 PE=1 SV=1	SEEmHRLTENVYKTImEQFNPSLR	M4 Oxidation, M16 Oxidation	100%, 100%	1,000.00, 1,000.00	289.74	0	4.631	0.7441	1	1	2	2983.42	746.863	4	0.00517	1.73	6	29
Q9UQB8	Brain-specific angiogenesis inhibitor 1-associated protein 2 OS=Homo sapiens GN=BAIAP2 PE=1 SV=1	MGELASESQGSKELGDVLFQmAEVHR	M21 Oxidation	1	437.21	405.61	0	4.815	0.6997	1	1	2	2863.35	955.459	3	0.00556	1.94	59	84
Q9UQB8	Brain-specific angiogenesis inhibitor 1-associated protein 2 OS=Homo sapiens GN=BAIAP2 PE=1 SV=1	NFIAmGKNYEK	M5 Oxidation	1	1000	172.18	0	2.902	0.5503	1	0.9996	2	1329.64	444.22	3	0.000396	0.298	30	40
Q9UQB8	Brain-specific angiogenesis inhibitor 1-associated protein 2 OS=Homo sapiens GN=BAIAP2 PE=1 SV=1	NFIAmGKNYEK	M5 Oxidation	1	1000	206.61	0	1.391	0.4712	1	0.9659	2	1329.64	665.827	2	0.0012	0.904	30	40
Q9UQB8	Brain-specific angiogenesis inhibitor 1-associated protein 2 OS=Homo sapiens GN=BAIAP2 PE=1 SV=1	QIQNQLEEmLK	M9 Oxidation	1	1000	194.05	0	3.257	0.592	1	1	2	1388.7	695.356	2	0.000909	0.654	85	95
Q9UQB8	Brain-specific angiogenesis inhibitor 1-associated protein 2 OS=Homo sapiens GN=BAIAP2 PE=1 SV=1	VLDSDGSDRLHmSLQQGK	M12 Oxidation	1	1000	181.06	0	3.603	0.5508	1	0.9998	2	2000.96	667.993	3	-0.00232	-1.16	434	451
Q9UQB8	Brain-specific angiogenesis inhibitor 1-associated protein 2 OS=Homo sapiens GN=BAIAP2 PE=1 SV=1	mGELASESQGSK	M1 Oxidation	1	1000	230.63	0	2.212	0.7401	1	0.9992	2	1238.55	620.28	2	0.000521	0.42	59	70
Q9UQB8	Brain-specific angiogenesis inhibitor 1-associated protein 2 OS=Homo sapiens GN=BAIAP2 PE=1 SV=1	MGELASESQGSKELGDVLFQmAEVHR	M21 Oxidation	1	237.79	233.36	0	3.736	0.4972	1	0.9995	2	2863.35	716.845	4	0.000783	0.273	59	84
Q9UQB8	Brain-specific angiogenesis inhibitor 1-associated protein 2 OS=Homo sapiens GN=BAIAP2 PE=1 SV=1	SSsMAAGLER	S3 Phospho	0.99	23.2	144.78	0	2.253	0.6373	1	0.993	2	1087.44	544.725	2	-0.0015	-1.38	364	373
Q9UQB8	Brain-specific angiogenesis inhibitor 1-associated protein 2 OS=Homo sapiens GN=BAIAP2 PE=1 SV=1	ELGDVLFQmAEVHR	M9 Oxidation	1	1000	255.12	0	2.541	0.6132	1	0.9942	2	1658.81	830.414	2	0.00528	3.18	71	84
Q9UQB8	Brain-specific angiogenesis inhibitor 1-associated protein 2 OS=Homo sapiens GN=BAIAP2 PE=1 SV=1	ELGDVLFQmAEVHR	M9 Oxidation	1	1000	184.87	0	1.985	0.5506	1	0.9856	2	1658.81	830.413	2	0.00357	2.15	71	84
Q9UQB8	Brain-specific angiogenesis inhibitor 1-associated protein 2 OS=Homo sapiens GN=BAIAP2 PE=1 SV=1	mGELASESQGSKELGDVLFQmAEVHR	M1 Oxidation, M21 Oxidation	100%, 100%	1,000.00, 1,000.00	251.64	0	4.471	0.5676	1	1	2	2879.35	720.845	4	0.00904	3.14	59	84
Q9UQB8	Brain-specific angiogenesis inhibitor 1-associated protein 2 OS=Homo sapiens GN=BAIAP2 PE=1 SV=1	msAQESTPImNGVTGPDGEDYSPWADRK	M1 Oxidation, S2 Phospho, M10 Oxidation	100%, 0%, 100%	1,000.00, 0.00, 1,000.00	408.61	0	6.116	0.6933	1	1	2	3150.3	1051.11	3	0.0053	1.68	290	317
Q9UQB8	Brain-specific angiogenesis inhibitor 1-associated protein 2 OS=Homo sapiens GN=BAIAP2 PE=1 SV=1	MGELASESQGSKELGDVLFQmAEVHR	M21 Oxidation	1	191.66	244.33	0	4.727	0.5313	1	0.9975	2	2863.36	716.848	4	0.0127	4.45	59	84
Q9UQB8	Brain-specific angiogenesis inhibitor 1-associated protein 2 OS=Homo sapiens GN=BAIAP2 PE=1 SV=1	GYFDALVKmGELASESQGSK	M9 Oxidation	1	1000	371.58	0	3.83	0.7334	1	1	2	2132.01	711.677	3	0.000856	0.402	51	70
Q9UQB8	Brain-specific angiogenesis inhibitor 1-associated protein 2 OS=Homo sapiens GN=BAIAP2 PE=1 SV=1	mSAQESTPImNGVTGPDGEDYSPWADRK	M1 Oxidation, M10 Oxidation	100%, 100%	1,000.00, 1,000.00	419	0	7.951	0.7404	1	0.9997	2	3070.34	768.591	4	0.00635	2.07	290	317
Q9UQB8	Brain-specific angiogenesis inhibitor 1-associated protein 2 OS=Homo sapiens GN=BAIAP2 PE=1 SV=1	MSAQESTPImNGVTGPDGEDYSPWADRK	M10 Oxidation	1	155.53	480.15	0	6.293	0.761	1	1	2	3054.34	1019.12	3	0.00445	1.46	290	317
Q9UQB8	Brain-specific angiogenesis inhibitor 1-associated protein 2 OS=Homo sapiens GN=BAIAP2 PE=1 SV=1	VLDSDGSDRLHmSLQQGK	M12 Oxidation	1	1000	109.28	0	2.795	0.5488	1	0.9992	2	2000.96	501.247	4	0.000657	0.328	434	451
Q9UQB8	Brain-specific angiogenesis inhibitor 1-associated protein 2 OS=Homo sapiens GN=BAIAP2 PE=1 SV=1	mSAQESTPIMNGVTGPDGEDYSPWADRK	M1 Oxidation	1	109.67	426.58	0	5.846	0.7052	1	1	2	3054.34	1019.12	3	0.00464	1.52	290	317
Q9UQB8	Brain-specific angiogenesis inhibitor 1-associated protein 2 OS=Homo sapiens GN=BAIAP2 PE=1 SV=1	QIQNQLEEmLK	M9 Oxidation	1	1000	197.87	0	3.19	0.6276	1	1	2	1388.7	695.356	2	-0.000556	-0.4	85	95
Q9UQB8	Brain-specific angiogenesis inhibitor 1-associated protein 2 OS=Homo sapiens GN=BAIAP2 PE=1 SV=1	QIQNQLEEmLK	M9 Oxidation	1	1000	179	0	2.384	0.549	1	0.9952	2	1388.7	695.356	2	0.000421	0.303	85	95
Q9UQB8	Brain-specific angiogenesis inhibitor 1-associated protein 2 OS=Homo sapiens GN=BAIAP2 PE=1 SV=1	SSSmAAGLER	M4 Oxidation	1	1000	158.38	0	2.257	0.3137	1	0.9656	2	1023.47	512.74	2	0.000553	0.54	364	373
Q9UQB8	Brain-specific angiogenesis inhibitor 1-associated protein 2 OS=Homo sapiens GN=BAIAP2 PE=1 SV=1	AVQLmQQVASNGATLPSALsASK	M5 Oxidation, S20 Phospho	100%, 1%	1,000.00, 0.00	324.32	0	4.356	0.7371	1	1	2	2367.16	1184.59	2	0.00744	3.14	240	262
Q9UQB8	Brain-specific angiogenesis inhibitor 1-associated protein 2 OS=Homo sapiens GN=BAIAP2 PE=1 SV=1	VLDSDGSDRLHmSLQQGK	M12 Oxidation	1	1000	308.7	0	3.748	0.5997	1	1	2	2000.96	1001.49	2	0.00129	0.646	434	451
Q9UQB8	Brain-specific angiogenesis inhibitor 1-associated protein 2 OS=Homo sapiens GN=BAIAP2 PE=1 SV=1	QIQNQLEEmLK	M9 Oxidation	1	1000	211.62	0	3.215	0.5889	1	1	2	1388.7	695.357	2	0.00128	0.918	85	95
Q9UQB8	Brain-specific angiogenesis inhibitor 1-associated protein 2 OS=Homo sapiens GN=BAIAP2 PE=1 SV=1	NFIAmGKNYEK	M5 Oxidation	1	1000	206.58	0	2.335	0.501	1	0.9921	2	1329.64	444.22	3	-0.000794	-0.596	30	40
Q9UQB8	Brain-specific angiogenesis inhibitor 1-associated protein 2 OS=Homo sapiens GN=BAIAP2 PE=1 SV=1	QIQNQLEEmLKSFHNELLTQLEQK	M9 Oxidation	1	1000	106.71	0	2.354	0.5905	1	0.9965	2	2956.5	740.132	4	0.00194	0.656	85	108
Q9UQB8	Brain-specific angiogenesis inhibitor 1-associated protein 2 OS=Homo sapiens GN=BAIAP2 PE=1 SV=1	SSsmAAGLER	S3 Phospho, M4 Oxidation	98%, 100%	20.19, 1,000.00	110.16	0	1.976	0.5544	1	0.9921	2	1103.43	552.724	2	0.000774	0.701	364	373
Q9UQB8	Brain-specific angiogenesis inhibitor 1-associated protein 2 OS=Homo sapiens GN=BAIAP2 PE=1 SV=1	QIQNQLEEmLK	M9 Oxidation	1	1000	200.22	0	2.747	0.5792	1	0.9994	2	1388.7	695.357	2	0.00128	0.918	85	95
Q9UQB8	Brain-specific angiogenesis inhibitor 1-associated protein 2 OS=Homo sapiens GN=BAIAP2 PE=1 SV=1	AAQPKsLSPPQSQSK	S6 Phospho	1	53.49	223.05	0	3.638	0.7037	1	1	2	1632.79	545.27	3	-8.77e-05	-0.0537	318	332
Q9UQB8	Brain-specific angiogenesis inhibitor 1-associated protein 2 OS=Homo sapiens GN=BAIAP2 PE=1 SV=1	SLsPPQSQSK	S3 Phospho	1	54.16	168.95	0	2.327	0.5325	1	0.9935	2	1137.51	569.761	2	0.00147	1.29	323	332
Q9UQB8	Brain-specific angiogenesis inhibitor 1-associated protein 2 OS=Homo sapiens GN=BAIAP2 PE=1 SV=1	LHmSLQQGK	M3 Oxidation	1	1000	190.06	0	2.235	0.5193	1	0.9717	2	1056.54	529.276	2	-0.00231	-2.19	443	451
Q9UQB8	Brain-specific angiogenesis inhibitor 1-associated protein 2 OS=Homo sapiens GN=BAIAP2 PE=1 SV=1	AVQLmQQVASNGATLPSALSASK	M5 Oxidation	1	1000	216.55	0	3.409	0.4911	1	0.9995	2	2287.18	572.803	4	0.000232	0.101	240	262
Q9UQB8	Brain-specific angiogenesis inhibitor 1-associated protein 2 OS=Homo sapiens GN=BAIAP2 PE=1 SV=1	mSAQESTPIMNGVTGPDGEDYSPWADRK	M1 Oxidation	1	130.59	477.21	0	5.394	0.8026	1	1	2	3054.34	1019.12	3	0.0083	2.72	290	317
Q9UQB8	Brain-specific angiogenesis inhibitor 1-associated protein 2 OS=Homo sapiens GN=BAIAP2 PE=1 SV=1	MGELASESQGSKELGDVLFQmAEVHR	M21 Oxidation	1	133.47	182.59	0	2.02	0.4366	1	0.9477	2	2863.35	716.846	4	0.0064	2.23	59	84
Q9UQB8	Brain-specific angiogenesis inhibitor 1-associated protein 2 OS=Homo sapiens GN=BAIAP2 PE=1 SV=1	QIQNQLEEmLK	M9 Oxidation	1	1000	198.75	0	3.18	0.6361	1	1	2	1388.7	695.355	2	-0.00178	-1.28	85	95
Q9UQB8	Brain-specific angiogenesis inhibitor 1-associated protein 2 OS=Homo sapiens GN=BAIAP2 PE=1 SV=1	ELGDVLFQmAEVHR	M9 Oxidation	1	1000	238.47	0	2.037	0.5695	1	0.9925	2	1658.81	830.413	2	0.00186	1.12	71	84
Q9UQB8	Brain-specific angiogenesis inhibitor 1-associated protein 2 OS=Homo sapiens GN=BAIAP2 PE=1 SV=1	mSAQESTPImNGVTGPDGEDYSPWADRK	M1 Oxidation, M10 Oxidation	100%, 100%	1,000.00, 1,000.00	451.24	0	6.265	0.6998	1	1	2	3070.34	1024.45	3	0.00801	2.61	290	317
Q9UQB8	Brain-specific angiogenesis inhibitor 1-associated protein 2 OS=Homo sapiens GN=BAIAP2 PE=1 SV=1	AVQLmQQVASNGAtLPSALSASK	M5 Oxidation, T14 Phospho	100%, 98%	1,000.00, 17.21	306.94	0	3.797	0.7198	1	1	2	2367.15	790.058	3	0.00297	1.25	240	262
Q9UQB8	Brain-specific angiogenesis inhibitor 1-associated protein 2 OS=Homo sapiens GN=BAIAP2 PE=1 SV=1	ELGDVLFQmAEVHR	M9 Oxidation	1	1000	182.1	0	2.659	0.4292	1	0.9943	2	1658.81	553.944	3	0.00129	0.78	71	84
Q9UQB8	Brain-specific angiogenesis inhibitor 1-associated protein 2 OS=Homo sapiens GN=BAIAP2 PE=1 SV=1	mGELASESQGSK	M1 Oxidation	1	1000	292.94	0	3.163	0.7745	1	1	2	1238.54	620.279	2	-0.00131	-1.06	59	70
Q9UQB8	Brain-specific angiogenesis inhibitor 1-associated protein 2 OS=Homo sapiens GN=BAIAP2 PE=1 SV=1	LSDSYSNtLPVRK	T8 Phospho	1	24.95	169.08	0	3.113	0.6257	1	1	2	1558.74	780.377	2	0.000907	0.581	333	345
Q9UQB8	Brain-specific angiogenesis inhibitor 1-associated protein 2 OS=Homo sapiens GN=BAIAP2 PE=1 SV=1	QIQNQLEEmLK	M9 Oxidation	1	1000	179.23	0	3.063	0.5707	1	1	2	1388.7	695.357	2	0.00189	1.36	85	95
Q9UQB8	Brain-specific angiogenesis inhibitor 1-associated protein 2 OS=Homo sapiens GN=BAIAP2 PE=1 SV=1	NFIAmGKNYEK	M5 Oxidation	1	1000	192.96	0	1.917	0.5818	1	0.9918	2	1329.64	665.826	2	-0.000506	-0.38	30	40
Q9UQB8	Brain-specific angiogenesis inhibitor 1-associated protein 2 OS=Homo sapiens GN=BAIAP2 PE=1 SV=1	VLDSDGSDRLHmSLQQGK	M12 Oxidation	1	1000	98.2	0	2.397	0.5204	1	0.9946	2	2000.96	501.247	4	0.00139	0.694	434	451
Q9UQB8	Brain-specific angiogenesis inhibitor 1-associated protein 2 OS=Homo sapiens GN=BAIAP2 PE=1 SV=1	TImEQFNPSLR	M3 Oxidation	1	1000	161.27	0	2.041	0.4225	1	0.9742	2	1350.66	451.227	3	-0.000413	-0.305	19	29
Q9UQB8	Brain-specific angiogenesis inhibitor 1-associated protein 2 OS=Homo sapiens GN=BAIAP2 PE=1 SV=1	mGELASESQGSKELGDVLFQmAEVHR	M1 Oxidation, M21 Oxidation	100%, 100%	1,000.00, 1,000.00	179.39	0	3.574	0.2955	1	0.9913	2	2879.34	576.875	5	-0.00275	-0.955	59	84
Q9UQB8	Brain-specific angiogenesis inhibitor 1-associated protein 2 OS=Homo sapiens GN=BAIAP2 PE=1 SV=1	TImEQFNPSLR	M3 Oxidation	1	1000	240.44	0	2.61	0.6658	1	0.9991	2	1350.66	676.339	2	0.00375	2.78	19	29
Q9UQB8	Brain-specific angiogenesis inhibitor 1-associated protein 2 OS=Homo sapiens GN=BAIAP2 PE=1 SV=1	ELGDVLFQmAEVHR	M9 Oxidation	1	1000	184.2	0	2.812	0.5021	1	0.9979	2	1658.81	553.944	3	0.000196	0.118	71	84
Q9UQB8	Brain-specific angiogenesis inhibitor 1-associated protein 2 OS=Homo sapiens GN=BAIAP2 PE=1 SV=1	VLDSDGSDRLHmSLQQGK	M12 Oxidation	1	1000	102.51	0	2.475	0.588	1	0.9974	2	2000.96	501.247	4	0.00163	0.816	434	451
Q9UQB8	Brain-specific angiogenesis inhibitor 1-associated protein 2 OS=Homo sapiens GN=BAIAP2 PE=1 SV=1	TImEQFNPSLR	M3 Oxidation	1	1000	185.59	0	2.864	0.6039	1	0.9999	2	1350.66	451.227	3	-0.000138	-0.102	19	29
Q9UQB8	Brain-specific angiogenesis inhibitor 1-associated protein 2 OS=Homo sapiens GN=BAIAP2 PE=1 SV=1	SSsmAAGLER	S3 Phospho, M4 Oxidation	98%, 100%	19.53, 1,000.00	103.37	0	1.884	0.5371	1	0.9847	2	1103.43	552.724	2	0.00175	1.59	364	373
Q9UQB8	Brain-specific angiogenesis inhibitor 1-associated protein 2 OS=Homo sapiens GN=BAIAP2 PE=1 SV=1	SSSmAAGLER	M4 Oxidation	1	1000	158.03	0	2.534	0.3592	1	0.988	2	1023.47	512.74	2	0.000675	0.659	364	373
Q9UQB8	Brain-specific angiogenesis inhibitor 1-associated protein 2 OS=Homo sapiens GN=BAIAP2 PE=1 SV=1	VLDSDGSDRLHmSLQQGK	M12 Oxidation	1	1000	152.96	0	1.78	0.6436	1	0.9944	2	2000.96	1001.49	2	0.00129	0.646	434	451
Q9UQB8	Brain-specific angiogenesis inhibitor 1-associated protein 2 OS=Homo sapiens GN=BAIAP2 PE=1 SV=1	ELGDVLFQmAEVHR	M9 Oxidation	1	1000	268.38	0	2.759	0.6388	1	0.9995	2	1658.81	830.414	2	0.00442	2.66	71	84
Q9UQB8	Brain-specific angiogenesis inhibitor 1-associated protein 2 OS=Homo sapiens GN=BAIAP2 PE=1 SV=1	VLDSDGSDRLHmSLQQGK	M12 Oxidation	1	1000	169.56	0	2.73	0.5241	1	0.9974	2	2000.96	667.993	3	-0.00104	-0.519	434	451
Q9UQB8	Brain-specific angiogenesis inhibitor 1-associated protein 2 OS=Homo sapiens GN=BAIAP2 PE=1 SV=1	VLDSDGSDRLHmSLQQGK	M12 Oxidation	1	1000	177.24	0	3.114	0.5508	1	0.9999	2	2000.96	667.993	3	-0.000673	-0.336	434	451
Q9UQB8	Brain-specific angiogenesis inhibitor 1-associated protein 2 OS=Homo sapiens GN=BAIAP2 PE=1 SV=1	VLDSDGSDRLHmSLQQGK	M12 Oxidation	1	1000	104.99	0	3.432	0.5213	1	0.9997	2	2000.96	501.247	4	0.000779	0.389	434	451
Q9UQB8	Brain-specific angiogenesis inhibitor 1-associated protein 2 OS=Homo sapiens GN=BAIAP2 PE=1 SV=1	TImEQFNPSLRNFIAmGK	M3 Oxidation, M16 Oxidation	100%, 100%	1,000.00, 1,000.00	233.78	0	4.346	0.6109	1	1	2	2128.05	710.357	3	0.00354	1.66	19	36
Q9UQB8	Brain-specific angiogenesis inhibitor 1-associated protein 2 OS=Homo sapiens GN=BAIAP2 PE=1 SV=1	AVQLmQQVASNGATLPSALSASK	M5 Oxidation	1	1000	390.98	0	6.16	0.7802	1	1	2	2287.19	763.404	3	0.00495	2.16	240	262
Q9UQB8	Brain-specific angiogenesis inhibitor 1-associated protein 2 OS=Homo sapiens GN=BAIAP2 PE=1 SV=1	mSAQESTPIMNGVTGPDGEDYSPWADRK	M1 Oxidation	1	183	489.41	0	6.461	0.7721	1	1	2	3054.33	1019.12	3	-0.000123	-0.0404	290	317
Q9UQB8	Brain-specific angiogenesis inhibitor 1-associated protein 2 OS=Homo sapiens GN=BAIAP2 PE=1 SV=1	VLDSDGSDRLHmSLQQGK	M12 Oxidation	1	1000	169.62	0	2.115	0.5462	1	0.9933	2	2000.96	667.993	3	-0.000307	-0.153	434	451
Q9UQB8	Brain-specific angiogenesis inhibitor 1-associated protein 2 OS=Homo sapiens GN=BAIAP2 PE=1 SV=1	NFIAmGKNYEK	M5 Oxidation	1	1000	198.45	0	2.724	0.5947	1	0.9994	2	1329.64	444.22	3	-0.000336	-0.252	30	40
Q9UQB8	Brain-specific angiogenesis inhibitor 1-associated protein 2 OS=Homo sapiens GN=BAIAP2 PE=1 SV=1	VLDSDGSDRLHmSLQQGK	M12 Oxidation	1	1000	92.21	0	2.451	0.5083	1	0.9936	2	2000.96	501.247	4	-0.00105	-0.526	434	451
Q9UQB8	Brain-specific angiogenesis inhibitor 1-associated protein 2 OS=Homo sapiens GN=BAIAP2 PE=1 SV=1	mGELASESQGSK	M1 Oxidation	1	1000	221.7	0	2.704	0.6758	1	1	2	1238.55	620.28	2	0.000765	0.617	59	70
Q9UQB8	Brain-specific angiogenesis inhibitor 1-associated protein 2 OS=Homo sapiens GN=BAIAP2 PE=1 SV=1	VLDSDGSDRLHmSLQQGK	M12 Oxidation	1	1000	166.45	0	3.949	0.576	1	1	2	2000.96	667.995	3	0.00299	1.49	434	451
Q9UQB8	Brain-specific angiogenesis inhibitor 1-associated protein 2 OS=Homo sapiens GN=BAIAP2 PE=1 SV=1	TImEQFNPSLR	M3 Oxidation	1	1000	211.13	0	3.01	0.6	1	1	2	1350.66	451.227	3	-0.000779	-0.576	19	29
Q9UQB8	Brain-specific angiogenesis inhibitor 1-associated protein 2 OS=Homo sapiens GN=BAIAP2 PE=1 SV=1	TImEQFNPSLR	M3 Oxidation	1	1000	194.94	0	2.993	0.5858	1	1	2	1350.66	451.227	3	0.000228	0.169	19	29
Q9UQB8	Brain-specific angiogenesis inhibitor 1-associated protein 2 OS=Homo sapiens GN=BAIAP2 PE=1 SV=1	VLDSDGsDRLHmSLQQGK	S7 Phospho, M12 Oxidation	33%, 100%	0.00, 1,000.00	54.96	0	1.698	0.3722	1	0.9558	2	2080.93	694.649	3	0.00101	0.487	434	451
Q9UQB8	Brain-specific angiogenesis inhibitor 1-associated protein 2 OS=Homo sapiens GN=BAIAP2 PE=1 SV=1	mRGWFPFSYTR	M1 Oxidation	1	1000	163.01	0	2.625	0.4354	1	0.993	2	1462.68	488.568	3	-0.000808	-0.552	423	433
Q9UQB8	Brain-specific angiogenesis inhibitor 1-associated protein 2 OS=Homo sapiens GN=BAIAP2 PE=1 SV=1	mRGWFPFSYTR	M1 Oxidation	1	1000	118.4	0	1.758	0.4748	1	0.9771	2	1462.68	488.568	3	-7.56e-05	-0.0517	423	433
Q9UQB8	Brain-specific angiogenesis inhibitor 1-associated protein 2 OS=Homo sapiens GN=BAIAP2 PE=1 SV=1	TImEQFNPSLR	M3 Oxidation	1	1000	260.9	0	2.711	0.6906	1	1	2	1350.66	676.339	2	0.00253	1.87	19	29
Q9UQB8	Brain-specific angiogenesis inhibitor 1-associated protein 2 OS=Homo sapiens GN=BAIAP2 PE=1 SV=1	QIQNQLEEmLK	M9 Oxidation	1	1000	162.33	0	2.747	0.5464	1	0.9987	2	1388.7	695.356	2	-6.77e-05	-0.0487	85	95
Q9UQB8	Brain-specific angiogenesis inhibitor 1-associated protein 2 OS=Homo sapiens GN=BAIAP2 PE=1 SV=1	TImEQFNPSLR	M3 Oxidation	1	1000	193.46	0	2.409	0.5067	1	0.9914	2	1350.66	676.337	2	-0.000887	-0.657	19	29
Q9UQB8	Brain-specific angiogenesis inhibitor 1-associated protein 2 OS=Homo sapiens GN=BAIAP2 PE=1 SV=1	QIQNQLEEmLKSFHNELLTQLEQK	M9 Oxidation	1	1000	163	0	2.644	0.7353	1	1	2	2956.5	986.506	3	0.000246	0.083	85	108
Q9UQB8	Brain-specific angiogenesis inhibitor 1-associated protein 2 OS=Homo sapiens GN=BAIAP2 PE=1 SV=1	AVQLmQQVASNGATLPSALSASK	M5 Oxidation	1	1000	361.65	0	4.308	0.7036	1	1	2	2287.19	763.403	3	0.00275	1.2	240	262
Q9UQB8	Brain-specific angiogenesis inhibitor 1-associated protein 2 OS=Homo sapiens GN=BAIAP2 PE=1 SV=1	msAQESTPImNGVTGPDGEDYSPWADRK	M1 Oxidation, S2 Phospho, M10 Oxidation	100%, 0%, 100%	1,000.00, 0.00, 1,000.00	393.29	0	5.266	0.6922	1	1	2	3150.3	1051.11	3	0.00311	0.986	290	317
Q9UQB8	Brain-specific angiogenesis inhibitor 1-associated protein 2 OS=Homo sapiens GN=BAIAP2 PE=1 SV=1	SEEmHRLTENVYK	M4 Oxidation	1	1000	127.1	0	3.108	0.4426	1	0.9985	2	1650.77	413.699	4	-0.000515	-0.312	6	18
Q9UQB8	Brain-specific angiogenesis inhibitor 1-associated protein 2 OS=Homo sapiens GN=BAIAP2 PE=1 SV=1	VLDSDGSDRLHmSLQQGK	M12 Oxidation	1	1000	118.21	0	3.428	0.4645	1	0.9993	2	2000.96	501.247	4	0.00151	0.755	434	451
Q9UQB8	Brain-specific angiogenesis inhibitor 1-associated protein 2 OS=Homo sapiens GN=BAIAP2 PE=1 SV=1	VLDSDGSDRLHmSLQQGK	M12 Oxidation	1	1000	89.12	0	1.785	0.391	1	0.9619	2	2000.96	501.247	4	0.00151	0.755	434	451
Q9UQB8	Brain-specific angiogenesis inhibitor 1-associated protein 2 OS=Homo sapiens GN=BAIAP2 PE=1 SV=1	MGELASESQGSKELGDVLFQmAEVHR	M21 Oxidation	1	197.13	229.68	0	4.111	0.5879	1	1	2	2863.35	716.844	4	0.000295	0.103	59	84
Q9UQB8	Brain-specific angiogenesis inhibitor 1-associated protein 2 OS=Homo sapiens GN=BAIAP2 PE=1 SV=1	sLsPPQSQSK	S1 Phospho, S3 Phospho	100%, 100%	102.06, 98.40	116.29	0	2.29	0.5256	1	0.9938	2	1217.47	609.744	2	0.00108	0.89	323	332
Q9UQB8	Brain-specific angiogenesis inhibitor 1-associated protein 2 OS=Homo sapiens GN=BAIAP2 PE=1 SV=1	VLDSDGSDRLHmSLQQGK	M12 Oxidation	1	1000	100.77	0	3.035	0.5624	1	1	2	2000.96	501.248	4	0.00224	1.12	434	451
Q9UQB8	Brain-specific angiogenesis inhibitor 1-associated protein 2 OS=Homo sapiens GN=BAIAP2 PE=1 SV=1	AVQLmQQVASNGATLPSALSASK	M5 Oxidation	1	1000	379.29	0	5.172	0.7271	1	1	2	2287.19	763.404	3	0.00531	2.32	240	262
Q9UQB8	Brain-specific angiogenesis inhibitor 1-associated protein 2 OS=Homo sapiens GN=BAIAP2 PE=1 SV=1	SEEmHRLTENVYK	M4 Oxidation	1	1000	116.51	0	2.65	0.4108	1	0.9896	2	1650.77	413.699	4	-0.00149	-0.903	6	18
Q9UQB8	Brain-specific angiogenesis inhibitor 1-associated protein 2 OS=Homo sapiens GN=BAIAP2 PE=1 SV=1	KSVtPKNSYATTENK	T4 Phospho	1	33.56	198.34	0	3.494	0.6889	1	1	2	1746.82	583.28	3	-0.00184	-1.05	345	359
Q9UQB8	Brain-specific angiogenesis inhibitor 1-associated protein 2 OS=Homo sapiens GN=BAIAP2 PE=1 SV=1	NFIAmGKNYEK	M5 Oxidation	1	1000	152.48	0	1.71	0.489	1	0.9784	2	1329.64	665.827	2	0.000959	0.721	30	40
Q9UQB8	Brain-specific angiogenesis inhibitor 1-associated protein 2 OS=Homo sapiens GN=BAIAP2 PE=1 SV=1	mSAQESTPImNGVTGPDGEDYSPWADRK	M1 Oxidation, M10 Oxidation	100%, 100%	1,000.00, 1,000.00	438.14	0	6.555	0.7028	1	1	2	3070.33	1024.45	3	0.00179	0.582	290	317
Q9UQB8	Brain-specific angiogenesis inhibitor 1-associated protein 2 OS=Homo sapiens GN=BAIAP2 PE=1 SV=1	AVQLmQQVASNGATLPSALSASK	M5 Oxidation	1	1000	470.63	0	4.287	0.8298	1	1	2	2287.18	1144.6	2	-0.0045	-1.97	240	262
Q9UQB8	Brain-specific angiogenesis inhibitor 1-associated protein 2 OS=Homo sapiens GN=BAIAP2 PE=1 SV=1	LHmSLQQGK	M3 Oxidation	1	1000	110.28	0	2.111	0.5198	1	0.9588	2	1056.54	353.186	3	-0.00297	-2.81	443	451
Q9UQB8	Brain-specific angiogenesis inhibitor 1-associated protein 2 OS=Homo sapiens GN=BAIAP2 PE=1 SV=1	VLDSDGSDRLHmSLQQGK	M12 Oxidation	1	1000	82.67	0	2.16	0.4136	1	0.9795	2	2000.96	501.247	4	0.00188	0.938	434	451
Q9UQB8	Brain-specific angiogenesis inhibitor 1-associated protein 2 OS=Homo sapiens GN=BAIAP2 PE=1 SV=1	SSSmAAGLER	M4 Oxidation	1	1000	156.63	0	2.302	0.2895	1	0.964	2	1023.47	512.74	2	0.000553	0.54	364	373
Q9UQB8	Brain-specific angiogenesis inhibitor 1-associated protein 2 OS=Homo sapiens GN=BAIAP2 PE=1 SV=1	VLDSDGSDRLHmSLQQGK	M12 Oxidation	1	1000	114.21	0	3.218	0.5858	1	1	2	2000.96	501.248	4	0.00249	1.24	434	451
Q9UQB8	Brain-specific angiogenesis inhibitor 1-associated protein 2 OS=Homo sapiens GN=BAIAP2 PE=1 SV=1	mSAQESTPImNGVTGPDGEDYSPWADR	M1 Oxidation, M10 Oxidation	100%, 100%	1,000.00, 1,000.00	329.27	0	5.163	0.7755	1	1	2	2942.24	981.755	3	0.00993	3.38	290	316
Q9UQB8	Brain-specific angiogenesis inhibitor 1-associated protein 2 OS=Homo sapiens GN=BAIAP2 PE=1 SV=1	MGELASESQGSKELGDVLFQmAEVHR	M21 Oxidation	1	131.64	176.68	0	1.997	0.4737	1	0.981	2	2863.35	955.456	3	-0.000668	-0.233	59	84
Q9UQB8	Brain-specific angiogenesis inhibitor 1-associated protein 2 OS=Homo sapiens GN=BAIAP2 PE=1 SV=1	mSAQESTPImNGVTGPDGEDYSPWADRK	M1 Oxidation, M10 Oxidation	100%, 100%	1,000.00, 1,000.00	182.85	0	1.713	0.4204	1	0.9465	2	3070.33	1024.45	3	0.00545	1.77	290	317
Q9UQB8	Brain-specific angiogenesis inhibitor 1-associated protein 2 OS=Homo sapiens GN=BAIAP2 PE=1 SV=1	mGELASESQGSKELGDVLFQMAEVHR	M1 Oxidation	1	194.02	233.03	0	2.378	0.6666	1	0.9987	2	2863.35	955.458	3	0.00428	1.49	59	84
Q9UQB8	Brain-specific angiogenesis inhibitor 1-associated protein 2 OS=Homo sapiens GN=BAIAP2 PE=1 SV=1	AVQLmQQVASNGATLPSALSASK	M5 Oxidation	1	1000	400.91	0	6.22	0.7431	1	1	2	2287.19	763.404	3	0.00659	2.88	240	262
Q9UQB8	Brain-specific angiogenesis inhibitor 1-associated protein 2 OS=Homo sapiens GN=BAIAP2 PE=1 SV=1	MGELASESQGSKELGDVLFQmAEVHR	M21 Oxidation	1	119.97	183.83	0	2.691	0.5049	1	0.9954	2	2863.35	716.845	4	0.0042	1.47	59	84
Q9UQB8	Brain-specific angiogenesis inhibitor 1-associated protein 2 OS=Homo sapiens GN=BAIAP2 PE=1 SV=1	VLDSDGSDRLHmSLQQGK	M12 Oxidation	1	1000	140.59	0	1.932	0.4364	1	0.9705	2	2000.96	667.994	3	0.00244	1.22	434	451
Q9UQB8	Brain-specific angiogenesis inhibitor 1-associated protein 2 OS=Homo sapiens GN=BAIAP2 PE=1 SV=1	SSsmAAGLER	S3 Phospho, M4 Oxidation	98%, 100%	20.19, 1,000.00	106.78	0	1.932	0.5727	1	0.9896	2	1103.43	552.724	2	0.00163	1.47	364	373
Q9UQB8	Brain-specific angiogenesis inhibitor 1-associated protein 2 OS=Homo sapiens GN=BAIAP2 PE=1 SV=1	QIQNQLEEmLK	M9 Oxidation	1	1000	194.95	0	3.242	0.6067	1	1	2	1388.7	695.357	2	0.00128	0.918	85	95
Q9UQB8	Brain-specific angiogenesis inhibitor 1-associated protein 2 OS=Homo sapiens GN=BAIAP2 PE=1 SV=1	SEEmHRLTENVYKTImEQFNPSLR	M4 Oxidation, M16 Oxidation	100%, 100%	1,000.00, 1,000.00	233.97	0	3.643	0.643	1	1	2	2983.42	746.863	4	0.00517	1.73	6	29
Q9UQB8	Brain-specific angiogenesis inhibitor 1-associated protein 2 OS=Homo sapiens GN=BAIAP2 PE=1 SV=1	mRGWFPFSYTR	M1 Oxidation	1	1000	155.65	0	3.08	0.5202	1	0.9997	2	1462.68	488.568	3	0.00121	0.824	423	433
Q9UQB8	Brain-specific angiogenesis inhibitor 1-associated protein 2 OS=Homo sapiens GN=BAIAP2 PE=1 SV=1	VLDSDGSDRLHmSLQQGK	M12 Oxidation	1	1000	107.56	0	3.11	0.4608	1	0.999	2	2000.96	501.247	4	-0.000442	-0.221	434	451
Q9UQB8	Brain-specific angiogenesis inhibitor 1-associated protein 2 OS=Homo sapiens GN=BAIAP2 PE=1 SV=1	ELGDVLFQmAEVHRQIQNQLEEmLK	M9 Oxidation, M23 Oxidation	100%, 100%	1,000.00, 1,000.00	119.65	0	2.928	0.4105	1	0.9961	2	3029.5	758.382	4	0.00357	1.18	71	95
Q9UQB8	Brain-specific angiogenesis inhibitor 1-associated protein 2 OS=Homo sapiens GN=BAIAP2 PE=1 SV=1	SSsTGNLLDK	S3 Phospho	0.99	21.95	152.43	0	1.919	0.4738	1	0.9797	2	1100.48	551.245	2	0.000114	0.104	452	461
Q9UQB8	Brain-specific angiogenesis inhibitor 1-associated protein 2 OS=Homo sapiens GN=BAIAP2 PE=1 SV=1	TImEQFNPSLR	M3 Oxidation	1	1000	164.12	0	2.407	0.4994	1	0.9881	2	1350.66	451.227	3	-0.0016	-1.19	19	29
Q9UQB8	Brain-specific angiogenesis inhibitor 1-associated protein 2 OS=Homo sapiens GN=BAIAP2 PE=1 SV=1	VLDSDGSDRLHmsLQQGK	M12 Oxidation, S13 Phospho	100%, 33%	1,000.00, 0.00	100.02	0	2.692	0.6208	1	0.9996	2	2080.93	694.65	3	0.00175	0.839	434	451
Q9UQB8	Brain-specific angiogenesis inhibitor 1-associated protein 2 OS=Homo sapiens GN=BAIAP2 PE=1 SV=1	LSDsYSNTLPVRK	S4 Phospho	0.99	18.95	146.34	0	3.296	0.5907	1	1	2	1558.74	520.588	3	0.00199	1.28	333	345
Q9UQB8	Brain-specific angiogenesis inhibitor 1-associated protein 2 OS=Homo sapiens GN=BAIAP2 PE=1 SV=1	AVQLmQQVASNGATLPSALSASK	M5 Oxidation	1	1000	396.9	0	5.317	0.7571	1	1	2	2287.19	763.404	3	0.00733	3.2	240	262
Q9UQB8	Brain-specific angiogenesis inhibitor 1-associated protein 2 OS=Homo sapiens GN=BAIAP2 PE=1 SV=1	mGELASESQGSK	M1 Oxidation	1	1000	288.27	0	3.216	0.7635	1	1	2	1238.55	620.28	2	0.000521	0.42	59	70
Q9UQB8	Brain-specific angiogenesis inhibitor 1-associated protein 2 OS=Homo sapiens GN=BAIAP2 PE=1 SV=1	sLsPPQSQSK	S1 Phospho, S3 Phospho	100%, 100%	149.76, 110.19	139.95	0	2.96	0.5487	1	0.9997	2	1217.47	609.744	2	0.000596	0.489	323	332
Q9UQB8	Brain-specific angiogenesis inhibitor 1-associated protein 2 OS=Homo sapiens GN=BAIAP2 PE=1 SV=1	AVQLMQQVASNGAtLPSALSASK	T14 Phospho	0.99	21.95	232.47	0	2.865	0.6801	1	1	2	2351.16	784.728	3	0.00637	2.71	240	262
Q9UQB8	Brain-specific angiogenesis inhibitor 1-associated protein 2 OS=Homo sapiens GN=BAIAP2 PE=1 SV=1	TImEQFNPSLR	M3 Oxidation	1	1000	178.14	0	2.965	0.5554	1	0.9998	2	1350.66	451.227	3	-0.000413	-0.305	19	29
Q9UQB8	Brain-specific angiogenesis inhibitor 1-associated protein 2 OS=Homo sapiens GN=BAIAP2 PE=1 SV=1	SSsmAAGLER	S3 Phospho, M4 Oxidation	97%, 100%	17.98, 1,000.00	98.49	0	1.791	0.5663	1	0.9786	2	1103.43	552.722	2	-0.00154	-1.4	364	373
Q9UQB8	Brain-specific angiogenesis inhibitor 1-associated protein 2 OS=Homo sapiens GN=BAIAP2 PE=1 SV=1	mGELASESQGSKELGDVLFQMAEVHR	M1 Oxidation	1	149.89	216.9	0	3.18	0.6029	1	1	2	2863.35	716.846	4	0.00542	1.89	59	84
Q9UQB8	Brain-specific angiogenesis inhibitor 1-associated protein 2 OS=Homo sapiens GN=BAIAP2 PE=1 SV=1	NFIAmGKNYEK	M5 Oxidation	1	1000	208.64	0	2.71	0.5501	1	0.9961	2	1329.64	444.22	3	-0.00189	-1.42	30	40
Q9UQB8	Brain-specific angiogenesis inhibitor 1-associated protein 2 OS=Homo sapiens GN=BAIAP2 PE=1 SV=1	VLDSDGSDRLHmSLQQGK	M12 Oxidation	1	1000	90.81	0	2.446	0.4065	1	0.99	2	2000.96	501.247	4	0.00127	0.633	434	451
Q9UQB8	Brain-specific angiogenesis inhibitor 1-associated protein 2 OS=Homo sapiens GN=BAIAP2 PE=1 SV=1	SSSmAAGLER	M4 Oxidation	1	1000	172.8	0	2.258	0.5258	1	0.9924	2	1023.46	512.74	2	-0.000545	-0.532	364	373
Q9UQB8	Brain-specific angiogenesis inhibitor 1-associated protein 2 OS=Homo sapiens GN=BAIAP2 PE=1 SV=1	QIQNQLEEmLK	M9 Oxidation	1	1000	214.39	0	3.192	0.5592	1	1	2	1388.7	695.357	2	0.00128	0.918	85	95
Q9UQB8	Brain-specific angiogenesis inhibitor 1-associated protein 2 OS=Homo sapiens GN=BAIAP2 PE=1 SV=1	ELGDVLFQmAEVHR	M9 Oxidation	1	1000	178.9	0	2.479	0.4737	1	0.9915	2	1658.81	553.944	3	0.00258	1.55	71	84
Q9UQB8	Brain-specific angiogenesis inhibitor 1-associated protein 2 OS=Homo sapiens GN=BAIAP2 PE=1 SV=1	SSSmAAGLER	M4 Oxidation	1	1000	165.57	0	2.343	0.4663	1	0.9922	2	1023.47	512.74	2	-5.72e-05	-0.0558	364	373
Q9UQB8	Brain-specific angiogenesis inhibitor 1-associated protein 2 OS=Homo sapiens GN=BAIAP2 PE=1 SV=1	VLDSDGSDRLHmSLQQGK	M12 Oxidation	1	1000	135.89	0	1.739	0.4677	1	0.9733	2	2000.96	667.994	3	0.00116	0.579	434	451
Q9UQB8	Brain-specific angiogenesis inhibitor 1-associated protein 2 OS=Homo sapiens GN=BAIAP2 PE=1 SV=1	TIMEQFNPSLRNFIAmGK	M16 Oxidation	1	167.15	190.64	0	2.369	0.4378	1	0.986	2	2112.05	705.025	3	0.00383	1.81	19	36
Q9UQB8	Brain-specific angiogenesis inhibitor 1-associated protein 2 OS=Homo sapiens GN=BAIAP2 PE=1 SV=1	QIQNQLEEmLK	M9 Oxidation	1	1000	193.12	0	3.07	0.5946	1	1	2	1388.7	695.356	2	-0.000434	-0.312	85	95
Q9UQB8	Brain-specific angiogenesis inhibitor 1-associated protein 2 OS=Homo sapiens GN=BAIAP2 PE=1 SV=1	QIQNQLEEmLK	M9 Oxidation	1	1000	201.26	0	2.766	0.558	1	0.9988	2	1388.7	695.357	2	0.00201	1.44	85	95
Q9UQB8	Brain-specific angiogenesis inhibitor 1-associated protein 2 OS=Homo sapiens GN=BAIAP2 PE=1 SV=1	ELGDVLFQmAEVHR	M9 Oxidation	1	1000	181.42	0	2.505	0.4467	1	0.9927	2	1658.81	553.944	3	1.32e-05	0.00794	71	84
Q9UQB8	Brain-specific angiogenesis inhibitor 1-associated protein 2 OS=Homo sapiens GN=BAIAP2 PE=1 SV=1	mSAQESTPImNGVTGPDGEDYSPWADRK	M1 Oxidation, M10 Oxidation	100%, 100%	1,000.00, 1,000.00	444.95	0	6.314	0.7289	1	1	2	3070.33	1024.45	3	0.00362	1.18	290	317
Q9UQB8	Brain-specific angiogenesis inhibitor 1-associated protein 2 OS=Homo sapiens GN=BAIAP2 PE=1 SV=1	AIFsHAAGDNSTLLSFK	S4 Phospho	1	151.15	249.66	0	5.068	0.789	1	1	2	1857.87	620.296	3	0.000114	0.0613	381	397
Q9UQB8	Brain-specific angiogenesis inhibitor 1-associated protein 2 OS=Homo sapiens GN=BAIAP2 PE=1 SV=1	ELGDVLFQmAEVHR	M9 Oxidation	1	1000	230.58	0	2.364	0.6382	1	0.9973	2	1658.81	830.413	2	0.00259	1.56	71	84
Q9UQB8	Brain-specific angiogenesis inhibitor 1-associated protein 2 OS=Homo sapiens GN=BAIAP2 PE=1 SV=1	mGELASESQGSK	M1 Oxidation	1	1000	285.94	0	3.238	0.7562	1	1	2	1238.54	620.28	2	-8.94e-05	-0.0721	59	70
Q9UQB8	Brain-specific angiogenesis inhibitor 1-associated protein 2 OS=Homo sapiens GN=BAIAP2 PE=1 SV=1	mSAQESTPImNGVTGPDGEDYSPWADR	M1 Oxidation, M10 Oxidation	100%, 100%	1,000.00, 1,000.00	345.2	0	4.967	0.7269	1	1	2	2942.24	981.754	3	0.00646	2.19	290	316
Q9UQB8	Brain-specific angiogenesis inhibitor 1-associated protein 2 OS=Homo sapiens GN=BAIAP2 PE=1 SV=1	AVQLmQQVASNGATLPSALSASK	M5 Oxidation	1	1000	505.81	0	4.713	0.8192	1	1	2	2287.19	1144.6	2	0.00185	0.807	240	262
Q9UQB8	Brain-specific angiogenesis inhibitor 1-associated protein 2 OS=Homo sapiens GN=BAIAP2 PE=1 SV=1	mSAQESTPIMNGVTGPDGEDYSPWADRK	M1 Oxidation	1	62.6	370.89	0	3.763	0.6633	1	1	2	3054.33	1019.12	3	-0.00672	-2.2	290	317
Q9UQB8	Brain-specific angiogenesis inhibitor 1-associated protein 2 OS=Homo sapiens GN=BAIAP2 PE=1 SV=1	QIQNQLEEmLK	M9 Oxidation	1	1000	191.24	0	3.233	0.6191	1	1	2	1388.7	695.355	2	-0.00117	-0.839	85	95
Q9UQB8	Brain-specific angiogenesis inhibitor 1-associated protein 2 OS=Homo sapiens GN=BAIAP2 PE=1 SV=1	mGELASESQGSKELGDVLFQmAEVHR	M1 Oxidation, M21 Oxidation	100%, 100%	1,000.00, 1,000.00	330.79	0	2.854	0.5365	1	0.9994	2	2879.35	960.789	3	0.00216	0.749	59	84
Q9UQB8	Brain-specific angiogenesis inhibitor 1-associated protein 2 OS=Homo sapiens GN=BAIAP2 PE=1 SV=1	mGELASESQGSKELGDVLFQmAEVHR	M1 Oxidation, M21 Oxidation	100%, 100%	1,000.00, 1,000.00	279.06	0	3.503	0.7347	1	1	2	2879.35	960.791	3	0.00783	2.72	59	84
Q9UQB8	Brain-specific angiogenesis inhibitor 1-associated protein 2 OS=Homo sapiens GN=BAIAP2 PE=1 SV=1	SSSmAAGLER	M4 Oxidation	1	1000	149.14	0	2.014	0.4127	1	0.9695	2	1023.47	512.74	2	-0.000301	-0.294	364	373
Q9UQB8	Brain-specific angiogenesis inhibitor 1-associated protein 2 OS=Homo sapiens GN=BAIAP2 PE=1 SV=1	VLDSDGSDRLHmSLQQGK	M12 Oxidation	1	1000	104.49	0	3.523	0.4739	1	0.9994	2	2000.96	501.247	4	-0.00032	-0.16	434	451
Q9UQB8	Brain-specific angiogenesis inhibitor 1-associated protein 2 OS=Homo sapiens GN=BAIAP2 PE=1 SV=1	mGELASESQGSKELGDVLFQMAEVHR	M1 Oxidation	1	189.47	235.52	0	3.492	0.7389	1	1	2	2863.35	955.458	3	0.00501	1.75	59	84
Q9UQB8	Brain-specific angiogenesis inhibitor 1-associated protein 2 OS=Homo sapiens GN=BAIAP2 PE=1 SV=1	AAQPKsLsPPQSQSK	S6 Phospho, S8 Phospho	100%, 100%	110.78, 122.98	149.16	0	3.931	0.7237	1	1	2	1712.75	571.925	3	-0.000233	-0.136	318	332
Q9UQB8	Brain-specific angiogenesis inhibitor 1-associated protein 2 OS=Homo sapiens GN=BAIAP2 PE=1 SV=1	TImEQFNPSLR	M3 Oxidation	1	1000	257.54	0	2.801	0.6769	1	1	2	1350.66	676.339	2	0.00265	1.96	19	29
Q9UQB8	Brain-specific angiogenesis inhibitor 1-associated protein 2 OS=Homo sapiens GN=BAIAP2 PE=1 SV=1	msAQESTPImNGVTGPDGEDYSPWADRK	M1 Oxidation, S2 Phospho, M10 Oxidation	100%, 0%, 100%	1,000.00, 0.00, 1,000.00	446.48	0	4.474	0.7038	1	1	2	3150.3	1051.11	3	0.00238	0.754	290	317
Q9UQB8	Brain-specific angiogenesis inhibitor 1-associated protein 2 OS=Homo sapiens GN=BAIAP2 PE=1 SV=1	mGELASESQGSKELGDVLFQmAEVHRQIQNQLEEmLK	M1 Oxidation, M21 Oxidation, M35 Oxidation	100%, 100%, 100%	1,000.00, 1,000.00, 1,000.00	160.37	0	5.067	0.4612	1	0.9966	2	4250.04	851.015	5	0.011	2.59	59	95
Q9UQB8	Brain-specific angiogenesis inhibitor 1-associated protein 2 OS=Homo sapiens GN=BAIAP2 PE=1 SV=1	SLsPPQsQSKLSDSYSNTLPVR	S3 Phospho, S7 Phospho	100%, 33%	24.69, 0.00	221.24	0	4.312	0.7514	1	1	2	2550.16	851.059	3	0.016	6.26	323	344
Q9UQB8	Brain-specific angiogenesis inhibitor 1-associated protein 2 OS=Homo sapiens GN=BAIAP2 PE=1 SV=1	QIQNQLEEmLK	M9 Oxidation	1	1000	211.5	0	3.16	0.6149	1	1	2	1388.7	695.356	2	0.000543	0.39	85	95
Q9UQB8	Brain-specific angiogenesis inhibitor 1-associated protein 2 OS=Homo sapiens GN=BAIAP2 PE=1 SV=1	TImEQFNPSLRNFIAmGK	M3 Oxidation, M16 Oxidation	100%, 100%	1,000.00, 1,000.00	186.77	0	2.042	0.5414	1	0.9517	2	2128.05	710.358	3	0.00757	3.55	19	36
Q9UQB8	Brain-specific angiogenesis inhibitor 1-associated protein 2 OS=Homo sapiens GN=BAIAP2 PE=1 SV=1	VLDSDGSDRLHmSLQQGK	M12 Oxidation	1	1000	302.44	0	3.331	0.6564	1	1	2	2000.96	1001.49	2	-0.000293	-0.146	434	451
Q9UQB8	Brain-specific angiogenesis inhibitor 1-associated protein 2 OS=Homo sapiens GN=BAIAP2 PE=1 SV=1	msAQESTPImNGVTGPDGEDYSPWADRK	M1 Oxidation, S2 Phospho, M10 Oxidation	100%, 0%, 100%	1,000.00, 0.00, 1,000.00	336.73	0	4.719	0.7725	1	1	2	3150.29	788.58	4	-0.00563	-1.79	290	317
Q9UQB8	Brain-specific angiogenesis inhibitor 1-associated protein 2 OS=Homo sapiens GN=BAIAP2 PE=1 SV=1	VLDSDGSDRLHmSLQQGK	M12 Oxidation	1	1000	205.79	0	2	0.6788	1	0.9943	2	2000.96	1001.49	2	0.00398	1.99	434	451
Q9UQB8	Brain-specific angiogenesis inhibitor 1-associated protein 2 OS=Homo sapiens GN=BAIAP2 PE=1 SV=1	AVQLmQQVASNGATLPSALSASK	M5 Oxidation	1	1000	417.11	0	5.843	0.7665	1	1	2	2287.19	763.404	3	0.00458	2	240	262
Q9UQB8	Brain-specific angiogenesis inhibitor 1-associated protein 2 OS=Homo sapiens GN=BAIAP2 PE=1 SV=1	VLDSDGSDRLHmsLQQGK	M12 Oxidation, S13 Phospho	100%, 33%	1,000.00, 0.00	64.2	0	2.049	0.451	1	0.9721	2	2080.92	521.238	4	-0.00144	-0.692	434	451
Q9UQB8	Brain-specific angiogenesis inhibitor 1-associated protein 2 OS=Homo sapiens GN=BAIAP2 PE=1 SV=1	mRGWFPFSYTR	M1 Oxidation	1	1000	153.75	0	2.798	0.5302	1	0.9961	2	1462.68	488.567	3	-0.00236	-1.62	423	433
Q9UQB8	Brain-specific angiogenesis inhibitor 1-associated protein 2 OS=Homo sapiens GN=BAIAP2 PE=1 SV=1	TImEQFNPSLR	M3 Oxidation	1	1000	144.89	0	2.077	0.4075	1	0.962	2	1350.66	451.227	3	-0.000962	-0.712	19	29
Q9UQB8	Brain-specific angiogenesis inhibitor 1-associated protein 2 OS=Homo sapiens GN=BAIAP2 PE=1 SV=1	mSAQESTPImNGVTGPDGEDYSPWADRK	M1 Oxidation, M10 Oxidation	100%, 100%	1,000.00, 1,000.00	464.08	0	5.486	0.775	1	1	2	3070.33	1024.45	3	0.00435	1.42	290	317
Q9UQB8	Brain-specific angiogenesis inhibitor 1-associated protein 2 OS=Homo sapiens GN=BAIAP2 PE=1 SV=1	SSSmAAGLER	M4 Oxidation	1	1000	160.9	0	2.231	0.4713	1	0.9909	2	1023.47	512.74	2	-5.72e-05	-0.0558	364	373
Q9UQB8	Brain-specific angiogenesis inhibitor 1-associated protein 2 OS=Homo sapiens GN=BAIAP2 PE=1 SV=1	LSDsYSNTLPVR	S4 Phospho	1	30.97	197.92	0	3.077	0.562	1	1	2	1430.64	716.329	2	-0.000773	-0.54	333	344
Q9UQB8	Brain-specific angiogenesis inhibitor 1-associated protein 2 OS=Homo sapiens GN=BAIAP2 PE=1 SV=1	VLDSDGSDRLHmSLQQGK	M12 Oxidation	1	1000	342.92	0	4.04	0.6346	1	1	2	2000.96	1001.49	2	-0.000293	-0.146	434	451
Q9UQB8	Brain-specific angiogenesis inhibitor 1-associated protein 2 OS=Homo sapiens GN=BAIAP2 PE=1 SV=1	VLDSDGsDRLHmSLQQGK	S7 Phospho, M12 Oxidation	33%, 100%	0.00, 1,000.00	77.02	0	1.928	0.5112	1	0.9858	2	2080.92	694.649	3	-0.000452	-0.217	434	451
Q9UQB8	Brain-specific angiogenesis inhibitor 1-associated protein 2 OS=Homo sapiens GN=BAIAP2 PE=1 SV=1	AAQPKsLSPPQSQSK	S6 Phospho	1	60.18	187.92	0	2.73	0.7956	1	1	2	1632.79	817.402	2	0.00176	1.08	318	332
Q9UQB8	Brain-specific angiogenesis inhibitor 1-associated protein 2 OS=Homo sapiens GN=BAIAP2 PE=1 SV=1	LSDSYSNtLPVRKSVtPK	T8 Phospho, T16 Phospho	0%, 100%	0.00, 38.35	56.79	0	1.595	0.5793	1	0.9888	2	2151	1076.51	2	0.00247	1.15	333	350
Q9UQB8	Brain-specific angiogenesis inhibitor 1-associated protein 2 OS=Homo sapiens GN=BAIAP2 PE=1 SV=1	mGELASESQGSK	M1 Oxidation	1	1000	283.16	0	2.958	0.7777	1	1	2	1238.54	620.279	2	-0.0007	-0.565	59	70
Q9UQB8	Brain-specific angiogenesis inhibitor 1-associated protein 2 OS=Homo sapiens GN=BAIAP2 PE=1 SV=1	AVQLmQQVASNGATLPSALSASK	M5 Oxidation	1	1000	556.87	0	5.152	0.8415	1	1	2	2287.19	1144.6	2	0.00233	1.02	240	262
Q9UQB8	Brain-specific angiogenesis inhibitor 1-associated protein 2 OS=Homo sapiens GN=BAIAP2 PE=1 SV=1	ELGDVLFQmAEVHR	M9 Oxidation	1	1000	182.79	0	2.771	0.4762	1	0.9963	2	1658.81	553.944	3	0.00184	1.11	71	84
Q9UQB8	Brain-specific angiogenesis inhibitor 1-associated protein 2 OS=Homo sapiens GN=BAIAP2 PE=1 SV=1	mGELASESQGSKELGDVLFQmAEVHR	M1 Oxidation, M21 Oxidation	100%, 100%	1,000.00, 1,000.00	212.46	0	3.819	0.6405	1	1	2	2879.35	720.844	4	0.00514	1.78	59	84
Q9UQB8	Brain-specific angiogenesis inhibitor 1-associated protein 2 OS=Homo sapiens GN=BAIAP2 PE=1 SV=1	mSAQESTPImNGVTGPDGEDYSPWADR	M1 Oxidation, M10 Oxidation	100%, 100%	1,000.00, 1,000.00	272.39	0	4.514	0.7529	1	1	2	2942.24	981.753	3	0.00426	1.45	290	316
Q9UQB8	Brain-specific angiogenesis inhibitor 1-associated protein 2 OS=Homo sapiens GN=BAIAP2 PE=1 SV=1	TImEQFNPSLR	M3 Oxidation	1	1000	222.35	0	2.77	0.5993	1	0.9994	2	1350.66	676.337	2	-0.00113	-0.837	19	29
Q9UQB8	Brain-specific angiogenesis inhibitor 1-associated protein 2 OS=Homo sapiens GN=BAIAP2 PE=1 SV=1	SSsmAAGLER	S3 Phospho, M4 Oxidation	33%, 100%	0.00, 1,000.00	106.75	0	1.702	0.5237	1	0.9699	2	1103.43	552.723	2	-0.00118	-1.07	364	373
Q9UQB8	Brain-specific angiogenesis inhibitor 1-associated protein 2 OS=Homo sapiens GN=BAIAP2 PE=1 SV=1	mGELASESQGSK	M1 Oxidation	1	1000	268.53	0	2.878	0.5295	1	0.9991	2	1238.54	620.279	2	-0.000822	-0.663	59	70
Q9UQB8	Brain-specific angiogenesis inhibitor 1-associated protein 2 OS=Homo sapiens GN=BAIAP2 PE=1 SV=1	mGELASESQGSKELGDVLFQMAEVHR	M1 Oxidation	1	153.67	237.5	0	3.476	0.625	1	1	2	2863.34	716.843	4	-0.00386	-1.35	59	84
Q9UQB8	Brain-specific angiogenesis inhibitor 1-associated protein 2 OS=Homo sapiens GN=BAIAP2 PE=1 SV=1	ELGDVLFQmAEVHR	M9 Oxidation	1	1000	237.51	0	2.189	0.5758	1	0.9904	2	1658.81	830.413	2	0.00357	2.15	71	84
Q9UQB8	Brain-specific angiogenesis inhibitor 1-associated protein 2 OS=Homo sapiens GN=BAIAP2 PE=1 SV=1	AVQLmQQVASNGATLPSALSASK	M5 Oxidation	1	1000	547.04	0	5.022	0.8713	1	1	2	2287.19	1144.6	2	0.00453	1.98	240	262
Q9UQB8	Brain-specific angiogenesis inhibitor 1-associated protein 2 OS=Homo sapiens GN=BAIAP2 PE=1 SV=1	QIQNQLEEmLK	M9 Oxidation	1	1000	189.27	0	3.081	0.6188	1	1	2	1388.7	695.356	2	0.000543	0.39	85	95
Q9UQB8	Brain-specific angiogenesis inhibitor 1-associated protein 2 OS=Homo sapiens GN=BAIAP2 PE=1 SV=1	mSAQESTPImNGVTGPDGEDYSPWADRK	M1 Oxidation, M10 Oxidation	100%, 100%	1,000.00, 1,000.00	404.59	0	5.733	0.7824	1	1	2	3070.33	1024.45	3	0.00582	1.89	290	317
Q9UQB8	Brain-specific angiogenesis inhibitor 1-associated protein 2 OS=Homo sapiens GN=BAIAP2 PE=1 SV=1	sLsPPQSQSK	S1 Phospho, S3 Phospho	100%, 100%	149.76, 117.49	136.42	0	2.975	0.5514	1	0.9998	2	1217.47	609.744	2	0.000718	0.589	323	332
Q9UQB8	Brain-specific angiogenesis inhibitor 1-associated protein 2 OS=Homo sapiens GN=BAIAP2 PE=1 SV=1	VLDSDGSDRLHmSLQQGK	M12 Oxidation	1	1000	122.26	0	3.227	0.6257	1	1	2	2000.96	501.246	4	-0.00288	-1.44	434	451
Q9UQB8	Brain-specific angiogenesis inhibitor 1-associated protein 2 OS=Homo sapiens GN=BAIAP2 PE=1 SV=1	mSAQESTPImNGVTGPDGEDYSPWADRK	M1 Oxidation, M10 Oxidation	100%, 100%	1,000.00, 1,000.00	528.03	0	6.475	0.7685	1	1	2	3070.34	1024.45	3	0.00728	2.37	290	317
Q9UQB8	Brain-specific angiogenesis inhibitor 1-associated protein 2 OS=Homo sapiens GN=BAIAP2 PE=1 SV=1	SSsmAAGLER	S3 Phospho, M4 Oxidation	98%, 100%	20.19, 1,000.00	100.89	0	2.008	0.553	1	0.9924	2	1103.43	552.724	2	0.000774	0.701	364	373
Q9UQB8	Brain-specific angiogenesis inhibitor 1-associated protein 2 OS=Homo sapiens GN=BAIAP2 PE=1 SV=1	VLDSDGSDRLHmSLQQGK	M12 Oxidation	1	1000	93.01	0	2.974	0.449	1	0.9958	2	2000.96	501.246	4	-0.00276	-1.38	434	451
Q9UQB8	Brain-specific angiogenesis inhibitor 1-associated protein 2 OS=Homo sapiens GN=BAIAP2 PE=1 SV=1	VLDSDGSDRLHmSLQQGK	M12 Oxidation	1	1000	102.16	0	3.235	0.4947	1	0.9992	2	2000.96	501.246	4	-0.00215	-1.07	434	451
Q9UQB8	Brain-specific angiogenesis inhibitor 1-associated protein 2 OS=Homo sapiens GN=BAIAP2 PE=1 SV=1	ELGDVLFQmAEVHR	M9 Oxidation	1	1000	196.47	0	3.06	0.5099	1	0.9993	2	1658.81	553.945	3	0.00331	1.99	71	84
Q9UQB8	Brain-specific angiogenesis inhibitor 1-associated protein 2 OS=Homo sapiens GN=BAIAP2 PE=1 SV=1	SSSmAAGLER	M4 Oxidation	1	1000	154.52	0	2.359	0.5348	1	0.9949	2	1023.47	512.74	2	-0.000179	-0.175	364	373
Q9UQB8	Brain-specific angiogenesis inhibitor 1-associated protein 2 OS=Homo sapiens GN=BAIAP2 PE=1 SV=1	AAQPKsLsPPQSQSK	S6 Phospho, S8 Phospho	100%, 100%	110.78, 122.98	148.16	0	3.563	0.7181	1	1	2	1712.75	571.925	3	-0.000233	-0.136	318	332
Q9UQB8	Brain-specific angiogenesis inhibitor 1-associated protein 2 OS=Homo sapiens GN=BAIAP2 PE=1 SV=1	AAQPKsLsPPQSQSK	S6 Phospho, S8 Phospho	100%, 100%	60.50, 66.42	92.45	0	2.016	0.7079	1	0.9979	2	1712.75	857.385	2	0.000879	0.513	318	332
Q9UQB8	Brain-specific angiogenesis inhibitor 1-associated protein 2 OS=Homo sapiens GN=BAIAP2 PE=1 SV=1	mGELASESQGSK	M1 Oxidation	1	1000	287.53	0	2.896	0.7796	1	1	2	1238.54	620.28	2	-8.94e-05	-0.0721	59	70
Q9UQB8	Brain-specific angiogenesis inhibitor 1-associated protein 2 OS=Homo sapiens GN=BAIAP2 PE=1 SV=1	VLDSDGSDRLHmSLQQGK	M12 Oxidation	1	1000	127.76	0	2.169	0.3606	1	0.9622	2	2000.96	501.247	4	-0.00105	-0.526	434	451
Q9UQB8	Brain-specific angiogenesis inhibitor 1-associated protein 2 OS=Homo sapiens GN=BAIAP2 PE=1 SV=1	MGELASESQGSKELGDVLFQmAEVHR	M21 Oxidation	1	170.67	231.99	0	3.726	0.5541	1	0.9999	2	2863.35	716.846	4	0.00542	1.89	59	84
Q9UQB8	Brain-specific angiogenesis inhibitor 1-associated protein 2 OS=Homo sapiens GN=BAIAP2 PE=1 SV=1	TImEQFNPSLR	M3 Oxidation	1	1000	151.76	0	2.167	0.4989	1	0.9912	2	1350.66	451.228	3	0.000778	0.575	19	29
Q9UQB8	Brain-specific angiogenesis inhibitor 1-associated protein 2 OS=Homo sapiens GN=BAIAP2 PE=1 SV=1	ELGDVLFQmAEVHR	M9 Oxidation	1	1000	157.95	0	2.438	0.4243	1	0.9866	2	1658.81	553.944	3	0.00276	1.66	71	84
Q9UQB8	Brain-specific angiogenesis inhibitor 1-associated protein 2 OS=Homo sapiens GN=BAIAP2 PE=1 SV=1	mGELASESQGSKELGDVLFQMAEVHR	M1 Oxidation	1	111.79	169.16	0	2.6	0.6805	1	0.9997	2	2863.35	716.844	4	-0.00239	-0.835	59	84
Q9UQB8	Brain-specific angiogenesis inhibitor 1-associated protein 2 OS=Homo sapiens GN=BAIAP2 PE=1 SV=1	VLDSDGSDRLHmSLQQGK	M12 Oxidation	1	1000	261.13	0	2.705	0.6274	1	0.9997	2	2000.96	1001.49	2	0.00117	0.585	434	451
Q9UQB8	Brain-specific angiogenesis inhibitor 1-associated protein 2 OS=Homo sapiens GN=BAIAP2 PE=1 SV=1	VLDSDGSDRLHmSLQQGK	M12 Oxidation	1	1000	112.83	0	2.822	0.4691	1	0.9956	2	2000.96	501.248	4	0.00322	1.61	434	451
Q9UQB8	Brain-specific angiogenesis inhibitor 1-associated protein 2 OS=Homo sapiens GN=BAIAP2 PE=1 SV=1	ELGDVLFQmAEVHR	M9 Oxidation	1	1000	284.54	0	2.356	0.5849	1	0.9907	2	1658.81	830.414	2	0.00381	2.3	71	84
Q9UQB8	Brain-specific angiogenesis inhibitor 1-associated protein 2 OS=Homo sapiens GN=BAIAP2 PE=1 SV=1	mSAQESTPImNGVTGPDGEDYSPWADRK	M1 Oxidation, M10 Oxidation	100%, 100%	1,000.00, 1,000.00	505	0	6.541	0.7548	1	1	2	3070.35	1024.46	3	0.0168	5.47	290	317
Q9UQB8	Brain-specific angiogenesis inhibitor 1-associated protein 2 OS=Homo sapiens GN=BAIAP2 PE=1 SV=1	AVQLmQQVASNGATLPSALsASK	M5 Oxidation, S20 Phospho	100%, 2%	1,000.00, 0.00	185.35	0	3.957	0.7417	1	1	2	2367.15	790.059	3	0.0037	1.56	240	262
Q9UQB8	Brain-specific angiogenesis inhibitor 1-associated protein 2 OS=Homo sapiens GN=BAIAP2 PE=1 SV=1	VLDSDGSDRLHmSLQQGK	M12 Oxidation	1	1000	95.99	0	2.91	0.4755	1	0.9965	2	2000.96	501.246	4	-0.00252	-1.26	434	451
Q9UQB8	Brain-specific angiogenesis inhibitor 1-associated protein 2 OS=Homo sapiens GN=BAIAP2 PE=1 SV=1	TImEQFNPSLR	M3 Oxidation	1	1000	224.77	0	2.836	0.6479	1	1	2	1350.66	676.338	2	0.00143	1.06	19	29
Q9UQB8	Brain-specific angiogenesis inhibitor 1-associated protein 2 OS=Homo sapiens GN=BAIAP2 PE=1 SV=1	VLDSDGSDRLHmsLQQGK	M12 Oxidation, S13 Phospho	100%, 88%	1,000.00, 11.58	103.61	0	2.966	0.5742	1	0.9999	2	2080.93	694.65	3	0.00193	0.926	434	451
Q9UQB8	Brain-specific angiogenesis inhibitor 1-associated protein 2 OS=Homo sapiens GN=BAIAP2 PE=1 SV=1	VLDSDGSDRLHmSLQQGK	M12 Oxidation	1	1000	74.95	0	1.975	0.48	1	0.9812	2	2000.96	501.247	4	-0.000442	-0.221	434	451
Q9UQB8	Brain-specific angiogenesis inhibitor 1-associated protein 2 OS=Homo sapiens GN=BAIAP2 PE=1 SV=1	AVQLmQQVASNGATLPSALSASK	M5 Oxidation	1	1000	399.61	0	5.915	0.7675	1	1	2	2287.19	763.404	3	0.00641	2.8	240	262
Q9UQB8	Brain-specific angiogenesis inhibitor 1-associated protein 2 OS=Homo sapiens GN=BAIAP2 PE=1 SV=1	KSVtPKNSYATTENK	T4 Phospho	1	40.2	237.8	0	3.611	0.663	1	1	2	1746.82	874.415	2	-0.00262	-1.5	345	359
Q9UQB8	Brain-specific angiogenesis inhibitor 1-associated protein 2 OS=Homo sapiens GN=BAIAP2 PE=1 SV=1	ELGDVLFQmAEVHRQIQNQLEEmLK	M9 Oxidation, M23 Oxidation	100%, 100%	1,000.00, 1,000.00	97.93	0	2.791	0.3102	1	0.9712	2	3029.5	758.383	4	0.00845	2.79	71	95
Q9UQB8	Brain-specific angiogenesis inhibitor 1-associated protein 2 OS=Homo sapiens GN=BAIAP2 PE=1 SV=1	TImEQFNPSLR	M3 Oxidation	1	1000	247.63	0	2.816	0.6831	1	1	2	1350.66	676.339	2	0.00363	2.68	19	29
Q9UQB8	Brain-specific angiogenesis inhibitor 1-associated protein 2 OS=Homo sapiens GN=BAIAP2 PE=1 SV=1	mSAQEStPIMNGVTGPDGEDYSPWADRK	M1 Oxidation, T7 Phospho	100%, 33%	97.85, 0.00	240.75	0	3.654	0.711	1	1	2	3134.31	1045.78	3	0.00486	1.55	290	317
Q9UQB8	Brain-specific angiogenesis inhibitor 1-associated protein 2 OS=Homo sapiens GN=BAIAP2 PE=1 SV=1	mGELASESQGSK	M1 Oxidation	1	1000	284.11	0	3.045	0.7747	1	1	2	1238.55	620.281	2	0.0015	1.21	59	70
Q9UQB8	Brain-specific angiogenesis inhibitor 1-associated protein 2 OS=Homo sapiens GN=BAIAP2 PE=1 SV=1	mGELASESQGSKELGDVLFQmAEVHR	M1 Oxidation, M21 Oxidation	100%, 100%	1,000.00, 1,000.00	238.04	0	3.346	0.5722	1	1	2	2879.35	720.844	4	0.00294	1.02	59	84
Q9UQB8	Brain-specific angiogenesis inhibitor 1-associated protein 2 OS=Homo sapiens GN=BAIAP2 PE=1 SV=1	TImEQFNPSLR	M3 Oxidation	1	1000	228.02	0	2.632	0.6415	1	0.9995	2	1350.66	676.337	2	-0.000765	-0.566	19	29
Q9UQB8	Brain-specific angiogenesis inhibitor 1-associated protein 2 OS=Homo sapiens GN=BAIAP2 PE=1 SV=1	SSSmAAGLER	M4 Oxidation	1	1000	164.84	0	2.301	0.3115	1	0.9656	2	1023.47	512.74	2	0.000187	0.183	364	373
Q9UQB8	Brain-specific angiogenesis inhibitor 1-associated protein 2 OS=Homo sapiens GN=BAIAP2 PE=1 SV=1	SVtPKNSYATTENKTLPR	T3 Phospho	0.99	23.99	264.38	0	3.901	0.7206	1	1	2	2086.01	696.343	3	-0.00138	-0.661	346	363
Q9UQB8	Brain-specific angiogenesis inhibitor 1-associated protein 2 OS=Homo sapiens GN=BAIAP2 PE=1 SV=1	TImEQFNPSLR	M3 Oxidation	1	1000	236.12	0	2.821	0.6874	1	1	2	1350.66	676.339	2	0.00277	2.05	19	29
Q9UQB8	Brain-specific angiogenesis inhibitor 1-associated protein 2 OS=Homo sapiens GN=BAIAP2 PE=1 SV=1	SLsPPQSQSK	S3 Phospho	1	46.21	157.49	0	1.868	0.5318	1	0.9887	2	1137.51	569.761	2	0.00111	0.972	323	332
Q9UQB8	Brain-specific angiogenesis inhibitor 1-associated protein 2 OS=Homo sapiens GN=BAIAP2 PE=1 SV=1	SSsmAAGLER	S3 Phospho, M4 Oxidation	33%, 100%	0.00, 1,000.00	94.45	0	1.688	0.5541	1	0.9876	2	1103.43	552.723	2	4.2e-05	0.038	364	373
Q9UQB8	Brain-specific angiogenesis inhibitor 1-associated protein 2 OS=Homo sapiens GN=BAIAP2 PE=1 SV=1	mGELASESQGSKELGDVLFQMAEVHR	M1 Oxidation	1	332.66	366.19	0	4.383	0.7531	1	1	2	2863.36	955.459	3	0.00739	2.58	59	84
Q9UQB8	Brain-specific angiogenesis inhibitor 1-associated protein 2 OS=Homo sapiens GN=BAIAP2 PE=1 SV=1	SSsmAAGLER	S3 Phospho, M4 Oxidation	100%, 100%	49.90, 1,000.00	127.99	0	1.775	0.5711	1	0.991	2	1103.43	552.724	2	0.00102	0.922	364	373
Q9UQB8	Brain-specific angiogenesis inhibitor 1-associated protein 2 OS=Homo sapiens GN=BAIAP2 PE=1 SV=1	SSSmAAGLER	M4 Oxidation	1	1000	160.43	0	2.21	0.4821	1	0.9843	2	1023.46	512.74	2	-0.00103	-1.01	364	373
Q9UQB8	Brain-specific angiogenesis inhibitor 1-associated protein 2 OS=Homo sapiens GN=BAIAP2 PE=1 SV=1	SEEmHRLTENVYK	M4 Oxidation	1	1000	280.7	0	2.351	0.4934	1	0.9929	2	1650.77	826.391	2	0.000245	0.148	6	18
Q9UQB8	Brain-specific angiogenesis inhibitor 1-associated protein 2 OS=Homo sapiens GN=BAIAP2 PE=1 SV=1	MSAQESTPImNGVTGPDGEDYSPWADRK	M10 Oxidation	1	134.27	452.47	0	5.92	0.7085	1	1	2	3054.34	1019.12	3	0.00867	2.84	290	317
Q9UQB8	Brain-specific angiogenesis inhibitor 1-associated protein 2 OS=Homo sapiens GN=BAIAP2 PE=1 SV=1	mGELASESQGSK	M1 Oxidation	1	1000	285.78	0	3.41	0.7773	1	1	2	1238.54	620.28	2	-0.000211	-0.171	59	70
Q9UQB8	Brain-specific angiogenesis inhibitor 1-associated protein 2 OS=Homo sapiens GN=BAIAP2 PE=1 SV=1	QIQNQLEEmLK	M9 Oxidation	1	1000	187.31	0	2.713	0.5608	1	0.9979	2	1388.7	695.355	2	-0.00117	-0.839	85	95
Q9UQB8	Brain-specific angiogenesis inhibitor 1-associated protein 2 OS=Homo sapiens GN=BAIAP2 PE=1 SV=1	TImEQFNPSLR	M3 Oxidation	1	1000	164.47	0	2.361	0.5089	1	0.9896	2	1350.66	451.227	3	-0.00151	-1.12	19	29
Q9UQB8	Brain-specific angiogenesis inhibitor 1-associated protein 2 OS=Homo sapiens GN=BAIAP2 PE=1 SV=1	AIFsHAAGDNSTLLSFKEGDLITLLVPEAR	S4 Phospho	1	50.91	172.89	0	3.639	0.7902	1	1	2	3264.65	817.169	4	0.00488	1.5	381	410
Q9UQB8	Brain-specific angiogenesis inhibitor 1-associated protein 2 OS=Homo sapiens GN=BAIAP2 PE=1 SV=1	SSsmAAGLER	S3 Phospho, M4 Oxidation	98%, 100%	20.19, 1,000.00	106.78	0	1.872	0.5507	1	0.9913	2	1103.43	552.723	2	-0.000202	-0.183	364	373
Q9UQB8	Brain-specific angiogenesis inhibitor 1-associated protein 2 OS=Homo sapiens GN=BAIAP2 PE=1 SV=1	mGELASESQGSKELGDVLFQmAEVHR	M1 Oxidation, M21 Oxidation	100%, 100%	1,000.00, 1,000.00	265.34	0	4.129	0.5406	1	0.9996	2	2879.35	720.845	4	0.00684	2.38	59	84
Q9UQB8	Brain-specific angiogenesis inhibitor 1-associated protein 2 OS=Homo sapiens GN=BAIAP2 PE=1 SV=1	VLDSDGSDRLHmSLQQGK	M12 Oxidation	1	1000	131.71	0	1.874	0.4959	1	0.9825	2	2000.96	667.994	3	0.00134	0.67	434	451
Q9UQB8-2	Isoform 2 of Brain-specific angiogenesis inhibitor 1-associated protein 2 OS=Homo sapiens GN=BAIAP2	TImEQFNPSLRNFIAmGK	M3 Oxidation, M16 Oxidation	100%, 100%	1,000.00, 1,000.00	233.78	0	4.346	0.6109	1	1	2	2128.05	710.357	3	0.00354	1.66	19	36
Q9UQB8-2	Isoform 2 of Brain-specific angiogenesis inhibitor 1-associated protein 2 OS=Homo sapiens GN=BAIAP2	AVQLmQQVASNGATLPSALSASK	M5 Oxidation	1	1000	390.98	0	6.16	0.7802	1	1	2	2287.19	763.404	3	0.00495	2.16	240	262
Q9UQB8-2	Isoform 2 of Brain-specific angiogenesis inhibitor 1-associated protein 2 OS=Homo sapiens GN=BAIAP2	mGELASESQGSKELGDVLFQmAEVHR	M1 Oxidation, M21 Oxidation	100%, 100%	1,000.00, 1,000.00	242.58	0	3.809	0.6181	1	1	2	2879.34	720.843	4	-0.0017	-0.59	59	84
Q9UQB8-2	Isoform 2 of Brain-specific angiogenesis inhibitor 1-associated protein 2 OS=Homo sapiens GN=BAIAP2	mSAQESTPIMNGVTGPDGEDYSPWADRK	M1 Oxidation	1	183	489.41	0	6.461	0.7721	1	1	2	3054.33	1019.12	3	-0.000123	-0.0404	290	317
Q9UQB8-2	Isoform 2 of Brain-specific angiogenesis inhibitor 1-associated protein 2 OS=Homo sapiens GN=BAIAP2	mGELASESQGSK	M1 Oxidation	1	1000	297.3	0	3.262	0.7729	1	1	2	1238.55	620.28	2	0.000887	0.716	59	70
Q9UQB8-2	Isoform 2 of Brain-specific angiogenesis inhibitor 1-associated protein 2 OS=Homo sapiens GN=BAIAP2	LSDSYSNtLPVRK	T8 Phospho	1	24.95	169.08	0	3.113	0.6257	1	1	2	1558.74	780.377	2	0.000907	0.581	333	345
Q9UQB8-2	Isoform 2 of Brain-specific angiogenesis inhibitor 1-associated protein 2 OS=Homo sapiens GN=BAIAP2	NFIAmGKNYEK	M5 Oxidation	1	1000	192.96	0	1.917	0.5818	1	0.9918	2	1329.64	665.826	2	-0.000506	-0.38	30	40
Q9UQB8-2	Isoform 2 of Brain-specific angiogenesis inhibitor 1-associated protein 2 OS=Homo sapiens GN=BAIAP2	SSsmAAGLER	S3 Phospho, M4 Oxidation	98%, 100%	20.19, 1,000.00	110.16	0	1.976	0.5544	1	0.9921	2	1103.43	552.724	2	0.000774	0.701	364	373
Q9UQB8-2	Isoform 2 of Brain-specific angiogenesis inhibitor 1-associated protein 2 OS=Homo sapiens GN=BAIAP2	AAQPKsLSPPQSQSK	S6 Phospho	1	53.49	223.05	0	3.638	0.7037	1	1	2	1632.79	545.27	3	-8.77e-05	-0.0537	318	332
Q9UQB8-2	Isoform 2 of Brain-specific angiogenesis inhibitor 1-associated protein 2 OS=Homo sapiens GN=BAIAP2	SSSmAAGLER	M4 Oxidation	1	1000	158.03	0	2.534	0.3592	1	0.988	2	1023.47	512.74	2	0.000675	0.659	364	373
Q9UQB8-2	Isoform 2 of Brain-specific angiogenesis inhibitor 1-associated protein 2 OS=Homo sapiens GN=BAIAP2	TImEQFNPSLR	M3 Oxidation	1	1000	185.59	0	2.864	0.6039	1	0.9999	2	1350.66	451.227	3	-0.000138	-0.102	19	29
Q9UQB8-2	Isoform 2 of Brain-specific angiogenesis inhibitor 1-associated protein 2 OS=Homo sapiens GN=BAIAP2	VLDSDGSDRLHmSLQQGK	M12 Oxidation	1	1000	102.51	0	2.475	0.588	1	0.9974	2	2000.96	501.247	4	0.00163	0.816	434	451
Q9UQB8-2	Isoform 2 of Brain-specific angiogenesis inhibitor 1-associated protein 2 OS=Homo sapiens GN=BAIAP2	SSsmAAGLER	S3 Phospho, M4 Oxidation	98%, 100%	19.53, 1,000.00	103.37	0	1.884	0.5371	1	0.9847	2	1103.43	552.724	2	0.00175	1.59	364	373
Q9UQB8-2	Isoform 2 of Brain-specific angiogenesis inhibitor 1-associated protein 2 OS=Homo sapiens GN=BAIAP2	VLDSDGSDRLHmSLQQGK	M12 Oxidation	1	1000	169.56	0	2.73	0.5241	1	0.9974	2	2000.96	667.993	3	-0.00104	-0.519	434	451
Q9UQB8-2	Isoform 2 of Brain-specific angiogenesis inhibitor 1-associated protein 2 OS=Homo sapiens GN=BAIAP2	VLDSDGSDRLHmSLQQGK	M12 Oxidation	1	1000	152.96	0	1.78	0.6436	1	0.9944	2	2000.96	1001.49	2	0.00129	0.646	434	451
Q9UQB8-2	Isoform 2 of Brain-specific angiogenesis inhibitor 1-associated protein 2 OS=Homo sapiens GN=BAIAP2	VLDSDGSDRLHmSLQQGK	M12 Oxidation	1	1000	104.99	0	3.432	0.5213	1	0.9997	2	2000.96	501.247	4	0.000779	0.389	434	451
Q9UQB8-2	Isoform 2 of Brain-specific angiogenesis inhibitor 1-associated protein 2 OS=Homo sapiens GN=BAIAP2	VLDSDGSDRLHmSLQQGK	M12 Oxidation	1	1000	177.24	0	3.114	0.5508	1	0.9999	2	2000.96	667.993	3	-0.000673	-0.336	434	451
Q9UQB8-2	Isoform 2 of Brain-specific angiogenesis inhibitor 1-associated protein 2 OS=Homo sapiens GN=BAIAP2	mGELASESQGSKELGDVLFQmAEVHR	M1 Oxidation, M21 Oxidation	100%, 100%	1,000.00, 1,000.00	425.25	0	5.106	0.7159	1	1	2	2879.35	960.79	3	0.00472	1.64	59	84
Q9UQB8-2	Isoform 2 of Brain-specific angiogenesis inhibitor 1-associated protein 2 OS=Homo sapiens GN=BAIAP2	mRGWFPFSYTR	M1 Oxidation	1	1000	118.4	0	1.758	0.4748	1	0.9771	2	1462.68	488.568	3	-7.56e-05	-0.0517	423	433
Q9UQB8-2	Isoform 2 of Brain-specific angiogenesis inhibitor 1-associated protein 2 OS=Homo sapiens GN=BAIAP2	VLDSDGSDRLHmSLQQGK	M12 Oxidation	1	1000	169.62	0	2.115	0.5462	1	0.9933	2	2000.96	667.993	3	-0.000307	-0.153	434	451
Q9UQB8-2	Isoform 2 of Brain-specific angiogenesis inhibitor 1-associated protein 2 OS=Homo sapiens GN=BAIAP2	mGELASESQGSKELGDVLFQMAEVHR	M1 Oxidation	1	132.7	160.86	0	2.817	0.7434	1	1	2	2863.36	716.846	4	0.00811	2.83	59	84
Q9UQB8-2	Isoform 2 of Brain-specific angiogenesis inhibitor 1-associated protein 2 OS=Homo sapiens GN=BAIAP2	NFIAmGKNYEK	M5 Oxidation	1	1000	198.45	0	2.724	0.5947	1	0.9994	2	1329.64	444.22	3	-0.000336	-0.252	30	40
Q9UQB8-2	Isoform 2 of Brain-specific angiogenesis inhibitor 1-associated protein 2 OS=Homo sapiens GN=BAIAP2	MGELASESQGSKELGDVLFQmAEVHR	M21 Oxidation	1	65.59	155.89	0	4.163	0.6175	1	1	2	2905.36	727.347	4	42	-35.9	59	84
Q9UQB8-2	Isoform 2 of Brain-specific angiogenesis inhibitor 1-associated protein 2 OS=Homo sapiens GN=BAIAP2	QIQNQLEEmLK	M9 Oxidation	1	1000	206.67	0	3.555	0.6031	1	1	2	1388.7	695.358	2	0.00445	3.2	85	95
Q9UQB8-2	Isoform 2 of Brain-specific angiogenesis inhibitor 1-associated protein 2 OS=Homo sapiens GN=BAIAP2	VLDSDGSDRLHmSLQQGK	M12 Oxidation	1	1000	98.2	0	2.397	0.5204	1	0.9946	2	2000.96	501.247	4	0.00139	0.694	434	451
Q9UQB8-2	Isoform 2 of Brain-specific angiogenesis inhibitor 1-associated protein 2 OS=Homo sapiens GN=BAIAP2	TImEQFNPSLR	M3 Oxidation	1	1000	240.44	0	2.61	0.6658	1	0.9991	2	1350.66	676.339	2	0.00375	2.78	19	29
Q9UQB8-2	Isoform 2 of Brain-specific angiogenesis inhibitor 1-associated protein 2 OS=Homo sapiens GN=BAIAP2	TImEQFNPSLR	M3 Oxidation	1	1000	161.27	0	2.041	0.4225	1	0.9742	2	1350.66	451.227	3	-0.000413	-0.305	19	29
Q9UQB8-2	Isoform 2 of Brain-specific angiogenesis inhibitor 1-associated protein 2 OS=Homo sapiens GN=BAIAP2	QIQNQLEEmLK	M9 Oxidation	1	1000	204.86	0	3.074	0.6285	1	1	2	1388.7	695.356	2	0.000909	0.654	85	95
Q9UQB8-2	Isoform 2 of Brain-specific angiogenesis inhibitor 1-associated protein 2 OS=Homo sapiens GN=BAIAP2	mGELASESQGSK	M1 Oxidation	1	1000	289.77	0	3.159	0.7465	1	1	2	1238.54	620.279	2	-0.00119	-0.958	59	70
Q9UQB8-2	Isoform 2 of Brain-specific angiogenesis inhibitor 1-associated protein 2 OS=Homo sapiens GN=BAIAP2	VLDSDGSDRLHmSLQQGK	M12 Oxidation	1	1000	166.45	0	3.949	0.576	1	1	2	2000.96	667.995	3	0.00299	1.49	434	451
Q9UQB8-2	Isoform 2 of Brain-specific angiogenesis inhibitor 1-associated protein 2 OS=Homo sapiens GN=BAIAP2	mRGWFPFSYTR	M1 Oxidation	1	1000	163.01	0	2.625	0.4354	1	0.993	2	1462.68	488.568	3	-0.000808	-0.552	423	433
Q9UQB8-2	Isoform 2 of Brain-specific angiogenesis inhibitor 1-associated protein 2 OS=Homo sapiens GN=BAIAP2	TImEQFNPSLR	M3 Oxidation	1	1000	211.13	0	3.01	0.6	1	1	2	1350.66	451.227	3	-0.000779	-0.576	19	29
Q9UQB8-2	Isoform 2 of Brain-specific angiogenesis inhibitor 1-associated protein 2 OS=Homo sapiens GN=BAIAP2	VLDSDGsDRLHmSLQQGK	S7 Phospho, M12 Oxidation	33%, 100%	0.00, 1,000.00	54.96	0	1.698	0.3722	1	0.9558	2	2080.93	694.649	3	0.00101	0.487	434	451
Q9UQB8-2	Isoform 2 of Brain-specific angiogenesis inhibitor 1-associated protein 2 OS=Homo sapiens GN=BAIAP2	mGELASESQGSKELGDVLFQMAEVHR	M1 Oxidation	1	424.36	456.55	0	5.566	0.775	1	1	2	2863.35	955.456	3	-0.00305	-1.06	59	84
Q9UQB8-2	Isoform 2 of Brain-specific angiogenesis inhibitor 1-associated protein 2 OS=Homo sapiens GN=BAIAP2	TImEQFNPSLR	M3 Oxidation	1	1000	193.46	0	2.409	0.5067	1	0.9914	2	1350.66	676.337	2	-0.000887	-0.657	19	29
Q9UQB8-2	Isoform 2 of Brain-specific angiogenesis inhibitor 1-associated protein 2 OS=Homo sapiens GN=BAIAP2	mGELASESQGSKELGDVLFQmAEVHR	M1 Oxidation, M21 Oxidation	100%, 100%	1,000.00, 1,000.00	268.21	0	4.26	0.5713	1	1	2	2879.34	720.842	4	-0.00536	-1.86	59	84
Q9UQB8-2	Isoform 2 of Brain-specific angiogenesis inhibitor 1-associated protein 2 OS=Homo sapiens GN=BAIAP2	TImEQFNPSLR	M3 Oxidation	1	1000	194.94	0	2.993	0.5858	1	1	2	1350.66	451.227	3	0.000228	0.169	19	29
Q9UQB8-2	Isoform 2 of Brain-specific angiogenesis inhibitor 1-associated protein 2 OS=Homo sapiens GN=BAIAP2	AVQLmQQVASNGATLPSALSASK	M5 Oxidation	1	1000	379.29	0	5.172	0.7271	1	1	2	2287.19	763.404	3	0.00531	2.32	240	262
Q9UQB8-2	Isoform 2 of Brain-specific angiogenesis inhibitor 1-associated protein 2 OS=Homo sapiens GN=BAIAP2	VLDSDGSDRLHmSLQQGK	M12 Oxidation	1	1000	89.12	0	1.785	0.391	1	0.9619	2	2000.96	501.247	4	0.00151	0.755	434	451
Q9UQB8-2	Isoform 2 of Brain-specific angiogenesis inhibitor 1-associated protein 2 OS=Homo sapiens GN=BAIAP2	ELGDVLFQmAEVHR	M9 Oxidation	1	1000	180.98	0	2.594	0.4415	1	0.9852	2	1658.81	553.945	3	0.00404	2.43	71	84
Q9UQB8-2	Isoform 2 of Brain-specific angiogenesis inhibitor 1-associated protein 2 OS=Homo sapiens GN=BAIAP2	VLDSDGSDRLHmSLQQGK	M12 Oxidation	1	1000	100.77	0	3.035	0.5624	1	1	2	2000.96	501.248	4	0.00224	1.12	434	451
Q9UQB8-2	Isoform 2 of Brain-specific angiogenesis inhibitor 1-associated protein 2 OS=Homo sapiens GN=BAIAP2	sLsPPQSQSK	S1 Phospho, S3 Phospho	100%, 100%	102.06, 98.40	116.29	0	2.29	0.5256	1	0.9938	2	1217.47	609.744	2	0.00108	0.89	323	332
Q9UQB8-2	Isoform 2 of Brain-specific angiogenesis inhibitor 1-associated protein 2 OS=Homo sapiens GN=BAIAP2	QIQNQLEEmLKSFHNELLTQLEQK	M9 Oxidation	1	1000	212.82	0	4.665	0.6804	1	1	2	2956.5	740.132	4	0.00341	1.15	85	108
Q9UQB8-2	Isoform 2 of Brain-specific angiogenesis inhibitor 1-associated protein 2 OS=Homo sapiens GN=BAIAP2	TImEQFNPSLR	M3 Oxidation	1	1000	260.9	0	2.711	0.6906	1	1	2	1350.66	676.339	2	0.00253	1.87	19	29
Q9UQB8-2	Isoform 2 of Brain-specific angiogenesis inhibitor 1-associated protein 2 OS=Homo sapiens GN=BAIAP2	ELGDVLFQmAEVHR	M9 Oxidation	1	1000	199.37	0	2.65	0.5308	1	0.9883	2	1658.81	553.942	3	-0.00365	-2.2	71	84
Q9UQB8-2	Isoform 2 of Brain-specific angiogenesis inhibitor 1-associated protein 2 OS=Homo sapiens GN=BAIAP2	ELGDVLFQmAEVHR	M9 Oxidation	1	1000	181.67	0	2.68	0.4419	1	0.994	2	1658.81	553.943	3	-0.000719	-0.433	71	84
Q9UQB8-2	Isoform 2 of Brain-specific angiogenesis inhibitor 1-associated protein 2 OS=Homo sapiens GN=BAIAP2	QIQNQLEEmLK	M9 Oxidation	1	1000	206.73	0	3.114	0.6278	1	1	2	1388.7	695.357	2	0.00189	1.36	85	95
Q9UQB8-2	Isoform 2 of Brain-specific angiogenesis inhibitor 1-associated protein 2 OS=Homo sapiens GN=BAIAP2	VLDSDGSDRLHmSLQQGK	M12 Oxidation	1	1000	92.21	0	2.451	0.5083	1	0.9936	2	2000.96	501.247	4	-0.00105	-0.526	434	451
Q9UQB8-2	Isoform 2 of Brain-specific angiogenesis inhibitor 1-associated protein 2 OS=Homo sapiens GN=BAIAP2	SEEmHRLTENVYK	M4 Oxidation	1	1000	127.1	0	3.108	0.4426	1	0.9985	2	1650.77	413.699	4	-0.000515	-0.312	6	18
Q9UQB8-2	Isoform 2 of Brain-specific angiogenesis inhibitor 1-associated protein 2 OS=Homo sapiens GN=BAIAP2	VLDSDGSDRLHmSLQQGK	M12 Oxidation	1	1000	118.21	0	3.428	0.4645	1	0.9993	2	2000.96	501.247	4	0.00151	0.755	434	451
Q9UQB8-2	Isoform 2 of Brain-specific angiogenesis inhibitor 1-associated protein 2 OS=Homo sapiens GN=BAIAP2	QIQNQLEEmLK	M9 Oxidation	1	1000	216.52	0	3.333	0.6097	1	1	2	1388.7	695.356	2	0.00103	0.742	85	95
Q9UQB8-2	Isoform 2 of Brain-specific angiogenesis inhibitor 1-associated protein 2 OS=Homo sapiens GN=BAIAP2	QIQNQLEEmLKSFHNELLTQLEQK	M9 Oxidation	1	1000	163	0	2.644	0.7353	1	1	2	2956.5	986.506	3	0.000246	0.083	85	108
Q9UQB8-2	Isoform 2 of Brain-specific angiogenesis inhibitor 1-associated protein 2 OS=Homo sapiens GN=BAIAP2	AVQLmQQVASNGATLPSALSASK	M5 Oxidation	1	1000	400.91	0	6.22	0.7431	1	1	2	2287.19	763.404	3	0.00659	2.88	240	262
Q9UQB8-2	Isoform 2 of Brain-specific angiogenesis inhibitor 1-associated protein 2 OS=Homo sapiens GN=BAIAP2	VLDSDGSDRLHmSLQQGK	M12 Oxidation	1	1000	140.59	0	1.932	0.4364	1	0.9705	2	2000.96	667.994	3	0.00244	1.22	434	451
Q9UQB8-2	Isoform 2 of Brain-specific angiogenesis inhibitor 1-associated protein 2 OS=Homo sapiens GN=BAIAP2	mGELASESQGSKELGDVLFQmAEVHR	M1 Oxidation, M21 Oxidation	100%, 100%	1,000.00, 1,000.00	187.07	0	2.157	0.5823	1	0.9867	2	2879.35	960.791	3	0.00692	2.4	59	84
Q9UQB8-2	Isoform 2 of Brain-specific angiogenesis inhibitor 1-associated protein 2 OS=Homo sapiens GN=BAIAP2	SEEmHRLTENVYK	M4 Oxidation	1	1000	116.51	0	2.65	0.4108	1	0.9896	2	1650.77	413.699	4	-0.00149	-0.903	6	18
Q9UQB8-2	Isoform 2 of Brain-specific angiogenesis inhibitor 1-associated protein 2 OS=Homo sapiens GN=BAIAP2	NFIAmGKNYEK	M5 Oxidation	1	1000	152.48	0	1.71	0.489	1	0.9784	2	1329.64	665.827	2	0.000959	0.721	30	40
Q9UQB8-2	Isoform 2 of Brain-specific angiogenesis inhibitor 1-associated protein 2 OS=Homo sapiens GN=BAIAP2	mSAQESTPImNGVTGPDGEDYSPWADRK	M1 Oxidation, M10 Oxidation	100%, 100%	1,000.00, 1,000.00	438.14	0	6.555	0.7028	1	1	2	3070.33	1024.45	3	0.00179	0.582	290	317
Q9UQB8-2	Isoform 2 of Brain-specific angiogenesis inhibitor 1-associated protein 2 OS=Homo sapiens GN=BAIAP2	AVQLmQQVASNGATLPSALSASK	M5 Oxidation	1	1000	470.63	0	4.287	0.8298	1	1	2	2287.18	1144.6	2	-0.0045	-1.97	240	262
Q9UQB8-2	Isoform 2 of Brain-specific angiogenesis inhibitor 1-associated protein 2 OS=Homo sapiens GN=BAIAP2	LHmSLQQGK	M3 Oxidation	1	1000	110.28	0	2.111	0.5198	1	0.9588	2	1056.54	353.186	3	-0.00297	-2.81	443	451
Q9UQB8-2	Isoform 2 of Brain-specific angiogenesis inhibitor 1-associated protein 2 OS=Homo sapiens GN=BAIAP2	KSVtPKNSYATTENK	T4 Phospho	1	33.56	198.34	0	3.494	0.6889	1	1	2	1746.82	583.28	3	-0.00184	-1.05	345	359
Q9UQB8-2	Isoform 2 of Brain-specific angiogenesis inhibitor 1-associated protein 2 OS=Homo sapiens GN=BAIAP2	MGELASESQGSKELGDVLFQmAEVHR	M21 Oxidation	1	169.91	204.23	0	3.813	0.5138	1	0.9997	2	2863.35	716.845	4	0.002	0.7	59	84
Q9UQB8-2	Isoform 2 of Brain-specific angiogenesis inhibitor 1-associated protein 2 OS=Homo sapiens GN=BAIAP2	msAQESTPImNGVTGPDGEDYSPWADRK	M1 Oxidation, S2 Phospho, M10 Oxidation	100%, 0%, 100%	1,000.00, 0.00, 1,000.00	393.29	0	5.266	0.6922	1	1	2	3150.3	1051.11	3	0.00311	0.986	290	317
Q9UQB8-2	Isoform 2 of Brain-specific angiogenesis inhibitor 1-associated protein 2 OS=Homo sapiens GN=BAIAP2	AVQLmQQVASNGATLPSALSASK	M5 Oxidation	1	1000	361.65	0	4.308	0.7036	1	1	2	2287.19	763.403	3	0.00275	1.2	240	262
Q9UQB8-2	Isoform 2 of Brain-specific angiogenesis inhibitor 1-associated protein 2 OS=Homo sapiens GN=BAIAP2	mGELASESQGSKELGDVLFQMAEVHR	M1 Oxidation	1	222.48	247.43	0	4.423	0.7373	1	1	2	2863.35	716.845	4	0.00152	0.529	59	84
Q9UQB8-2	Isoform 2 of Brain-specific angiogenesis inhibitor 1-associated protein 2 OS=Homo sapiens GN=BAIAP2	mSAQESTPImNGVTGPDGEDYSPWADRK	M1 Oxidation, M10 Oxidation	100%, 100%	1,000.00, 1,000.00	182.85	0	1.713	0.4204	1	0.9465	2	3070.33	1024.45	3	0.00545	1.77	290	317
Q9UQB8-2	Isoform 2 of Brain-specific angiogenesis inhibitor 1-associated protein 2 OS=Homo sapiens GN=BAIAP2	SEEmHRLTENVYK	M4 Oxidation	1	1000	142.91	0	2.772	0.4325	1	0.9934	2	1650.77	413.699	4	-0.00125	-0.755	6	18
Q9UQB8-2	Isoform 2 of Brain-specific angiogenesis inhibitor 1-associated protein 2 OS=Homo sapiens GN=BAIAP2	AVQLmQQVASNGATLPSALSAsK	M5 Oxidation, S22 Phospho	100%, 25%	1,000.00, 0.00	191.91	0	3.058	0.6544	1	1	2	2367.15	790.059	3	0.00352	1.49	240	262
Q9UQB8-2	Isoform 2 of Brain-specific angiogenesis inhibitor 1-associated protein 2 OS=Homo sapiens GN=BAIAP2	NFIAmGKNYEK	M5 Oxidation	1	1000	176.95	0	2.566	0.5656	1	0.9976	2	1329.64	444.22	3	-0.000244	-0.184	30	40
Q9UQB8-2	Isoform 2 of Brain-specific angiogenesis inhibitor 1-associated protein 2 OS=Homo sapiens GN=BAIAP2	mGELASESQGSKELGDVLFQMAEVHR	M1 Oxidation	1	88.97	183.28	0	2.632	0.6095	1	0.997	2	2863.36	716.847	4	0.00884	3.09	59	84
Q9UQB8-2	Isoform 2 of Brain-specific angiogenesis inhibitor 1-associated protein 2 OS=Homo sapiens GN=BAIAP2	SEEmHRLTENVYK	M4 Oxidation	1	1000	209.81	0	3.353	0.5756	1	1	2	1650.77	551.264	3	0.00164	0.99	6	18
Q9UQB8-2	Isoform 2 of Brain-specific angiogenesis inhibitor 1-associated protein 2 OS=Homo sapiens GN=BAIAP2	SLsPPQSQSK	S3 Phospho	0.99	21.95	137.27	0	2.434	0.4931	1	0.9938	2	1137.51	569.761	2	0.000252	0.222	323	332
Q9UQB8-2	Isoform 2 of Brain-specific angiogenesis inhibitor 1-associated protein 2 OS=Homo sapiens GN=BAIAP2	mRGWFPFSYTR	M1 Oxidation	1	1000	131.62	0	1.726	0.484	1	0.9777	2	1462.68	732.349	2	0.00113	0.771	423	433
Q9UQB8-2	Isoform 2 of Brain-specific angiogenesis inhibitor 1-associated protein 2 OS=Homo sapiens GN=BAIAP2	AVQLmQQVASNGATLPSALSASK	M5 Oxidation	1	1000	545.76	0	5.148	0.8492	1	1	2	2287.19	1144.6	2	0.00844	3.69	240	262
Q9UQB8-2	Isoform 2 of Brain-specific angiogenesis inhibitor 1-associated protein 2 OS=Homo sapiens GN=BAIAP2	MGELASESQGSKELGDVLFQmAEVHR	M21 Oxidation	1	137.13	189.89	0	2.702	0.3675	1	0.9744	2	2863.36	716.846	4	0.00786	2.75	59	84
Q9UQB8-2	Isoform 2 of Brain-specific angiogenesis inhibitor 1-associated protein 2 OS=Homo sapiens GN=BAIAP2	SEEmHRLTENVYK	M4 Oxidation	1	1000	111.35	0	2.55	0.3763	1	0.9834	2	1650.77	413.699	4	-0.00174	-1.05	6	18
Q9UQB8-2	Isoform 2 of Brain-specific angiogenesis inhibitor 1-associated protein 2 OS=Homo sapiens GN=BAIAP2	mGELASESQGSKELGDVLFQmAEVHR	M1 Oxidation, M21 Oxidation	100%, 100%	1,000.00, 1,000.00	213.64	0	4.817	0.576	1	1	2	2879.34	576.876	5	-0.00153	-0.531	59	84
Q9UQB8-2	Isoform 2 of Brain-specific angiogenesis inhibitor 1-associated protein 2 OS=Homo sapiens GN=BAIAP2	SLsPPQSQSK	S3 Phospho	1	48.15	164.07	0	2.548	0.5354	1	0.9961	2	1137.51	569.761	2	-0.000236	-0.207	323	332
Q9UQB8-2	Isoform 2 of Brain-specific angiogenesis inhibitor 1-associated protein 2 OS=Homo sapiens GN=BAIAP2	SSSmAAGLER	M4 Oxidation	1	1000	156.63	0	2.302	0.2895	1	0.964	2	1023.47	512.74	2	0.000553	0.54	364	373
Q9UQB8-2	Isoform 2 of Brain-specific angiogenesis inhibitor 1-associated protein 2 OS=Homo sapiens GN=BAIAP2	VLDSDGSDRLHmSLQQGK	M12 Oxidation	1	1000	114.21	0	3.218	0.5858	1	1	2	2000.96	501.248	4	0.00249	1.24	434	451
Q9UQB8-2	Isoform 2 of Brain-specific angiogenesis inhibitor 1-associated protein 2 OS=Homo sapiens GN=BAIAP2	VLDSDGSDRLHmSLQQGK	M12 Oxidation	1	1000	82.67	0	2.16	0.4136	1	0.9795	2	2000.96	501.247	4	0.00188	0.938	434	451
Q9UQB8-2	Isoform 2 of Brain-specific angiogenesis inhibitor 1-associated protein 2 OS=Homo sapiens GN=BAIAP2	MGELASESQGSKELGDVLFQmAEVHR	M21 Oxidation	1	112.4	152.65	0	3.158	0.6306	1	1	2	2905.36	969.46	3	42	-36.2	59	84
Q9UQB8-2	Isoform 2 of Brain-specific angiogenesis inhibitor 1-associated protein 2 OS=Homo sapiens GN=BAIAP2	VLDSDGSDRLHmSLQQGK	M12 Oxidation	1	1000	84.6	0	2.927	0.5453	1	0.9984	2	2000.95	501.246	4	-0.00471	-2.35	434	451
Q9UQB8-2	Isoform 2 of Brain-specific angiogenesis inhibitor 1-associated protein 2 OS=Homo sapiens GN=BAIAP2	mSAQESTPImNGVTGPDGEDYSPWADR	M1 Oxidation, M10 Oxidation	100%, 100%	1,000.00, 1,000.00	329.27	0	5.163	0.7755	1	1	2	2942.24	981.755	3	0.00993	3.38	290	316
Q9UQB8-2	Isoform 2 of Brain-specific angiogenesis inhibitor 1-associated protein 2 OS=Homo sapiens GN=BAIAP2	mGELASESQGSKELGDVLFQmAEVHR	M1 Oxidation, M21 Oxidation	100%, 100%	1,000.00, 1,000.00	243.45	0	3.907	0.5754	1	1	2	2879.35	720.845	4	0.00782	2.72	59	84
Q9UQB8-2	Isoform 2 of Brain-specific angiogenesis inhibitor 1-associated protein 2 OS=Homo sapiens GN=BAIAP2	VLDSDGSDRLHmSLQQGK	M12 Oxidation	1	1000	88.14	0	3.073	0.5379	1	0.9997	2	2000.96	501.248	4	0.00322	1.61	434	451
Q9UQB8-2	Isoform 2 of Brain-specific angiogenesis inhibitor 1-associated protein 2 OS=Homo sapiens GN=BAIAP2	ELGDVLFQmAEVHR	M9 Oxidation	1	1000	291.83	0	2.806	0.6518	1	1	2	1658.81	830.415	2	0.00576	3.47	71	84
Q9UQB8-2	Isoform 2 of Brain-specific angiogenesis inhibitor 1-associated protein 2 OS=Homo sapiens GN=BAIAP2	mGELASESQGSK	M1 Oxidation	1	1000	246.73	0	2.328	0.7295	1	0.9994	2	1238.54	620.28	2	-0.000456	-0.368	59	70
Q9UQB8-2	Isoform 2 of Brain-specific angiogenesis inhibitor 1-associated protein 2 OS=Homo sapiens GN=BAIAP2	QIQNQLEEmLK	M9 Oxidation	1	1000	128.62	0	2.378	0.389	1	0.9804	2	1388.7	463.906	3	-0.000722	-0.52	85	95
Q9UQB8-2	Isoform 2 of Brain-specific angiogenesis inhibitor 1-associated protein 2 OS=Homo sapiens GN=BAIAP2	SEEmHRLTENVYK	M4 Oxidation	1	1000	197.48	0	3.143	0.5707	1	1	2	1650.77	551.263	3	0.000537	0.325	6	18
Q9UQB8-2	Isoform 2 of Brain-specific angiogenesis inhibitor 1-associated protein 2 OS=Homo sapiens GN=BAIAP2	VLDSDGSDRLHmSLQQGK	M12 Oxidation	1	1000	114.89	0	1.915	0.4947	1	0.9826	2	2000.96	667.994	3	0.00171	0.853	434	451
Q9UQB8-2	Isoform 2 of Brain-specific angiogenesis inhibitor 1-associated protein 2 OS=Homo sapiens GN=BAIAP2	SLsPPQSQSK	S3 Phospho	1	24.95	131.92	0	2.495	0.4803	1	0.9945	2	1137.51	569.761	2	0.000496	0.436	323	332
Q9UQB8-2	Isoform 2 of Brain-specific angiogenesis inhibitor 1-associated protein 2 OS=Homo sapiens GN=BAIAP2	SEEmHRLTENVYKTIMEQFNPSLR	M4 Oxidation	1	116.14	259.51	0	4.124	0.7479	1	1	2	2967.42	742.862	4	-0.00309	-1.04	6	29
Q9UQB8-2	Isoform 2 of Brain-specific angiogenesis inhibitor 1-associated protein 2 OS=Homo sapiens GN=BAIAP2	AVQLmQQVASNGATLPSALSASK	M5 Oxidation	1	1000	392.47	0	5.632	0.7628	1	1	2	2287.19	763.405	3	0.00787	3.44	240	262
Q9UQB8-2	Isoform 2 of Brain-specific angiogenesis inhibitor 1-associated protein 2 OS=Homo sapiens GN=BAIAP2	SSSmAAGLER	M4 Oxidation	1	1000	147.44	0	2.195	0.5227	1	0.9923	2	1023.47	512.74	2	6.49e-05	0.0634	364	373
Q9UQB8-2	Isoform 2 of Brain-specific angiogenesis inhibitor 1-associated protein 2 OS=Homo sapiens GN=BAIAP2	TImEQFNPSLR	M3 Oxidation	1	1000	253.6	0	2.683	0.6895	1	1	2	1350.66	676.339	2	0.00339	2.5	19	29
Q9UQB8-2	Isoform 2 of Brain-specific angiogenesis inhibitor 1-associated protein 2 OS=Homo sapiens GN=BAIAP2	SEEmHRLTENVYK	M4 Oxidation	1	1000	111.44	0	2.534	0.5391	1	0.9894	2	1650.76	413.698	4	-0.00271	-1.64	6	18
Q9UQB8-2	Isoform 2 of Brain-specific angiogenesis inhibitor 1-associated protein 2 OS=Homo sapiens GN=BAIAP2	VLDSDGSDRLHmSLQQGK	M12 Oxidation	1	1000	85.41	0	2.763	0.3312	1	0.987	2	2000.96	501.247	4	-0.00166	-0.831	434	451
Q9UQB8-2	Isoform 2 of Brain-specific angiogenesis inhibitor 1-associated protein 2 OS=Homo sapiens GN=BAIAP2	YLsAALKK	S3 Phospho	1	48.15	121.62	0	2.341	0.645	1	0.99	2	972.504	487.259	2	-0.000294	-0.302	115	122
Q9UQB8-2	Isoform 2 of Brain-specific angiogenesis inhibitor 1-associated protein 2 OS=Homo sapiens GN=BAIAP2	QIQNQLEEmLK	M9 Oxidation	1	1000	161.21	0	2.632	0.5645	1	0.9979	2	1388.7	695.356	2	0.000176	0.127	85	95
Q9UQB8-2	Isoform 2 of Brain-specific angiogenesis inhibitor 1-associated protein 2 OS=Homo sapiens GN=BAIAP2	SEEmHRLTENVYK	M4 Oxidation	1	1000	96.35	0	2.58	0.3924	1	0.9921	2	1650.77	413.699	4	-0.000148	-0.0898	6	18
Q9UQB8-2	Isoform 2 of Brain-specific angiogenesis inhibitor 1-associated protein 2 OS=Homo sapiens GN=BAIAP2	MGELASESQGSKELGDVLFQmAEVHR	M21 Oxidation	1	105.66	146.84	0	2.871	0.5932	1	0.9972	2	2905.37	969.463	3	42	-33.2	59	84
Q9UQB8-2	Isoform 2 of Brain-specific angiogenesis inhibitor 1-associated protein 2 OS=Homo sapiens GN=BAIAP2	VLDSDGsDRLHmSLQQGK	S7 Phospho, M12 Oxidation	33%, 100%	0.00, 1,000.00	82.71	0	1.416	0.4252	1	0.961	2	2080.93	694.649	3	0.000647	0.311	434	451
Q9UQB8-2	Isoform 2 of Brain-specific angiogenesis inhibitor 1-associated protein 2 OS=Homo sapiens GN=BAIAP2	ELGDVLFQmAEVHR	M9 Oxidation	1	1000	115.32	0	2.426	0.3927	1	0.9793	2	1658.81	415.709	4	-0.00134	-0.809	71	84
Q9UQB8-2	Isoform 2 of Brain-specific angiogenesis inhibitor 1-associated protein 2 OS=Homo sapiens GN=BAIAP2	mGELASESQGSKELGDVLFQmAEVHR	M1 Oxidation, M21 Oxidation	100%, 100%	1,000.00, 1,000.00	258.62	0	3.818	0.5871	1	1	2	2879.35	720.844	4	0.00196	0.681	59	84
Q9UQB8-2	Isoform 2 of Brain-specific angiogenesis inhibitor 1-associated protein 2 OS=Homo sapiens GN=BAIAP2	VLDSDGsDRLHmSLQQGK	S7 Phospho, M12 Oxidation	33%, 100%	0.00, 1,000.00	69.76	0	1.964	0.5318	1	0.9911	2	2080.93	694.649	3	0.000647	0.311	434	451
Q9UQB8-2	Isoform 2 of Brain-specific angiogenesis inhibitor 1-associated protein 2 OS=Homo sapiens GN=BAIAP2	MGELASESQGSKELGDVLFQmAEVHR	M21 Oxidation	1	162.57	215.55	0	3.529	0.4314	1	0.9984	2	2863.35	716.844	4	-0.000194	-0.0676	59	84
Q9UQB8-2	Isoform 2 of Brain-specific angiogenesis inhibitor 1-associated protein 2 OS=Homo sapiens GN=BAIAP2	AVQLmQQVASNGATLPSALSASK	M5 Oxidation	1	1000	397.44	0	4.735	0.8409	1	1	2	2287.19	1144.6	2	0.00697	3.05	240	262
Q9UQB8-2	Isoform 2 of Brain-specific angiogenesis inhibitor 1-associated protein 2 OS=Homo sapiens GN=BAIAP2	mGELASESQGSKELGDVLFQmAEVHR	M1 Oxidation, M21 Oxidation	100%, 100%	1,000.00, 1,000.00	375.42	0	5.823	0.6624	1	1	2	2879.35	960.789	3	0.00216	0.749	59	84
Q9UQB8-2	Isoform 2 of Brain-specific angiogenesis inhibitor 1-associated protein 2 OS=Homo sapiens GN=BAIAP2	AVQLmQQVASNGATLPSALSASK	M5 Oxidation	1	1000	154.36	0	2.024	0.5289	1	0.991	2	2287.19	763.403	3	0.0022	0.961	240	262
Q9UQB8-2	Isoform 2 of Brain-specific angiogenesis inhibitor 1-associated protein 2 OS=Homo sapiens GN=BAIAP2	AAQPKsLsPPQSQSK	S6 Phospho, S8 Phospho	100%, 100%	110.78, 122.98	149	0	3.676	0.7224	1	1	2	1712.75	571.925	3	0.000317	0.185	318	332
Q9UQB8-2	Isoform 2 of Brain-specific angiogenesis inhibitor 1-associated protein 2 OS=Homo sapiens GN=BAIAP2	AVQLmQQVASNGATLPSALSASK	M5 Oxidation	1	1000	402.21	0	6.317	0.7828	1	1	2	2287.19	763.403	3	0.00256	1.12	240	262
Q9UQB8-2	Isoform 2 of Brain-specific angiogenesis inhibitor 1-associated protein 2 OS=Homo sapiens GN=BAIAP2	SVtPKNsYATTENK	T3 Phospho, S7 Phospho	99%, 99%	23.19, 24.95	149.15	0	2.793	0.719	1	1	2	1698.69	850.353	2	0.00129	0.76	346	359
Q9UQB8-2	Isoform 2 of Brain-specific angiogenesis inhibitor 1-associated protein 2 OS=Homo sapiens GN=BAIAP2	SVtPKNsYAtTENKTLPR	T3 Phospho, S7 Phospho, T10 Phospho	96%, 34%, 34%	14.81, 0.00, 0.00	61.43	0	2.896	0.7032	1	1	2	2245.94	749.655	3	0.00218	0.968	346	363
Q9UQB8-2	Isoform 2 of Brain-specific angiogenesis inhibitor 1-associated protein 2 OS=Homo sapiens GN=BAIAP2	SEEmHRLTENVYK	M4 Oxidation	1	1000	107.91	0	2.934	0.421	1	0.9954	2	1650.77	413.699	4	-0.00125	-0.755	6	18
Q9UQB8-2	Isoform 2 of Brain-specific angiogenesis inhibitor 1-associated protein 2 OS=Homo sapiens GN=BAIAP2	SEEmHRLTENVYK	M4 Oxidation	1	1000	106.49	0	2.192	0.4236	1	0.9803	2	1650.77	413.699	4	-0.000515	-0.312	6	18
Q9UQB8-2	Isoform 2 of Brain-specific angiogenesis inhibitor 1-associated protein 2 OS=Homo sapiens GN=BAIAP2	mGELASESQGSKELGDVLFQmAEVHRQIQNQLEEmLK	M1 Oxidation, M21 Oxidation, M35 Oxidation	100%, 100%, 100%	1,000.00, 1,000.00, 1,000.00	118.21	0	2.995	0.452	1	0.9959	2	4250.02	1063.51	4	-0.00716	-1.69	59	95
Q9UQB8-2	Isoform 2 of Brain-specific angiogenesis inhibitor 1-associated protein 2 OS=Homo sapiens GN=BAIAP2	SSSmAAGLER	M4 Oxidation	1	1000	158.38	0	2.314	0.3044	1	0.9662	2	1023.47	512.741	2	0.00104	1.02	364	373
Q9UQB8-2	Isoform 2 of Brain-specific angiogenesis inhibitor 1-associated protein 2 OS=Homo sapiens GN=BAIAP2	QIQNQLEEmLK	M9 Oxidation	1	1000	181.12	0	2.516	0.5198	1	0.9956	2	1388.7	695.356	2	0.000665	0.478	85	95
Q9UQB8-2	Isoform 2 of Brain-specific angiogenesis inhibitor 1-associated protein 2 OS=Homo sapiens GN=BAIAP2	AVQLmQQVASNGATLPSALSAsK	M5 Oxidation, S22 Phospho	100%, 2%	1,000.00, 0.00	166.05	0	3.813	0.7581	1	1	2	2367.15	790.056	3	-0.00344	-1.45	240	262
Q9UQB8-2	Isoform 2 of Brain-specific angiogenesis inhibitor 1-associated protein 2 OS=Homo sapiens GN=BAIAP2	KSVtPKNSYATTENK	T4 Phospho	0.98	16.54	247.33	0	3.736	0.7063	1	1	2	1746.82	583.279	3	-0.00386	-2.21	345	359
Q9UQB8-2	Isoform 2 of Brain-specific angiogenesis inhibitor 1-associated protein 2 OS=Homo sapiens GN=BAIAP2	TImEQFNPSLR	M3 Oxidation	1	1000	255.91	0	2.693	0.6129	1	0.9992	2	1350.66	676.339	2	0.00265	1.96	19	29
Q9UQB8-2	Isoform 2 of Brain-specific angiogenesis inhibitor 1-associated protein 2 OS=Homo sapiens GN=BAIAP2	VLDSDGSDRLHmSLQQGK	M12 Oxidation	1	1000	133.88	0	3.158	0.547	1	0.9994	2	2000.95	501.246	4	-0.00496	-2.48	434	451
Q9UQB8-2	Isoform 2 of Brain-specific angiogenesis inhibitor 1-associated protein 2 OS=Homo sapiens GN=BAIAP2	VLDSDGSDRLHmSLQQGK	M12 Oxidation	1	1000	161.46	0	2.88	0.4996	1	0.9987	2	2000.96	667.994	3	-0.000123	-0.0617	434	451
Q9UQB8-2	Isoform 2 of Brain-specific angiogenesis inhibitor 1-associated protein 2 OS=Homo sapiens GN=BAIAP2	mGELASESQGSKELGDVLFQmAEVHR	M1 Oxidation, M21 Oxidation	100%, 100%	1,000.00, 1,000.00	248.62	0	5.034	0.6406	1	1	2	2879.35	960.79	3	0.00509	1.77	59	84
Q9UQB8-2	Isoform 2 of Brain-specific angiogenesis inhibitor 1-associated protein 2 OS=Homo sapiens GN=BAIAP2	mGELASESQGSK	M1 Oxidation	1	1000	290.94	0	3.431	0.7843	1	1	2	1238.54	620.28	2	-0.000456	-0.368	59	70
Q9UQB8-2	Isoform 2 of Brain-specific angiogenesis inhibitor 1-associated protein 2 OS=Homo sapiens GN=BAIAP2	QIQNQLEEmLK	M9 Oxidation	1	1000	194.05	0	3.257	0.592	1	1	2	1388.7	695.356	2	0.000909	0.654	85	95
Q9UQB8-2	Isoform 2 of Brain-specific angiogenesis inhibitor 1-associated protein 2 OS=Homo sapiens GN=BAIAP2	QIQNQLEEmLK	M9 Oxidation	1	1000	179	0	2.384	0.549	1	0.9952	2	1388.7	695.356	2	0.000421	0.303	85	95
Q9UQB8-2	Isoform 2 of Brain-specific angiogenesis inhibitor 1-associated protein 2 OS=Homo sapiens GN=BAIAP2	mGELASESQGSK	M1 Oxidation	1	1000	230.63	0	2.212	0.7401	1	0.9992	2	1238.55	620.28	2	0.000521	0.42	59	70
Q9UQB8-2	Isoform 2 of Brain-specific angiogenesis inhibitor 1-associated protein 2 OS=Homo sapiens GN=BAIAP2	ELGDVLFQmAEVHR	M9 Oxidation	1	1000	255.12	0	2.541	0.6132	1	0.9942	2	1658.81	830.414	2	0.00528	3.18	71	84
Q9UQB8-2	Isoform 2 of Brain-specific angiogenesis inhibitor 1-associated protein 2 OS=Homo sapiens GN=BAIAP2	MGELASESQGSKELGDVLFQmAEVHR	M21 Oxidation	1	237.79	233.36	0	3.736	0.4972	1	0.9995	2	2863.35	716.845	4	0.000783	0.273	59	84
Q9UQB8-2	Isoform 2 of Brain-specific angiogenesis inhibitor 1-associated protein 2 OS=Homo sapiens GN=BAIAP2	AAQPKsLSPPQSQSK	S6 Phospho	1	60.18	187.92	0	2.73	0.7956	1	1	2	1632.79	817.402	2	0.00176	1.08	318	332
Q9UQB8-2	Isoform 2 of Brain-specific angiogenesis inhibitor 1-associated protein 2 OS=Homo sapiens GN=BAIAP2	ELGDVLFQmAEVHR	M9 Oxidation	1	1000	184.87	0	1.985	0.5506	1	0.9856	2	1658.81	830.413	2	0.00357	2.15	71	84
Q9UQB8-2	Isoform 2 of Brain-specific angiogenesis inhibitor 1-associated protein 2 OS=Homo sapiens GN=BAIAP2	VLDSDGsDRLHmSLQQGK	S7 Phospho, M12 Oxidation	33%, 100%	0.00, 1,000.00	77.02	0	1.928	0.5112	1	0.9858	2	2080.92	694.649	3	-0.000452	-0.217	434	451
Q9UQB8-2	Isoform 2 of Brain-specific angiogenesis inhibitor 1-associated protein 2 OS=Homo sapiens GN=BAIAP2	LSDsYSNTLPVR	S4 Phospho	1	30.97	197.92	0	3.077	0.562	1	1	2	1430.64	716.329	2	-0.000773	-0.54	333	344
Q9UQB8-2	Isoform 2 of Brain-specific angiogenesis inhibitor 1-associated protein 2 OS=Homo sapiens GN=BAIAP2	MGELASESQGSKELGDVLFQmAEVHR	M21 Oxidation	1	191.66	244.33	0	4.727	0.5313	1	0.9975	2	2863.36	716.848	4	0.0127	4.45	59	84
Q9UQB8-2	Isoform 2 of Brain-specific angiogenesis inhibitor 1-associated protein 2 OS=Homo sapiens GN=BAIAP2	mGELASESQGSKELGDVLFQmAEVHR	M1 Oxidation, M21 Oxidation	100%, 100%	1,000.00, 1,000.00	251.64	0	4.471	0.5676	1	1	2	2879.35	720.845	4	0.00904	3.14	59	84
Q9UQB8-2	Isoform 2 of Brain-specific angiogenesis inhibitor 1-associated protein 2 OS=Homo sapiens GN=BAIAP2	LSDSYSNtLPVRKSVtPK	T8 Phospho, T16 Phospho	0%, 100%	0.00, 38.35	56.79	0	1.595	0.5793	1	0.9888	2	2151	1076.51	2	0.00247	1.15	333	350
Q9UQB8-2	Isoform 2 of Brain-specific angiogenesis inhibitor 1-associated protein 2 OS=Homo sapiens GN=BAIAP2	TImEQFNPSLRNFIAmGK	M3 Oxidation, M16 Oxidation	100%, 100%	1,000.00, 1,000.00	186.77	0	2.042	0.5414	1	0.9517	2	2128.05	710.358	3	0.00757	3.55	19	36
Q9UQB8-2	Isoform 2 of Brain-specific angiogenesis inhibitor 1-associated protein 2 OS=Homo sapiens GN=BAIAP2	SLsPPQsQSKLSDSYSNTLPVR	S3 Phospho, S7 Phospho	100%, 33%	24.69, 0.00	221.24	0	4.312	0.7514	1	1	2	2550.16	851.059	3	0.016	6.26	323	344
Q9UQB8-2	Isoform 2 of Brain-specific angiogenesis inhibitor 1-associated protein 2 OS=Homo sapiens GN=BAIAP2	msAQESTPImNGVTGPDGEDYSPWADRK	M1 Oxidation, S2 Phospho, M10 Oxidation	100%, 0%, 100%	1,000.00, 0.00, 1,000.00	446.48	0	4.474	0.7038	1	1	2	3150.3	1051.11	3	0.00238	0.754	290	317
Q9UQB8-2	Isoform 2 of Brain-specific angiogenesis inhibitor 1-associated protein 2 OS=Homo sapiens GN=BAIAP2	QIQNQLEEmLK	M9 Oxidation	1	1000	197.87	0	3.19	0.6276	1	1	2	1388.7	695.356	2	-0.000556	-0.4	85	95
Q9UQB8-2	Isoform 2 of Brain-specific angiogenesis inhibitor 1-associated protein 2 OS=Homo sapiens GN=BAIAP2	TImEQFNPSLR	M3 Oxidation	1	1000	222.35	0	2.77	0.5993	1	0.9994	2	1350.66	676.337	2	-0.00113	-0.837	19	29
Q9UQB8-2	Isoform 2 of Brain-specific angiogenesis inhibitor 1-associated protein 2 OS=Homo sapiens GN=BAIAP2	mSAQESTPImNGVTGPDGEDYSPWADR	M1 Oxidation, M10 Oxidation	100%, 100%	1,000.00, 1,000.00	272.39	0	4.514	0.7529	1	1	2	2942.24	981.753	3	0.00426	1.45	290	316
Q9UQB8-2	Isoform 2 of Brain-specific angiogenesis inhibitor 1-associated protein 2 OS=Homo sapiens GN=BAIAP2	SSsmAAGLER	S3 Phospho, M4 Oxidation	33%, 100%	0.00, 1,000.00	106.75	0	1.702	0.5237	1	0.9699	2	1103.43	552.723	2	-0.00118	-1.07	364	373
Q9UQB8-2	Isoform 2 of Brain-specific angiogenesis inhibitor 1-associated protein 2 OS=Homo sapiens GN=BAIAP2	QIQNQLEEmLK	M9 Oxidation	1	1000	211.62	0	3.215	0.5889	1	1	2	1388.7	695.357	2	0.00128	0.918	85	95
Q9UQB8-2	Isoform 2 of Brain-specific angiogenesis inhibitor 1-associated protein 2 OS=Homo sapiens GN=BAIAP2	TImEQFNPSLR	M3 Oxidation	1	1000	151.76	0	2.167	0.4989	1	0.9912	2	1350.66	451.228	3	0.000778	0.575	19	29
Q9UQB8-2	Isoform 2 of Brain-specific angiogenesis inhibitor 1-associated protein 2 OS=Homo sapiens GN=BAIAP2	AAQPKsLsPPQSQSK	S6 Phospho, S8 Phospho	100%, 100%	60.50, 66.42	92.45	0	2.016	0.7079	1	0.9979	2	1712.75	857.385	2	0.000879	0.513	318	332
Q9UQB8-2	Isoform 2 of Brain-specific angiogenesis inhibitor 1-associated protein 2 OS=Homo sapiens GN=BAIAP2	VLDSDGSDRLHmSLQQGK	M12 Oxidation	1	1000	127.76	0	2.169	0.3606	1	0.9622	2	2000.96	501.247	4	-0.00105	-0.526	434	451
Q9UQB8-2	Isoform 2 of Brain-specific angiogenesis inhibitor 1-associated protein 2 OS=Homo sapiens GN=BAIAP2	AVQLmQQVASNGATLPSALSASK	M5 Oxidation	1	1000	547.04	0	5.022	0.8713	1	1	2	2287.19	1144.6	2	0.00453	1.98	240	262
Q9UQB8-2	Isoform 2 of Brain-specific angiogenesis inhibitor 1-associated protein 2 OS=Homo sapiens GN=BAIAP2	QIQNQLEEmLKSFHNELLTQLEQK	M9 Oxidation	1	1000	106.71	0	2.354	0.5905	1	0.9965	2	2956.5	740.132	4	0.00194	0.656	85	108
Q9UQB8-2	Isoform 2 of Brain-specific angiogenesis inhibitor 1-associated protein 2 OS=Homo sapiens GN=BAIAP2	QIQNQLEEmLK	M9 Oxidation	1	1000	200.22	0	2.747	0.5792	1	0.9994	2	1388.7	695.357	2	0.00128	0.918	85	95
Q9UQB8-2	Isoform 2 of Brain-specific angiogenesis inhibitor 1-associated protein 2 OS=Homo sapiens GN=BAIAP2	AVQLmQQVASNGATLPSALSASK	M5 Oxidation	1	1000	556.87	0	5.152	0.8415	1	1	2	2287.19	1144.6	2	0.00233	1.02	240	262
Q9UQB8-2	Isoform 2 of Brain-specific angiogenesis inhibitor 1-associated protein 2 OS=Homo sapiens GN=BAIAP2	SSSmAAGLER	M4 Oxidation	1	1000	154.52	0	2.359	0.5348	1	0.9949	2	1023.47	512.74	2	-0.000179	-0.175	364	373
Q9UQB8-2	Isoform 2 of Brain-specific angiogenesis inhibitor 1-associated protein 2 OS=Homo sapiens GN=BAIAP2	ELGDVLFQmAEVHR	M9 Oxidation	1	1000	238.47	0	2.037	0.5695	1	0.9925	2	1658.81	830.413	2	0.00186	1.12	71	84
Q9UQB8-2	Isoform 2 of Brain-specific angiogenesis inhibitor 1-associated protein 2 OS=Homo sapiens GN=BAIAP2	AAQPKsLsPPQSQSK	S6 Phospho, S8 Phospho	100%, 100%	110.78, 122.98	148.16	0	3.563	0.7181	1	1	2	1712.75	571.925	3	-0.000233	-0.136	318	332
Q9UQB8-2	Isoform 2 of Brain-specific angiogenesis inhibitor 1-associated protein 2 OS=Homo sapiens GN=BAIAP2	QIQNQLEEmLK	M9 Oxidation	1	1000	198.75	0	3.18	0.6361	1	1	2	1388.7	695.355	2	-0.00178	-1.28	85	95
Q9UQB8-2	Isoform 2 of Brain-specific angiogenesis inhibitor 1-associated protein 2 OS=Homo sapiens GN=BAIAP2	MGELASESQGSKELGDVLFQmAEVHR	M21 Oxidation	1	133.47	182.59	0	2.02	0.4366	1	0.9477	2	2863.35	716.846	4	0.0064	2.23	59	84
Q9UQB8-2	Isoform 2 of Brain-specific angiogenesis inhibitor 1-associated protein 2 OS=Homo sapiens GN=BAIAP2	ELGDVLFQmAEVHR	M9 Oxidation	1	1000	182.1	0	2.659	0.4292	1	0.9943	2	1658.81	553.944	3	0.00129	0.78	71	84
Q9UQB8-2	Isoform 2 of Brain-specific angiogenesis inhibitor 1-associated protein 2 OS=Homo sapiens GN=BAIAP2	VLDSDGSDRLHmSLQQGK	M12 Oxidation	1	1000	261.13	0	2.705	0.6274	1	0.9997	2	2000.96	1001.49	2	0.00117	0.585	434	451
Q9UQB8-2	Isoform 2 of Brain-specific angiogenesis inhibitor 1-associated protein 2 OS=Homo sapiens GN=BAIAP2	mGELASESQGSK	M1 Oxidation	1	1000	292.94	0	3.163	0.7745	1	1	2	1238.54	620.279	2	-0.00131	-1.06	59	70
Q9UQB8-2	Isoform 2 of Brain-specific angiogenesis inhibitor 1-associated protein 2 OS=Homo sapiens GN=BAIAP2	mSAQESTPImNGVTGPDGEDYSPWADRK	M1 Oxidation, M10 Oxidation	100%, 100%	1,000.00, 1,000.00	505	0	6.541	0.7548	1	1	2	3070.35	1024.46	3	0.0168	5.47	290	317
Q9UQB8-2	Isoform 2 of Brain-specific angiogenesis inhibitor 1-associated protein 2 OS=Homo sapiens GN=BAIAP2	QIQNQLEEmLK	M9 Oxidation	1	1000	179.23	0	3.063	0.5707	1	1	2	1388.7	695.357	2	0.00189	1.36	85	95
Q9UQB8-2	Isoform 2 of Brain-specific angiogenesis inhibitor 1-associated protein 2 OS=Homo sapiens GN=BAIAP2	VLDSDGSDRLHmSLQQGK	M12 Oxidation	1	1000	112.83	0	2.822	0.4691	1	0.9956	2	2000.96	501.248	4	0.00322	1.61	434	451
Q9UQB8-2	Isoform 2 of Brain-specific angiogenesis inhibitor 1-associated protein 2 OS=Homo sapiens GN=BAIAP2	sLsPPQSQSK	S1 Phospho, S3 Phospho	100%, 100%	149.76, 117.49	136.42	0	2.975	0.5514	1	0.9998	2	1217.47	609.744	2	0.000718	0.589	323	332
Q9UQB8-2	Isoform 2 of Brain-specific angiogenesis inhibitor 1-associated protein 2 OS=Homo sapiens GN=BAIAP2	mSAQESTPImNGVTGPDGEDYSPWADRK	M1 Oxidation, M10 Oxidation	100%, 100%	1,000.00, 1,000.00	404.59	0	5.733	0.7824	1	1	2	3070.33	1024.45	3	0.00582	1.89	290	317
Q9UQB8-2	Isoform 2 of Brain-specific angiogenesis inhibitor 1-associated protein 2 OS=Homo sapiens GN=BAIAP2	mSAQESTPImNGVTGPDGEDYSPWADRK	M1 Oxidation, M10 Oxidation	100%, 100%	1,000.00, 1,000.00	528.03	0	6.475	0.7685	1	1	2	3070.34	1024.45	3	0.00728	2.37	290	317
Q9UQB8-2	Isoform 2 of Brain-specific angiogenesis inhibitor 1-associated protein 2 OS=Homo sapiens GN=BAIAP2	SSsmAAGLER	S3 Phospho, M4 Oxidation	98%, 100%	20.19, 1,000.00	100.89	0	2.008	0.553	1	0.9924	2	1103.43	552.724	2	0.000774	0.701	364	373
Q9UQB8-2	Isoform 2 of Brain-specific angiogenesis inhibitor 1-associated protein 2 OS=Homo sapiens GN=BAIAP2	VLDSDGSDRLHmSLQQGK	M12 Oxidation	1	1000	102.16	0	3.235	0.4947	1	0.9992	2	2000.96	501.246	4	-0.00215	-1.07	434	451
Q9UQB8-2	Isoform 2 of Brain-specific angiogenesis inhibitor 1-associated protein 2 OS=Homo sapiens GN=BAIAP2	KSVtPKNSYATTENK	T4 Phospho	1	40.2	237.8	0	3.611	0.663	1	1	2	1746.82	874.415	2	-0.00262	-1.5	345	359
Q9UQB8-2	Isoform 2 of Brain-specific angiogenesis inhibitor 1-associated protein 2 OS=Homo sapiens GN=BAIAP2	ELGDVLFQmAEVHR	M9 Oxidation	1	1000	184.2	0	2.812	0.5021	1	0.9979	2	1658.81	553.944	3	0.000196	0.118	71	84
Q9UQB8-2	Isoform 2 of Brain-specific angiogenesis inhibitor 1-associated protein 2 OS=Homo sapiens GN=BAIAP2	VLDSDGSDRLHmSLQQGK	M12 Oxidation	1	1000	122.26	0	3.227	0.6257	1	1	2	2000.96	501.246	4	-0.00288	-1.44	434	451
Q9UQB8-2	Isoform 2 of Brain-specific angiogenesis inhibitor 1-associated protein 2 OS=Homo sapiens GN=BAIAP2	VLDSDGSDRLHmSLQQGK	M12 Oxidation	1	1000	93.01	0	2.974	0.449	1	0.9958	2	2000.96	501.246	4	-0.00276	-1.38	434	451
Q9UQB8-2	Isoform 2 of Brain-specific angiogenesis inhibitor 1-associated protein 2 OS=Homo sapiens GN=BAIAP2	ELGDVLFQmAEVHR	M9 Oxidation	1	1000	268.38	0	2.759	0.6388	1	0.9995	2	1658.81	830.414	2	0.00442	2.66	71	84
Q9UQB8-2	Isoform 2 of Brain-specific angiogenesis inhibitor 1-associated protein 2 OS=Homo sapiens GN=BAIAP2	AVQLmQQVASNGATLPSALSASK	M5 Oxidation	1	1000	399.61	0	5.915	0.7675	1	1	2	2287.19	763.404	3	0.00641	2.8	240	262
Q9UQB8-2	Isoform 2 of Brain-specific angiogenesis inhibitor 1-associated protein 2 OS=Homo sapiens GN=BAIAP2	VLDSDGSDRLHmSLQQGK	M12 Oxidation	1	1000	131.71	0	1.874	0.4959	1	0.9825	2	2000.96	667.994	3	0.00134	0.67	434	451
Q9UQB8-2	Isoform 2 of Brain-specific angiogenesis inhibitor 1-associated protein 2 OS=Homo sapiens GN=BAIAP2	mSAQEStPIMNGVTGPDGEDYSPWADRK	M1 Oxidation, T7 Phospho	100%, 33%	97.85, 0.00	240.75	0	3.654	0.711	1	1	2	3134.31	1045.78	3	0.00486	1.55	290	317
Q9UQB8-2	Isoform 2 of Brain-specific angiogenesis inhibitor 1-associated protein 2 OS=Homo sapiens GN=BAIAP2	TImEQFNPSLR	M3 Oxidation	1	1000	247.63	0	2.816	0.6831	1	1	2	1350.66	676.339	2	0.00363	2.68	19	29
Q9UQB8-2	Isoform 2 of Brain-specific angiogenesis inhibitor 1-associated protein 2 OS=Homo sapiens GN=BAIAP2	SSSmAAGLER	M4 Oxidation	1	1000	164.84	0	2.301	0.3115	1	0.9656	2	1023.47	512.74	2	0.000187	0.183	364	373
Q9UQB8-2	Isoform 2 of Brain-specific angiogenesis inhibitor 1-associated protein 2 OS=Homo sapiens GN=BAIAP2	TImEQFNPSLR	M3 Oxidation	1	1000	228.02	0	2.632	0.6415	1	0.9995	2	1350.66	676.337	2	-0.000765	-0.566	19	29
Q9UQB8-2	Isoform 2 of Brain-specific angiogenesis inhibitor 1-associated protein 2 OS=Homo sapiens GN=BAIAP2	SLsPPQSQSK	S3 Phospho	1	46.21	157.49	0	1.868	0.5318	1	0.9887	2	1137.51	569.761	2	0.00111	0.972	323	332
Q9UQB8-2	Isoform 2 of Brain-specific angiogenesis inhibitor 1-associated protein 2 OS=Homo sapiens GN=BAIAP2	TImEQFNPSLR	M3 Oxidation	1	1000	224.77	0	2.836	0.6479	1	1	2	1350.66	676.338	2	0.00143	1.06	19	29
Q9UQB8-2	Isoform 2 of Brain-specific angiogenesis inhibitor 1-associated protein 2 OS=Homo sapiens GN=BAIAP2	mGELASESQGSKELGDVLFQmAEVHR	M1 Oxidation, M21 Oxidation	100%, 100%	1,000.00, 1,000.00	179.39	0	3.574	0.2955	1	0.9913	2	2879.34	576.875	5	-0.00275	-0.955	59	84
Q9UQB8-2	Isoform 2 of Brain-specific angiogenesis inhibitor 1-associated protein 2 OS=Homo sapiens GN=BAIAP2	VLDSDGSDRLHmSLQQGK	M12 Oxidation	1	1000	95.99	0	2.91	0.4755	1	0.9965	2	2000.96	501.246	4	-0.00252	-1.26	434	451
Q9UQB8-2	Isoform 2 of Brain-specific angiogenesis inhibitor 1-associated protein 2 OS=Homo sapiens GN=BAIAP2	VLDSDGSDRLHmSLQQGK	M12 Oxidation	1	1000	74.95	0	1.975	0.48	1	0.9812	2	2000.96	501.247	4	-0.000442	-0.221	434	451
Q9UQB8-2	Isoform 2 of Brain-specific angiogenesis inhibitor 1-associated protein 2 OS=Homo sapiens GN=BAIAP2	AVQLmQQVASNGATLPSALsASK	M5 Oxidation, S20 Phospho	100%, 2%	1,000.00, 0.00	185.35	0	3.957	0.7417	1	1	2	2367.15	790.059	3	0.0037	1.56	240	262
Q9UQB8-2	Isoform 2 of Brain-specific angiogenesis inhibitor 1-associated protein 2 OS=Homo sapiens GN=BAIAP2	VLDSDGSDRLHmsLQQGK	M12 Oxidation, S13 Phospho	100%, 88%	1,000.00, 11.58	103.61	0	2.966	0.5742	1	0.9999	2	2080.93	694.65	3	0.00193	0.926	434	451
Q9UQB8-2	Isoform 2 of Brain-specific angiogenesis inhibitor 1-associated protein 2 OS=Homo sapiens GN=BAIAP2	MSAQESTPImNGVTGPDGEDYSPWADRK	M10 Oxidation	1	134.27	452.47	0	5.92	0.7085	1	1	2	3054.34	1019.12	3	0.00867	2.84	290	317
Q9UQB8-2	Isoform 2 of Brain-specific angiogenesis inhibitor 1-associated protein 2 OS=Homo sapiens GN=BAIAP2	AIFsHAAGDNSTLLSFKEGDLITLLVPEAR	S4 Phospho	1	50.91	172.89	0	3.639	0.7902	1	1	2	3264.65	817.169	4	0.00488	1.5	381	410
Q9UQB8-2	Isoform 2 of Brain-specific angiogenesis inhibitor 1-associated protein 2 OS=Homo sapiens GN=BAIAP2	SSsmAAGLER	S3 Phospho, M4 Oxidation	98%, 100%	20.19, 1,000.00	106.78	0	1.872	0.5507	1	0.9913	2	1103.43	552.723	2	-0.000202	-0.183	364	373
Q9UQB8-2	Isoform 2 of Brain-specific angiogenesis inhibitor 1-associated protein 2 OS=Homo sapiens GN=BAIAP2	TImEQFNPSLR	M3 Oxidation	1	1000	164.47	0	2.361	0.5089	1	0.9896	2	1350.66	451.227	3	-0.00151	-1.12	19	29
Q9UQB8-2	Isoform 2 of Brain-specific angiogenesis inhibitor 1-associated protein 2 OS=Homo sapiens GN=BAIAP2	MSAQESTPImNGVTGPDGEDYSPWADR	M10 Oxidation	1	102.97	326.11	0	5.052	0.7422	1	1	2	2926.25	976.423	3	0.00857	2.93	290	316
Q9UQB8-2	Isoform 2 of Brain-specific angiogenesis inhibitor 1-associated protein 2 OS=Homo sapiens GN=BAIAP2	AVQLmQQVASNGATLPSALSASK	M5 Oxidation	1	1000	394.36	0	6.46	0.7795	1	1	2	2287.19	763.404	3	0.00495	2.16	240	262
Q9UQB8-2	Isoform 2 of Brain-specific angiogenesis inhibitor 1-associated protein 2 OS=Homo sapiens GN=BAIAP2	MGELASESQGSKELGDVLFQmAEVHR	M21 Oxidation	1	197.13	229.68	0	4.111	0.5879	1	1	2	2863.35	716.844	4	0.000295	0.103	59	84
Q9UQB8-2	Isoform 2 of Brain-specific angiogenesis inhibitor 1-associated protein 2 OS=Homo sapiens GN=BAIAP2	TImEQFNPSLR	M3 Oxidation	1	1000	240.46	0	2.833	0.657	1	1	2	1350.66	676.338	2	0.000944	0.698	19	29
Q9UQB8-2	Isoform 2 of Brain-specific angiogenesis inhibitor 1-associated protein 2 OS=Homo sapiens GN=BAIAP2	SSsmAAGLER	S3 Phospho, M4 Oxidation	97%, 100%	17.98, 1,000.00	98.49	0	1.895	0.5641	1	0.9921	2	1103.43	552.723	2	0.000408	0.37	364	373
Q9UQB8-2	Isoform 2 of Brain-specific angiogenesis inhibitor 1-associated protein 2 OS=Homo sapiens GN=BAIAP2	QIQNQLEEmLK	M9 Oxidation	1	1000	162.33	0	2.747	0.5464	1	0.9987	2	1388.7	695.356	2	-6.77e-05	-0.0487	85	95
Q9UQB8-2	Isoform 2 of Brain-specific angiogenesis inhibitor 1-associated protein 2 OS=Homo sapiens GN=BAIAP2	mSAQESTPImNGVTGPDGEDYSPWADRK	M1 Oxidation, M10 Oxidation	100%, 100%	1,000.00, 1,000.00	412.94	0	7.628	0.7735	1	1	2	3070.33	768.591	4	0.00464	1.51	290	317
Q9UQB8-2	Isoform 2 of Brain-specific angiogenesis inhibitor 1-associated protein 2 OS=Homo sapiens GN=BAIAP2	SVtPKNSYATTENKTLPR	T3 Phospho	0.99	23.99	264.38	0	3.901	0.7206	1	1	2	2086.01	696.343	3	-0.00138	-0.661	346	363
Q9UQB8-2	Isoform 2 of Brain-specific angiogenesis inhibitor 1-associated protein 2 OS=Homo sapiens GN=BAIAP2	mGELASESQGSK	M1 Oxidation	1	1000	221.7	0	2.704	0.6758	1	1	2	1238.55	620.28	2	0.000765	0.617	59	70
Q9UQB8-2	Isoform 2 of Brain-specific angiogenesis inhibitor 1-associated protein 2 OS=Homo sapiens GN=BAIAP2	SSsmAAGLER	S3 Phospho, M4 Oxidation	100%, 100%	49.90, 1,000.00	127.99	0	1.775	0.5711	1	0.991	2	1103.43	552.724	2	0.00102	0.922	364	373
Q9UQB8-2	Isoform 2 of Brain-specific angiogenesis inhibitor 1-associated protein 2 OS=Homo sapiens GN=BAIAP2	TImEQFNPSLR	M3 Oxidation	1	1000	236.12	0	2.821	0.6874	1	1	2	1350.66	676.339	2	0.00277	2.05	19	29
Q9UQB8-2	Isoform 2 of Brain-specific angiogenesis inhibitor 1-associated protein 2 OS=Homo sapiens GN=BAIAP2	SSsmAAGLER	S3 Phospho, M4 Oxidation	33%, 100%	0.00, 1,000.00	94.45	0	1.688	0.5541	1	0.9876	2	1103.43	552.723	2	4.2e-05	0.038	364	373
Q9UQB8-2	Isoform 2 of Brain-specific angiogenesis inhibitor 1-associated protein 2 OS=Homo sapiens GN=BAIAP2	SSSmAAGLER	M4 Oxidation	1	1000	160.43	0	2.21	0.4821	1	0.9843	2	1023.46	512.74	2	-0.00103	-1.01	364	373
Q9UQB8-2	Isoform 2 of Brain-specific angiogenesis inhibitor 1-associated protein 2 OS=Homo sapiens GN=BAIAP2	SEEmHRLTENVYK	M4 Oxidation	1	1000	280.7	0	2.351	0.4934	1	0.9929	2	1650.77	826.391	2	0.000245	0.148	6	18
Q9UQB8-2	Isoform 2 of Brain-specific angiogenesis inhibitor 1-associated protein 2 OS=Homo sapiens GN=BAIAP2	SVtPKNSYATTENK	T3 Phospho	0.99	20.02	227.1	0	3.48	0.6777	1	1	2	1618.72	540.582	3	-0.000653	-0.403	346	359
Q9UQB8-2	Isoform 2 of Brain-specific angiogenesis inhibitor 1-associated protein 2 OS=Homo sapiens GN=BAIAP2	AAQPKsLsPPQSQSK	S6 Phospho, S8 Phospho	100%, 100%	132.33, 98.40	227.56	0	3.38	0.7965	1	1	2	1712.76	857.385	2	0.00271	1.58	318	332
Q9UQB8-2	Isoform 2 of Brain-specific angiogenesis inhibitor 1-associated protein 2 OS=Homo sapiens GN=BAIAP2	mRGWFPFSYTR	M1 Oxidation	1	1000	152.62	0	1.793	0.3989	1	0.9644	2	1462.68	732.348	2	-9.27e-05	-0.0633	423	433
Q9UQB8-2	Isoform 2 of Brain-specific angiogenesis inhibitor 1-associated protein 2 OS=Homo sapiens GN=BAIAP2	TImEQFNPSLR	M3 Oxidation	1	1000	245.85	0	2.677	0.683	1	1	2	1350.66	676.338	2	0.00155	1.15	19	29
Q9UQB8-2	Isoform 2 of Brain-specific angiogenesis inhibitor 1-associated protein 2 OS=Homo sapiens GN=BAIAP2	MGELASESQGSKELGDVLFQmAEVHR	M21 Oxidation	1	119.97	183.83	0	2.691	0.5049	1	0.9954	2	2863.35	716.845	4	0.0042	1.47	59	84
Q9UQB8-2	Isoform 2 of Brain-specific angiogenesis inhibitor 1-associated protein 2 OS=Homo sapiens GN=BAIAP2	SEEmHRLTENVYKTImEQFNPSLR	M4 Oxidation, M16 Oxidation	100%, 100%	1,000.00, 1,000.00	289.74	0	4.631	0.7441	1	1	2	2983.42	746.863	4	0.00517	1.73	6	29
Q9UQB8-2	Isoform 2 of Brain-specific angiogenesis inhibitor 1-associated protein 2 OS=Homo sapiens GN=BAIAP2	VLDSDGsDRLHmSLQQGK	S7 Phospho, M12 Oxidation	33%, 100%	0.00, 1,000.00	101.8	0	1.719	0.4314	1	0.9675	2	2080.93	694.649	3	0.000647	0.311	434	451
Q9UQB8-2	Isoform 2 of Brain-specific angiogenesis inhibitor 1-associated protein 2 OS=Homo sapiens GN=BAIAP2	KSVtPKNsYATTENK	T4 Phospho, S8 Phospho	98%, 3%	18.95, 0.00	122.45	0	2.651	0.6188	1	0.9989	2	1826.78	609.935	3	-0.00235	-1.29	345	359
Q9UQB8-2	Isoform 2 of Brain-specific angiogenesis inhibitor 1-associated protein 2 OS=Homo sapiens GN=BAIAP2	NFIAmGKNYEK	M5 Oxidation	1	1000	172.18	0	2.902	0.5503	1	0.9996	2	1329.64	444.22	3	0.000396	0.298	30	40
Q9UQB8-2	Isoform 2 of Brain-specific angiogenesis inhibitor 1-associated protein 2 OS=Homo sapiens GN=BAIAP2	SSSmAAGLER	M4 Oxidation	1	1000	158.38	0	2.13	0.2711	1	0.9478	2	1023.47	512.74	2	0.000187	0.183	364	373
Q9UQB8-2	Isoform 2 of Brain-specific angiogenesis inhibitor 1-associated protein 2 OS=Homo sapiens GN=BAIAP2	NFIAmGKNYEK	M5 Oxidation	1	1000	171.54	0	1.496	0.5493	1	0.9814	2	1329.64	665.826	2	-0.000384	-0.288	30	40
Q9UQB8-2	Isoform 2 of Brain-specific angiogenesis inhibitor 1-associated protein 2 OS=Homo sapiens GN=BAIAP2	TImEQFNPSLR	M3 Oxidation	1	1000	121.48	0	1.733	0.4806	1	0.962	2	1350.66	451.227	3	-0.00124	-0.915	19	29
Q9UQB8-2	Isoform 2 of Brain-specific angiogenesis inhibitor 1-associated protein 2 OS=Homo sapiens GN=BAIAP2	SSsmAAGLER	S3 Phospho, M4 Oxidation	98%, 100%	19.53, 1,000.00	103.37	0	2.023	0.5338	1	0.991	2	1103.43	552.723	2	0.000286	0.259	364	373
Q9UQB8-2	Isoform 2 of Brain-specific angiogenesis inhibitor 1-associated protein 2 OS=Homo sapiens GN=BAIAP2	SEEmHRLTENVYK	M4 Oxidation	1	1000	110.58	0	2.96	0.4407	1	0.998	2	1650.77	413.699	4	-0.00027	-0.164	6	18
Q9UQB8-2	Isoform 2 of Brain-specific angiogenesis inhibitor 1-associated protein 2 OS=Homo sapiens GN=BAIAP2	mRGWFPFSYTR	M1 Oxidation	1	1000	91.24	0	1.624	0.436	1	0.9639	2	1462.68	488.568	3	0.00148	1.01	423	433
Q9UQB8-2	Isoform 2 of Brain-specific angiogenesis inhibitor 1-associated protein 2 OS=Homo sapiens GN=BAIAP2	SLsPPQSQSK	S3 Phospho	1	23.2	138.45	0	2.094	0.603	1	0.9945	2	1137.51	569.761	2	-0.000236	-0.207	323	332
Q9UQB8-2	Isoform 2 of Brain-specific angiogenesis inhibitor 1-associated protein 2 OS=Homo sapiens GN=BAIAP2	MGELASESQGSKELGDVLFQmAEVHR	M21 Oxidation	1	131.64	176.68	0	1.997	0.4737	1	0.981	2	2863.35	955.456	3	-0.000668	-0.233	59	84
Q9UQB8-2	Isoform 2 of Brain-specific angiogenesis inhibitor 1-associated protein 2 OS=Homo sapiens GN=BAIAP2	VLDSDGSDRLHmSLQQGK	M12 Oxidation	1	1000	91.64	0	2.271	0.3532	1	0.9605	2	2000.96	501.247	4	-0.0013	-0.648	434	451
Q9UQB8-2	Isoform 2 of Brain-specific angiogenesis inhibitor 1-associated protein 2 OS=Homo sapiens GN=BAIAP2	mGELASESQGSKELGDVLFQMAEVHR	M1 Oxidation	1	194.02	233.03	0	2.378	0.6666	1	0.9987	2	2863.35	955.458	3	0.00428	1.49	59	84
Q9UQB8-2	Isoform 2 of Brain-specific angiogenesis inhibitor 1-associated protein 2 OS=Homo sapiens GN=BAIAP2	VLDSDGSDRLHmSLQQGK	M12 Oxidation	1	1000	179.91	0	2.286	0.5387	1	0.9943	2	2000.96	667.994	3	0.00152	0.762	434	451
Q9UQB8-2	Isoform 2 of Brain-specific angiogenesis inhibitor 1-associated protein 2 OS=Homo sapiens GN=BAIAP2	SSSmAAGLER	M4 Oxidation	1	1000	160.9	0	2.206	0.55	1	0.9902	2	1023.46	512.74	2	-0.000912	-0.89	364	373
Q9UQB8-2	Isoform 2 of Brain-specific angiogenesis inhibitor 1-associated protein 2 OS=Homo sapiens GN=BAIAP2	mSAQESTPIMNGVTGPDGEDYSPWADRK	M1 Oxidation	1	109.67	426.58	0	5.846	0.7052	1	1	2	3054.34	1019.12	3	0.00464	1.52	290	317
Q9UQB8-2	Isoform 2 of Brain-specific angiogenesis inhibitor 1-associated protein 2 OS=Homo sapiens GN=BAIAP2	SSSmAAGLER	M4 Oxidation	1	1000	158.38	0	2.257	0.3137	1	0.9656	2	1023.47	512.74	2	0.000553	0.54	364	373
Q9UQB8-2	Isoform 2 of Brain-specific angiogenesis inhibitor 1-associated protein 2 OS=Homo sapiens GN=BAIAP2	AVQLmQQVASNGATLPSALsASK	M5 Oxidation, S20 Phospho	100%, 1%	1,000.00, 0.00	324.32	0	4.356	0.7371	1	1	2	2367.16	1184.59	2	0.00744	3.14	240	262
Q9UQB8-2	Isoform 2 of Brain-specific angiogenesis inhibitor 1-associated protein 2 OS=Homo sapiens GN=BAIAP2	VLDSDGSDRLHmSLQQGK	M12 Oxidation	1	1000	181.06	0	3.603	0.5508	1	0.9998	2	2000.96	667.993	3	-0.00232	-1.16	434	451
Q9UQB8-2	Isoform 2 of Brain-specific angiogenesis inhibitor 1-associated protein 2 OS=Homo sapiens GN=BAIAP2	NFIAmGKNYEK	M5 Oxidation	1	1000	206.61	0	1.391	0.4712	1	0.9659	2	1329.64	665.827	2	0.0012	0.904	30	40
Q9UQB8-2	Isoform 2 of Brain-specific angiogenesis inhibitor 1-associated protein 2 OS=Homo sapiens GN=BAIAP2	SSsMAAGLER	S3 Phospho	0.99	23.2	144.78	0	2.253	0.6373	1	0.993	2	1087.44	544.725	2	-0.0015	-1.38	364	373
Q9UQB8-2	Isoform 2 of Brain-specific angiogenesis inhibitor 1-associated protein 2 OS=Homo sapiens GN=BAIAP2	msAQESTPImNGVTGPDGEDYSPWADRK	M1 Oxidation, S2 Phospho, M10 Oxidation	100%, 0%, 100%	1,000.00, 0.00, 1,000.00	408.61	0	6.116	0.6933	1	1	2	3150.3	1051.11	3	0.0053	1.68	290	317
Q9UQB8-2	Isoform 2 of Brain-specific angiogenesis inhibitor 1-associated protein 2 OS=Homo sapiens GN=BAIAP2	VLDSDGSDRLHmSLQQGK	M12 Oxidation	1	1000	215.77	0	2.092	0.5393	1	0.9914	2	2000.96	1001.49	2	0.00251	1.26	434	451
Q9UQB8-2	Isoform 2 of Brain-specific angiogenesis inhibitor 1-associated protein 2 OS=Homo sapiens GN=BAIAP2	MSAQESTPImNGVTGPDGEDYSPWADRK	M10 Oxidation	1	155.53	480.15	0	6.293	0.761	1	1	2	3054.34	1019.12	3	0.00445	1.46	290	317
Q9UQB8-2	Isoform 2 of Brain-specific angiogenesis inhibitor 1-associated protein 2 OS=Homo sapiens GN=BAIAP2	VLDSDGSDRLHmSLQQGK	M12 Oxidation	1	1000	109.28	0	2.795	0.5488	1	0.9992	2	2000.96	501.247	4	0.000657	0.328	434	451
Q9UQB8-2	Isoform 2 of Brain-specific angiogenesis inhibitor 1-associated protein 2 OS=Homo sapiens GN=BAIAP2	mGELASESQGSKELGDVLFQmAEVHR	M1 Oxidation, M21 Oxidation	100%, 100%	1,000.00, 1,000.00	231.4	0	3.884	0.4339	1	0.9972	2	2879.35	720.844	4	0.00562	1.95	59	84
Q9UQB8-2	Isoform 2 of Brain-specific angiogenesis inhibitor 1-associated protein 2 OS=Homo sapiens GN=BAIAP2	mGELASESQGSKELGDVLFQmAEVHR	M1 Oxidation, M21 Oxidation	100%, 100%	1,000.00, 1,000.00	260.53	0	3.92	0.5158	1	0.9997	2	2879.34	720.843	4	0.00147	0.512	59	84
Q9UQB8-2	Isoform 2 of Brain-specific angiogenesis inhibitor 1-associated protein 2 OS=Homo sapiens GN=BAIAP2	mSAQESTPIMNGVTGPDGEDYSPWADRK	M1 Oxidation	1	130.59	477.21	0	5.394	0.8026	1	1	2	3054.34	1019.12	3	0.0083	2.72	290	317
Q9UQB8-2	Isoform 2 of Brain-specific angiogenesis inhibitor 1-associated protein 2 OS=Homo sapiens GN=BAIAP2	ELGDVLFQmAEVHR	M9 Oxidation	1	1000	320.9	0	2.529	0.6236	1	0.9988	2	1658.81	830.413	2	0.00186	1.12	71	84
Q9UQB8-2	Isoform 2 of Brain-specific angiogenesis inhibitor 1-associated protein 2 OS=Homo sapiens GN=BAIAP2	AVQLmQQVASNGAtLPSALSASK	M5 Oxidation, T14 Phospho	100%, 98%	1,000.00, 17.21	306.94	0	3.797	0.7198	1	1	2	2367.15	790.058	3	0.00297	1.25	240	262
Q9UQB8-2	Isoform 2 of Brain-specific angiogenesis inhibitor 1-associated protein 2 OS=Homo sapiens GN=BAIAP2	NFIAmGKNYEK	M5 Oxidation	1	1000	206.58	0	2.335	0.501	1	0.9921	2	1329.64	444.22	3	-0.000794	-0.596	30	40
Q9UQB8-2	Isoform 2 of Brain-specific angiogenesis inhibitor 1-associated protein 2 OS=Homo sapiens GN=BAIAP2	mGELASESQGSKELGDVLFQmAEVHR	M1 Oxidation, M21 Oxidation	100%, 100%	1,000.00, 1,000.00	279.71	0	4.057	0.6048	1	1	2	2879.34	720.843	4	0.000741	0.257	59	84
Q9UQB8-2	Isoform 2 of Brain-specific angiogenesis inhibitor 1-associated protein 2 OS=Homo sapiens GN=BAIAP2	ELGDVLFQmAEVHR	M9 Oxidation	1	1000	114.13	0	2.424	0.4512	1	0.9865	2	1658.81	415.709	4	-0.00171	-1.03	71	84
Q9UQB8-2	Isoform 2 of Brain-specific angiogenesis inhibitor 1-associated protein 2 OS=Homo sapiens GN=BAIAP2	VLDSDGSDRLHmSLQQGK	M12 Oxidation	1	1000	308.7	0	3.748	0.5997	1	1	2	2000.96	1001.49	2	0.00129	0.646	434	451
Q9UQB8-2	Isoform 2 of Brain-specific angiogenesis inhibitor 1-associated protein 2 OS=Homo sapiens GN=BAIAP2	ELGDVLFQmAEVHR	M9 Oxidation	1	1000	178.9	0	2.71	0.4897	1	0.9915	2	1658.81	553.943	3	-0.00255	-1.54	71	84
Q9UQB8-2	Isoform 2 of Brain-specific angiogenesis inhibitor 1-associated protein 2 OS=Homo sapiens GN=BAIAP2	GYFDALVKmGELASESQGSK	M9 Oxidation	1	1000	371.58	0	3.83	0.7334	1	1	2	2132.01	711.677	3	0.000856	0.402	51	70
Q9UQB8-2	Isoform 2 of Brain-specific angiogenesis inhibitor 1-associated protein 2 OS=Homo sapiens GN=BAIAP2	mSAQESTPImNGVTGPDGEDYSPWADRK	M1 Oxidation, M10 Oxidation	100%, 100%	1,000.00, 1,000.00	419	0	7.951	0.7404	1	0.9997	2	3070.34	768.591	4	0.00635	2.07	290	317
Q9UQB8-2	Isoform 2 of Brain-specific angiogenesis inhibitor 1-associated protein 2 OS=Homo sapiens GN=BAIAP2	ELGDVLFQmAEVHR	M9 Oxidation	1	1000	307.17	0	2.831	0.7003	1	1	2	1658.81	830.412	2	0.000515	0.31	71	84
Q9UQB8-2	Isoform 2 of Brain-specific angiogenesis inhibitor 1-associated protein 2 OS=Homo sapiens GN=BAIAP2	LHmSLQQGK	M3 Oxidation	1	1000	190.06	0	2.235	0.5193	1	0.9717	2	1056.54	529.276	2	-0.00231	-2.19	443	451
Q9UQB8-2	Isoform 2 of Brain-specific angiogenesis inhibitor 1-associated protein 2 OS=Homo sapiens GN=BAIAP2	SLsPPQSQSK	S3 Phospho	1	54.16	168.95	0	2.327	0.5325	1	0.9935	2	1137.51	569.761	2	0.00147	1.29	323	332
Q9UQB8-2	Isoform 2 of Brain-specific angiogenesis inhibitor 1-associated protein 2 OS=Homo sapiens GN=BAIAP2	mSAQESTPImNGVTGPDGEDYSPWADRK	M1 Oxidation, M10 Oxidation	100%, 100%	1,000.00, 1,000.00	451.24	0	6.265	0.6998	1	1	2	3070.34	1024.45	3	0.00801	2.61	290	317
Q9UQB8-2	Isoform 2 of Brain-specific angiogenesis inhibitor 1-associated protein 2 OS=Homo sapiens GN=BAIAP2	AVQLmQQVASNGATLPSALSASK	M5 Oxidation	1	1000	216.55	0	3.409	0.4911	1	0.9995	2	2287.18	572.803	4	0.000232	0.101	240	262
Q9UQB8-2	Isoform 2 of Brain-specific angiogenesis inhibitor 1-associated protein 2 OS=Homo sapiens GN=BAIAP2	SLsPPQsQSKLSDSYSNTLPVRK	S3 Phospho, S7 Phospho	99%, 34%	21.44, 0.00	225.72	0	3.819	0.809	1	1	2	2678.24	893.753	3	0.00124	0.464	323	345
Q9UQB8-2	Isoform 2 of Brain-specific angiogenesis inhibitor 1-associated protein 2 OS=Homo sapiens GN=BAIAP2	ELGDVLFQmAEVHR	M9 Oxidation	1	1000	230.58	0	2.364	0.6382	1	0.9973	2	1658.81	830.413	2	0.00259	1.56	71	84
Q9UQB8-2	Isoform 2 of Brain-specific angiogenesis inhibitor 1-associated protein 2 OS=Homo sapiens GN=BAIAP2	mGELASESQGSKELGDVLFQmAEVHR	M1 Oxidation, M21 Oxidation	100%, 100%	1,000.00, 1,000.00	330.79	0	2.854	0.5365	1	0.9994	2	2879.35	960.789	3	0.00216	0.749	59	84
Q9UQB8-2	Isoform 2 of Brain-specific angiogenesis inhibitor 1-associated protein 2 OS=Homo sapiens GN=BAIAP2	mGELASESQGSK	M1 Oxidation	1	1000	285.94	0	3.238	0.7562	1	1	2	1238.54	620.28	2	-8.94e-05	-0.0721	59	70
Q9UQB8-2	Isoform 2 of Brain-specific angiogenesis inhibitor 1-associated protein 2 OS=Homo sapiens GN=BAIAP2	AVQLmQQVASNGATLPSALSASK	M5 Oxidation	1	1000	577.08	0	4.96	0.811	1	1	2	2287.19	1144.6	2	0.00404	1.77	240	262
Q9UQB8-2	Isoform 2 of Brain-specific angiogenesis inhibitor 1-associated protein 2 OS=Homo sapiens GN=BAIAP2	QIQNQLEEmLK	M9 Oxidation	1	1000	191.24	0	3.233	0.6191	1	1	2	1388.7	695.355	2	-0.00117	-0.839	85	95
Q9UQB8-2	Isoform 2 of Brain-specific angiogenesis inhibitor 1-associated protein 2 OS=Homo sapiens GN=BAIAP2	VLDSDGSDRLHmSLQQGK	M12 Oxidation	1	1000	125.33	0	2.689	0.5677	1	0.9954	2	2000.96	667.995	3	0.00537	2.68	434	451
Q9UQB8-2	Isoform 2 of Brain-specific angiogenesis inhibitor 1-associated protein 2 OS=Homo sapiens GN=BAIAP2	SLsPPQSQSK	S3 Phospho	1	44.63	130.17	0	1.616	0.5067	1	0.9777	2	1137.51	569.761	2	-0.000236	-0.207	323	332
Q9UQB8-2	Isoform 2 of Brain-specific angiogenesis inhibitor 1-associated protein 2 OS=Homo sapiens GN=BAIAP2	MSAQESTPImNGVTGPDGEDYSPWADRK	M10 Oxidation	1	77.77	394.42	0	5.35	0.7366	1	1	2	3054.34	1019.12	3	0.00757	2.48	290	317
Q9UQB8-2	Isoform 2 of Brain-specific angiogenesis inhibitor 1-associated protein 2 OS=Homo sapiens GN=BAIAP2	SSsmAAGLER	S3 Phospho, M4 Oxidation	98%, 100%	19.53, 1,000.00	103.37	0	1.976	0.56	1	0.9908	2	1103.43	552.723	2	-0.000568	-0.515	364	373
Q9UQB8-2	Isoform 2 of Brain-specific angiogenesis inhibitor 1-associated protein 2 OS=Homo sapiens GN=BAIAP2	SSsmAAGLER	S3 Phospho, M4 Oxidation	99%, 100%	21.95, 1,000.00	113.47	0	1.725	0.4804	1	0.9745	2	1103.43	552.723	2	-0.000324	-0.294	364	373
Q9UQB8-2	Isoform 2 of Brain-specific angiogenesis inhibitor 1-associated protein 2 OS=Homo sapiens GN=BAIAP2	mGELASESQGSKELGDVLFQMAEVHR	M1 Oxidation	1	189.47	235.52	0	3.492	0.7389	1	1	2	2863.35	955.458	3	0.00501	1.75	59	84
Q9UQB8-2	Isoform 2 of Brain-specific angiogenesis inhibitor 1-associated protein 2 OS=Homo sapiens GN=BAIAP2	SNLVIsDPIPGAKPLPVPPELAPFVGR	S6 Phospho	1	74.47	241.51	0	2.987	0.7033	1	1	2	2859.53	954.184	3	-0.000351	-0.123	263	289
Q9UQB8-2	Isoform 2 of Brain-specific angiogenesis inhibitor 1-associated protein 2 OS=Homo sapiens GN=BAIAP2	mRGWFPFSYTR	M1 Oxidation	1	1000	153.81	0	2.303	0.4936	1	0.9914	2	1462.68	488.568	3	-0.000625	-0.427	423	433
Q9UQB8-2	Isoform 2 of Brain-specific angiogenesis inhibitor 1-associated protein 2 OS=Homo sapiens GN=BAIAP2	NFIAmGKNYEK	M5 Oxidation	1	1000	168.85	0	1.771	0.4551	1	0.9653	2	1329.64	444.22	3	-0.000794	-0.596	30	40
Q9UQB8-2	Isoform 2 of Brain-specific angiogenesis inhibitor 1-associated protein 2 OS=Homo sapiens GN=BAIAP2	TImEQFNPSLR	M3 Oxidation	1	1000	159.44	0	2.201	0.4919	1	0.9906	2	1350.66	451.227	3	-0.000413	-0.305	19	29
Q9UQB8-2	Isoform 2 of Brain-specific angiogenesis inhibitor 1-associated protein 2 OS=Homo sapiens GN=BAIAP2	AVQLmQQVASNGATLPSALSASK	M5 Oxidation	1	1000	567.44	0	4.96	0.8423	1	1	2	2287.19	1144.6	2	0.00404	1.77	240	262
Q9UQB8-2	Isoform 2 of Brain-specific angiogenesis inhibitor 1-associated protein 2 OS=Homo sapiens GN=BAIAP2	NSYATTENKtLPR	T10 Phospho	0.97	17.99	162.16	0	3.216	0.7736	1	1	2	1573.72	787.865	2	0.00236	1.5	351	363
Q9UQB8-2	Isoform 2 of Brain-specific angiogenesis inhibitor 1-associated protein 2 OS=Homo sapiens GN=BAIAP2	mSAQESTPImNGVTGPDGEDYSPWADRK	M1 Oxidation, M10 Oxidation	100%, 100%	1,000.00, 1,000.00	399.9	0	6.801	0.7878	1	1	2	3070.34	768.593	4	0.0127	4.13	290	317
Q9UQB8-2	Isoform 2 of Brain-specific angiogenesis inhibitor 1-associated protein 2 OS=Homo sapiens GN=BAIAP2	TImEQFNPSLR	M3 Oxidation	1	1000	135.43	0	1.672	0.4493	1	0.9612	2	1350.66	451.227	3	-0.00087	-0.644	19	29
Q9UQB8-2	Isoform 2 of Brain-specific angiogenesis inhibitor 1-associated protein 2 OS=Homo sapiens GN=BAIAP2	VLDSDGSDRLHmsLQQGK	M12 Oxidation, S13 Phospho	100%, 100%	1,000.00, 43.02	133.65	0	1.525	0.5542	1	0.9756	2	2080.93	1041.47	2	0.00359	1.72	434	451
Q9UQB8-2	Isoform 2 of Brain-specific angiogenesis inhibitor 1-associated protein 2 OS=Homo sapiens GN=BAIAP2	VLDSDGSDRLHmSLQQGK	M12 Oxidation	1	1000	171.84	0	3.133	0.5945	1	1	2	2000.96	667.993	3	-0.00159	-0.793	434	451
Q9UQB8-2	Isoform 2 of Brain-specific angiogenesis inhibitor 1-associated protein 2 OS=Homo sapiens GN=BAIAP2	AAQPKsLsPPQSQSK	S6 Phospho, S8 Phospho	100%, 100%	127.58, 86.37	204.34	0	3.939	0.7565	1	1	2	1712.75	857.385	2	0.00125	0.727	318	332
Q9UQB8-2	Isoform 2 of Brain-specific angiogenesis inhibitor 1-associated protein 2 OS=Homo sapiens GN=BAIAP2	QIQNQLEEmLK	M9 Oxidation	1	1000	211.5	0	3.16	0.6149	1	1	2	1388.7	695.356	2	0.000543	0.39	85	95
Q9UQB8-2	Isoform 2 of Brain-specific angiogenesis inhibitor 1-associated protein 2 OS=Homo sapiens GN=BAIAP2	mGELASESQGSKELGDVLFQmAEVHRQIQNQLEEmLK	M1 Oxidation, M21 Oxidation, M35 Oxidation	100%, 100%, 100%	1,000.00, 1,000.00, 1,000.00	160.37	0	5.067	0.4612	1	0.9966	2	4250.04	851.015	5	0.011	2.59	59	95
Q9UQB8-2	Isoform 2 of Brain-specific angiogenesis inhibitor 1-associated protein 2 OS=Homo sapiens GN=BAIAP2	mGELASESQGSKELGDVLFQmAEVHR	M1 Oxidation, M21 Oxidation	100%, 100%	1,000.00, 1,000.00	279.06	0	3.503	0.7347	1	1	2	2879.35	960.791	3	0.00783	2.72	59	84
Q9UQB8-2	Isoform 2 of Brain-specific angiogenesis inhibitor 1-associated protein 2 OS=Homo sapiens GN=BAIAP2	NFIAmGKNYEK	M5 Oxidation	1	1000	173.34	0	1.837	0.5053	1	0.9716	2	1329.64	444.22	3	-0.00116	-0.872	30	40
Q9UQB8-2	Isoform 2 of Brain-specific angiogenesis inhibitor 1-associated protein 2 OS=Homo sapiens GN=BAIAP2	mGELASESQGSKELGDVLFQMAEVHR	M1 Oxidation	1	153.67	237.5	0	3.476	0.625	1	1	2	2863.34	716.843	4	-0.00386	-1.35	59	84
Q9UQB8-2	Isoform 2 of Brain-specific angiogenesis inhibitor 1-associated protein 2 OS=Homo sapiens GN=BAIAP2	MSAQESTPImNGVTGPDGEDYSPWADRK	M10 Oxidation	1	135.87	481.71	0	6.882	0.7696	1	1	2	3054.34	1019.12	3	0.00702	2.3	290	317
Q9UQB8-2	Isoform 2 of Brain-specific angiogenesis inhibitor 1-associated protein 2 OS=Homo sapiens GN=BAIAP2	mGELASESQGSK	M1 Oxidation	1	1000	283.16	0	2.958	0.7777	1	1	2	1238.54	620.279	2	-0.0007	-0.565	59	70
Q9UQB8-2	Isoform 2 of Brain-specific angiogenesis inhibitor 1-associated protein 2 OS=Homo sapiens GN=BAIAP2	mRGWFPFSYTR	M1 Oxidation	1	1000	141.59	0	2.238	0.4827	1	0.9917	2	1462.68	488.568	3	-0.000167	-0.114	423	433
Q9UQB8-2	Isoform 2 of Brain-specific angiogenesis inhibitor 1-associated protein 2 OS=Homo sapiens GN=BAIAP2	ELGDVLFQmAEVHR	M9 Oxidation	1	1000	182.79	0	2.771	0.4762	1	0.9963	2	1658.81	553.944	3	0.00184	1.11	71	84
Q9UQB8-2	Isoform 2 of Brain-specific angiogenesis inhibitor 1-associated protein 2 OS=Homo sapiens GN=BAIAP2	TImEQFNPSLR	M3 Oxidation	1	1000	260.9	0	2.757	0.6767	1	1	2	1350.66	676.338	2	0.00131	0.969	19	29
Q9UQB8-2	Isoform 2 of Brain-specific angiogenesis inhibitor 1-associated protein 2 OS=Homo sapiens GN=BAIAP2	VLDSDGSDRLHmSLQQGK	M12 Oxidation	1	1000	194.19	0	3.253	0.5879	1	1	2	2000.96	667.994	3	0.000792	0.396	434	451
Q9UQB8-2	Isoform 2 of Brain-specific angiogenesis inhibitor 1-associated protein 2 OS=Homo sapiens GN=BAIAP2	SSsmAAGLER	S3 Phospho, M4 Oxidation	97%, 100%	18.44, 1,000.00	99.28	0	1.96	0.5901	1	0.9912	2	1103.43	552.724	2	0.00163	1.47	364	373
Q9UQB8-2	Isoform 2 of Brain-specific angiogenesis inhibitor 1-associated protein 2 OS=Homo sapiens GN=BAIAP2	mGELASESQGSKELGDVLFQmAEVHR	M1 Oxidation, M21 Oxidation	100%, 100%	1,000.00, 1,000.00	212.46	0	3.819	0.6405	1	1	2	2879.35	720.844	4	0.00514	1.78	59	84
Q9UQB8-2	Isoform 2 of Brain-specific angiogenesis inhibitor 1-associated protein 2 OS=Homo sapiens GN=BAIAP2	MSAQESTPImNGVTGPDGEDYSPWADRK	M10 Oxidation	1	78.33	397.8	0	5.113	0.7359	1	1	2	3054.3	1019.11	3	-0.0294	-9.63	290	317
Q9UQB8-2	Isoform 2 of Brain-specific angiogenesis inhibitor 1-associated protein 2 OS=Homo sapiens GN=BAIAP2	mRGWFPFSYTR	M1 Oxidation	1	1000	153.82	0	3.095	0.5242	1	0.9995	2	1462.68	488.567	3	-0.00136	-0.927	423	433
Q9UQB8-2	Isoform 2 of Brain-specific angiogenesis inhibitor 1-associated protein 2 OS=Homo sapiens GN=BAIAP2	mSAQESTPImNGVTGPDGEDYSPWADRK	M1 Oxidation, M10 Oxidation	100%, 100%	1,000.00, 1,000.00	468.17	0	5.958	0.7244	1	1	2	3070.34	1024.45	3	0.00801	2.61	290	317
Q9UQB8-2	Isoform 2 of Brain-specific angiogenesis inhibitor 1-associated protein 2 OS=Homo sapiens GN=BAIAP2	SSSmAAGLER	M4 Oxidation	1	1000	145.12	0	2.27	0.5187	1	0.9892	2	1023.46	512.74	2	-0.000912	-0.89	364	373
Q9UQB8-2	Isoform 2 of Brain-specific angiogenesis inhibitor 1-associated protein 2 OS=Homo sapiens GN=BAIAP2	mGELASESQGSK	M1 Oxidation	1	1000	268.53	0	2.878	0.5295	1	0.9991	2	1238.54	620.279	2	-0.000822	-0.663	59	70
Q9UQB8-2	Isoform 2 of Brain-specific angiogenesis inhibitor 1-associated protein 2 OS=Homo sapiens GN=BAIAP2	ELGDVLFQmAEVHR	M9 Oxidation	1	1000	237.51	0	2.189	0.5758	1	0.9904	2	1658.81	830.413	2	0.00357	2.15	71	84
Q9UQB8-2	Isoform 2 of Brain-specific angiogenesis inhibitor 1-associated protein 2 OS=Homo sapiens GN=BAIAP2	mGELASESQGSK	M1 Oxidation	1	1000	287.53	0	2.896	0.7796	1	1	2	1238.54	620.28	2	-8.94e-05	-0.0721	59	70
Q9UQB8-2	Isoform 2 of Brain-specific angiogenesis inhibitor 1-associated protein 2 OS=Homo sapiens GN=BAIAP2	MGELASESQGSKELGDVLFQmAEVHR	M21 Oxidation	1	170.67	231.99	0	3.726	0.5541	1	0.9999	2	2863.35	716.846	4	0.00542	1.89	59	84
Q9UQB8-2	Isoform 2 of Brain-specific angiogenesis inhibitor 1-associated protein 2 OS=Homo sapiens GN=BAIAP2	ELGDVLFQmAEVHR	M9 Oxidation	1	1000	157.95	0	2.438	0.4243	1	0.9866	2	1658.81	553.944	3	0.00276	1.66	71	84
Q9UQB8-2	Isoform 2 of Brain-specific angiogenesis inhibitor 1-associated protein 2 OS=Homo sapiens GN=BAIAP2	QIQNQLEEmLK	M9 Oxidation	1	1000	189.27	0	3.081	0.6188	1	1	2	1388.7	695.356	2	0.000543	0.39	85	95
Q9UQB8-2	Isoform 2 of Brain-specific angiogenesis inhibitor 1-associated protein 2 OS=Homo sapiens GN=BAIAP2	VLDSDGSDRLHmSLQQGK	M12 Oxidation	1	1000	174.79	0	2.754	0.5157	1	0.9978	2	2000.96	667.994	3	0.00152	0.762	434	451
Q9UQB8-2	Isoform 2 of Brain-specific angiogenesis inhibitor 1-associated protein 2 OS=Homo sapiens GN=BAIAP2	AVQLmQQVASNGATLPSALSASK	M5 Oxidation	1	1000	558.58	0	6.387	0.8507	1	1	2	2287.19	1144.6	2	0.00282	1.23	240	262
Q9UQB8-2	Isoform 2 of Brain-specific angiogenesis inhibitor 1-associated protein 2 OS=Homo sapiens GN=BAIAP2	mSAQESTPImNGVTGPDGEDYSPWADRK	M1 Oxidation, M10 Oxidation	100%, 100%	1,000.00, 1,000.00	515.79	0	5.456	0.762	1	1	2	3070.33	1024.45	3	-0.00151	-0.491	290	317
Q9UQB8-2	Isoform 2 of Brain-specific angiogenesis inhibitor 1-associated protein 2 OS=Homo sapiens GN=BAIAP2	TImEQFNPSLR	M3 Oxidation	1	1000	260.3	0	2.766	0.6898	1	1	2	1350.66	676.339	2	0.00241	1.78	19	29
Q9UQB8-2	Isoform 2 of Brain-specific angiogenesis inhibitor 1-associated protein 2 OS=Homo sapiens GN=BAIAP2	AVQLmQQVASNGATLPSALSASK	M5 Oxidation	1	1000	399.25	0	5.778	0.7552	1	1	2	2287.19	763.404	3	0.00513	2.24	240	262
Q9UQB8-2	Isoform 2 of Brain-specific angiogenesis inhibitor 1-associated protein 2 OS=Homo sapiens GN=BAIAP2	VLDSDGSDRLHmSLQQGK	M12 Oxidation	1	1000	165.03	0	3.08	0.6147	1	1	2	2000.96	667.994	3	0.00226	1.13	434	451
Q9UQB8-2	Isoform 2 of Brain-specific angiogenesis inhibitor 1-associated protein 2 OS=Homo sapiens GN=BAIAP2	VLDSDGSDRLHmSLQQGK	M12 Oxidation	1	1000	154.02	0	2.108	0.6244	1	0.996	2	2000.96	667.994	3	-0.000123	-0.0617	434	451
Q9UQB8-2	Isoform 2 of Brain-specific angiogenesis inhibitor 1-associated protein 2 OS=Homo sapiens GN=BAIAP2	VLDSDGSDRLHmSLQQGK	M12 Oxidation	1	1000	137.6	0	1.803	0.4752	1	0.9671	2	2000.96	667.995	3	0.00354	1.77	434	451
Q9UQB8-2	Isoform 2 of Brain-specific angiogenesis inhibitor 1-associated protein 2 OS=Homo sapiens GN=BAIAP2	SEEmHRLTENVYK	M4 Oxidation	1	1000	107.06	0	2.538	0.3177	1	0.9478	2	1650.76	413.698	4	-0.00271	-1.64	6	18
Q9UQB8-2	Isoform 2 of Brain-specific angiogenesis inhibitor 1-associated protein 2 OS=Homo sapiens GN=BAIAP2	sLsPPQSQSK	S1 Phospho, S3 Phospho	100%, 100%	149.76, 110.19	139.95	0	2.96	0.5487	1	0.9997	2	1217.47	609.744	2	0.000596	0.489	323	332
Q9UQB8-2	Isoform 2 of Brain-specific angiogenesis inhibitor 1-associated protein 2 OS=Homo sapiens GN=BAIAP2	SSsmAAGLER	S3 Phospho, M4 Oxidation	97%, 100%	17.98, 1,000.00	98.49	0	1.791	0.5663	1	0.9786	2	1103.43	552.722	2	-0.00154	-1.4	364	373
Q9UQB8-2	Isoform 2 of Brain-specific angiogenesis inhibitor 1-associated protein 2 OS=Homo sapiens GN=BAIAP2	mGELASESQGSKELGDVLFQMAEVHR	M1 Oxidation	1	111.79	169.16	0	2.6	0.6805	1	0.9997	2	2863.35	716.844	4	-0.00239	-0.835	59	84
Q9UQB8-2	Isoform 2 of Brain-specific angiogenesis inhibitor 1-associated protein 2 OS=Homo sapiens GN=BAIAP2	TImEQFNPSLR	M3 Oxidation	1	1000	178.14	0	2.965	0.5554	1	0.9998	2	1350.66	451.227	3	-0.000413	-0.305	19	29
Q9UQB8-2	Isoform 2 of Brain-specific angiogenesis inhibitor 1-associated protein 2 OS=Homo sapiens GN=BAIAP2	SSsmAAGLER	S3 Phospho, M4 Oxidation	98%, 100%	20.19, 1,000.00	106.78	0	1.932	0.5727	1	0.9896	2	1103.43	552.724	2	0.00163	1.47	364	373
Q9UQB8-2	Isoform 2 of Brain-specific angiogenesis inhibitor 1-associated protein 2 OS=Homo sapiens GN=BAIAP2	ELGDVLFQmAEVHR	M9 Oxidation	1	1000	284.54	0	2.356	0.5849	1	0.9907	2	1658.81	830.414	2	0.00381	2.3	71	84
Q9UQB8-2	Isoform 2 of Brain-specific angiogenesis inhibitor 1-associated protein 2 OS=Homo sapiens GN=BAIAP2	AVQLMQQVASNGAtLPSALSASK	T14 Phospho	0.99	21.95	232.47	0	2.865	0.6801	1	1	2	2351.16	784.728	3	0.00637	2.71	240	262
Q9UQB8-2	Isoform 2 of Brain-specific angiogenesis inhibitor 1-associated protein 2 OS=Homo sapiens GN=BAIAP2	mRGWFPFSYTR	M1 Oxidation	1	1000	155.65	0	3.08	0.5202	1	0.9997	2	1462.68	488.568	3	0.00121	0.824	423	433
Q9UQB8-2	Isoform 2 of Brain-specific angiogenesis inhibitor 1-associated protein 2 OS=Homo sapiens GN=BAIAP2	SEEmHRLTENVYKTImEQFNPSLR	M4 Oxidation, M16 Oxidation	100%, 100%	1,000.00, 1,000.00	233.97	0	3.643	0.643	1	1	2	2983.42	746.863	4	0.00517	1.73	6	29
Q9UQB8-2	Isoform 2 of Brain-specific angiogenesis inhibitor 1-associated protein 2 OS=Homo sapiens GN=BAIAP2	ELGDVLFQmAEVHR	M9 Oxidation	1	1000	196.47	0	3.06	0.5099	1	0.9993	2	1658.81	553.945	3	0.00331	1.99	71	84
Q9UQB8-2	Isoform 2 of Brain-specific angiogenesis inhibitor 1-associated protein 2 OS=Homo sapiens GN=BAIAP2	GYFDALVKmGELASESQGSK	M9 Oxidation	1	1000	361.38	0	4.139	0.7117	1	1	2	2132.02	711.679	3	0.00598	2.81	51	70
Q9UQB8-2	Isoform 2 of Brain-specific angiogenesis inhibitor 1-associated protein 2 OS=Homo sapiens GN=BAIAP2	VLDSDGSDRLHmsLQQGK	M12 Oxidation, S13 Phospho	100%, 33%	1,000.00, 0.00	100.02	0	2.692	0.6208	1	0.9996	2	2080.93	694.65	3	0.00175	0.839	434	451
Q9UQB8-2	Isoform 2 of Brain-specific angiogenesis inhibitor 1-associated protein 2 OS=Homo sapiens GN=BAIAP2	LSDsYSNTLPVRK	S4 Phospho	0.99	18.95	146.34	0	3.296	0.5907	1	1	2	1558.74	520.588	3	0.00199	1.28	333	345
Q9UQB8-2	Isoform 2 of Brain-specific angiogenesis inhibitor 1-associated protein 2 OS=Homo sapiens GN=BAIAP2	AVQLmQQVASNGATLPSALSASK	M5 Oxidation	1	1000	396.9	0	5.317	0.7571	1	1	2	2287.19	763.404	3	0.00733	3.2	240	262
Q9UQB8-2	Isoform 2 of Brain-specific angiogenesis inhibitor 1-associated protein 2 OS=Homo sapiens GN=BAIAP2	ELGDVLFQmAEVHRQIQNQLEEmLK	M9 Oxidation, M23 Oxidation	100%, 100%	1,000.00, 1,000.00	97.93	0	2.791	0.3102	1	0.9712	2	3029.5	758.383	4	0.00845	2.79	71	95
Q9UQB8-2	Isoform 2 of Brain-specific angiogenesis inhibitor 1-associated protein 2 OS=Homo sapiens GN=BAIAP2	mGELASESQGSKELGDVLFQmAEVHR	M1 Oxidation, M21 Oxidation	100%, 100%	1,000.00, 1,000.00	265.34	0	4.129	0.5406	1	0.9996	2	2879.35	720.845	4	0.00684	2.38	59	84
Q9UQB8-2	Isoform 2 of Brain-specific angiogenesis inhibitor 1-associated protein 2 OS=Homo sapiens GN=BAIAP2	SSSmAAGLER	M4 Oxidation	1	1000	165.57	0	2.343	0.4663	1	0.9922	2	1023.47	512.74	2	-5.72e-05	-0.0558	364	373
Q9UQB8-2	Isoform 2 of Brain-specific angiogenesis inhibitor 1-associated protein 2 OS=Homo sapiens GN=BAIAP2	mGELASESQGSKELGDVLFQmAEVHR	M1 Oxidation, M21 Oxidation	100%, 100%	1,000.00, 1,000.00	238.04	0	3.346	0.5722	1	1	2	2879.35	720.844	4	0.00294	1.02	59	84
Q9UQB8-2	Isoform 2 of Brain-specific angiogenesis inhibitor 1-associated protein 2 OS=Homo sapiens GN=BAIAP2	mGELASESQGSK	M1 Oxidation	1	1000	284.11	0	3.045	0.7747	1	1	2	1238.55	620.281	2	0.0015	1.21	59	70
Q9UQB8-2	Isoform 2 of Brain-specific angiogenesis inhibitor 1-associated protein 2 OS=Homo sapiens GN=BAIAP2	mSAQESTPImNGVTGPDGEDYSPWADRK	M1 Oxidation, M10 Oxidation	100%, 100%	1,000.00, 1,000.00	444.95	0	6.314	0.7289	1	1	2	3070.33	1024.45	3	0.00362	1.18	290	317
Q9UQB8-2	Isoform 2 of Brain-specific angiogenesis inhibitor 1-associated protein 2 OS=Homo sapiens GN=BAIAP2	NFIAmGKNYEK	M5 Oxidation	1	1000	208.64	0	2.71	0.5501	1	0.9961	2	1329.64	444.22	3	-0.00189	-1.42	30	40
Q9UQB8-2	Isoform 2 of Brain-specific angiogenesis inhibitor 1-associated protein 2 OS=Homo sapiens GN=BAIAP2	mGELASESQGSKELGDVLFQMAEVHR	M1 Oxidation	1	332.66	366.19	0	4.383	0.7531	1	1	2	2863.36	955.459	3	0.00739	2.58	59	84
Q9UQB8-2	Isoform 2 of Brain-specific angiogenesis inhibitor 1-associated protein 2 OS=Homo sapiens GN=BAIAP2	VLDSDGSDRLHmSLQQGK	M12 Oxidation	1	1000	90.81	0	2.446	0.4065	1	0.99	2	2000.96	501.247	4	0.00127	0.633	434	451
Q9UQB8-2	Isoform 2 of Brain-specific angiogenesis inhibitor 1-associated protein 2 OS=Homo sapiens GN=BAIAP2	SSsTGNLLDK	S3 Phospho	0.99	21.95	152.43	0	1.919	0.4738	1	0.9797	2	1100.48	551.245	2	0.000114	0.104	452	461
Q9UQB8-2	Isoform 2 of Brain-specific angiogenesis inhibitor 1-associated protein 2 OS=Homo sapiens GN=BAIAP2	mGELASESQGSK	M1 Oxidation	1	1000	285.78	0	3.41	0.7773	1	1	2	1238.54	620.28	2	-0.000211	-0.171	59	70
Q9UQB8-2	Isoform 2 of Brain-specific angiogenesis inhibitor 1-associated protein 2 OS=Homo sapiens GN=BAIAP2	MSAQESTPImNGVTGPDGEDYSPWADRK	M10 Oxidation	1	69.79	351.41	0	5.871	0.7106	1	1	2	3054.34	764.592	4	0.00371	1.21	290	317
Q9UQB8-2	Isoform 2 of Brain-specific angiogenesis inhibitor 1-associated protein 2 OS=Homo sapiens GN=BAIAP2	VLDSDGSDRLHmSLQQGK	M12 Oxidation	1	1000	107.56	0	3.11	0.4608	1	0.999	2	2000.96	501.247	4	-0.000442	-0.221	434	451
Q9UQB8-2	Isoform 2 of Brain-specific angiogenesis inhibitor 1-associated protein 2 OS=Homo sapiens GN=BAIAP2	TImEQFNPSLR	M3 Oxidation	1	1000	164.12	0	2.407	0.4994	1	0.9881	2	1350.66	451.227	3	-0.0016	-1.19	19	29
Q9UQB8-2	Isoform 2 of Brain-specific angiogenesis inhibitor 1-associated protein 2 OS=Homo sapiens GN=BAIAP2	QIQNQLEEmLK	M9 Oxidation	1	1000	187.31	0	2.713	0.5608	1	0.9979	2	1388.7	695.355	2	-0.00117	-0.839	85	95
Q9UQB8-2	Isoform 2 of Brain-specific angiogenesis inhibitor 1-associated protein 2 OS=Homo sapiens GN=BAIAP2	SSSmAAGLER	M4 Oxidation	1	1000	172.8	0	2.258	0.5258	1	0.9924	2	1023.46	512.74	2	-0.000545	-0.532	364	373
Q9UQB8-2	Isoform 2 of Brain-specific angiogenesis inhibitor 1-associated protein 2 OS=Homo sapiens GN=BAIAP2	TIMEQFNPSLRNFIAmGK	M16 Oxidation	1	167.15	190.64	0	2.369	0.4378	1	0.986	2	2112.05	705.025	3	0.00383	1.81	19	36
Q9UQB8-2	Isoform 2 of Brain-specific angiogenesis inhibitor 1-associated protein 2 OS=Homo sapiens GN=BAIAP2	VLDSDGSDRLHmSLQQGK	M12 Oxidation	1	1000	135.89	0	1.739	0.4677	1	0.9733	2	2000.96	667.994	3	0.00116	0.579	434	451
Q9UQB8-2	Isoform 2 of Brain-specific angiogenesis inhibitor 1-associated protein 2 OS=Homo sapiens GN=BAIAP2	AAQPKsLsPPQSQSK	S6 Phospho, S8 Phospho	100%, 100%	110.78, 122.98	149.16	0	3.931	0.7237	1	1	2	1712.75	571.925	3	-0.000233	-0.136	318	332
Q9UQB8-2	Isoform 2 of Brain-specific angiogenesis inhibitor 1-associated protein 2 OS=Homo sapiens GN=BAIAP2	ELGDVLFQmAEVHR	M9 Oxidation	1	1000	182.99	0	2.693	0.4563	1	0.9948	2	1658.81	553.944	3	0.00184	1.11	71	84
Q9UQB8-2	Isoform 2 of Brain-specific angiogenesis inhibitor 1-associated protein 2 OS=Homo sapiens GN=BAIAP2	TImEQFNPSLR	M3 Oxidation	1	1000	257.54	0	2.801	0.6769	1	1	2	1350.66	676.339	2	0.00265	1.96	19	29
Q9UQB8-2	Isoform 2 of Brain-specific angiogenesis inhibitor 1-associated protein 2 OS=Homo sapiens GN=BAIAP2	ELGDVLFQmAEVHR	M9 Oxidation	1	1000	292.75	0	2.744	0.6571	1	1	2	1658.81	830.413	2	0.00332	2	71	84
Q9UQB8-2	Isoform 2 of Brain-specific angiogenesis inhibitor 1-associated protein 2 OS=Homo sapiens GN=BAIAP2	AIFsHAAGDNSTLLSFK	S4 Phospho	1	151.15	249.66	0	5.068	0.789	1	1	2	1857.87	620.296	3	0.000114	0.0613	381	397
Q9UQB8-2	Isoform 2 of Brain-specific angiogenesis inhibitor 1-associated protein 2 OS=Homo sapiens GN=BAIAP2	mSAQESTPImNGVTGPDGEDYSPWADR	M1 Oxidation, M10 Oxidation	100%, 100%	1,000.00, 1,000.00	345.2	0	4.967	0.7269	1	1	2	2942.24	981.754	3	0.00646	2.19	290	316
Q9UQB8-2	Isoform 2 of Brain-specific angiogenesis inhibitor 1-associated protein 2 OS=Homo sapiens GN=BAIAP2	QIQNQLEEmLK	M9 Oxidation	1	1000	212.58	0	3.087	0.6088	1	1	2	1388.7	695.357	2	0.00164	1.18	85	95
Q9UQB8-2	Isoform 2 of Brain-specific angiogenesis inhibitor 1-associated protein 2 OS=Homo sapiens GN=BAIAP2	mGELASESQGSKELGDVLFQMAEVHR	M1 Oxidation	1	223.23	281.66	0	4.624	0.7003	1	1	2	2863.36	716.846	4	0.00811	2.83	59	84
Q9UQB8-2	Isoform 2 of Brain-specific angiogenesis inhibitor 1-associated protein 2 OS=Homo sapiens GN=BAIAP2	mGELASESQGSKELGDVLFQMAEVHR	M1 Oxidation	1	255.08	304.28	0	5.3	0.686	1	1	2	2863.36	716.848	4	0.0127	4.45	59	84
Q9UQB8-2	Isoform 2 of Brain-specific angiogenesis inhibitor 1-associated protein 2 OS=Homo sapiens GN=BAIAP2	VLDSDGSDRLHmSLQQGK	M12 Oxidation	1	1000	104.49	0	3.523	0.4739	1	0.9994	2	2000.96	501.247	4	-0.00032	-0.16	434	451
Q9UQB8-2	Isoform 2 of Brain-specific angiogenesis inhibitor 1-associated protein 2 OS=Homo sapiens GN=BAIAP2	mSAQESTPImNGVTGPDGEDYSPWADRK	M1 Oxidation, M10 Oxidation	100%, 100%	1,000.00, 1,000.00	464.08	0	5.486	0.775	1	1	2	3070.33	1024.45	3	0.00435	1.42	290	317
Q9UQB8-2	Isoform 2 of Brain-specific angiogenesis inhibitor 1-associated protein 2 OS=Homo sapiens GN=BAIAP2	TImEQFNPSLR	M3 Oxidation	1	1000	144.89	0	2.077	0.4075	1	0.962	2	1350.66	451.227	3	-0.000962	-0.712	19	29
Q9UQB8-2	Isoform 2 of Brain-specific angiogenesis inhibitor 1-associated protein 2 OS=Homo sapiens GN=BAIAP2	mRGWFPFSYTR	M1 Oxidation	1	1000	153.75	0	2.798	0.5302	1	0.9961	2	1462.68	488.567	3	-0.00236	-1.62	423	433
Q9UQB8-2	Isoform 2 of Brain-specific angiogenesis inhibitor 1-associated protein 2 OS=Homo sapiens GN=BAIAP2	MGELASESQGSKELGDVLFQmAEVHR	M21 Oxidation	1	437.21	405.61	0	4.815	0.6997	1	1	2	2863.35	955.459	3	0.00556	1.94	59	84
Q9UQB8-2	Isoform 2 of Brain-specific angiogenesis inhibitor 1-associated protein 2 OS=Homo sapiens GN=BAIAP2	SSSmAAGLER	M4 Oxidation	1	1000	160.9	0	2.231	0.4713	1	0.9909	2	1023.47	512.74	2	-5.72e-05	-0.0558	364	373
Q9UQB8-2	Isoform 2 of Brain-specific angiogenesis inhibitor 1-associated protein 2 OS=Homo sapiens GN=BAIAP2	SSSmAAGLER	M4 Oxidation	1	1000	149.14	0	2.014	0.4127	1	0.9695	2	1023.47	512.74	2	-0.000301	-0.294	364	373
Q9UQB8-2	Isoform 2 of Brain-specific angiogenesis inhibitor 1-associated protein 2 OS=Homo sapiens GN=BAIAP2	AVQLmQQVASNGATLPSALSASK	M5 Oxidation	1	1000	505.81	0	4.713	0.8192	1	1	2	2287.19	1144.6	2	0.00185	0.807	240	262
Q9UQB8-2	Isoform 2 of Brain-specific angiogenesis inhibitor 1-associated protein 2 OS=Homo sapiens GN=BAIAP2	mSAQESTPIMNGVTGPDGEDYSPWADRK	M1 Oxidation	1	62.6	370.89	0	3.763	0.6633	1	1	2	3054.33	1019.12	3	-0.00672	-2.2	290	317
Q9UQB8-2	Isoform 2 of Brain-specific angiogenesis inhibitor 1-associated protein 2 OS=Homo sapiens GN=BAIAP2	VLDSDGSDRLHmSLQQGK	M12 Oxidation	1	1000	302.44	0	3.331	0.6564	1	1	2	2000.96	1001.49	2	-0.000293	-0.146	434	451
Q9UQB8-2	Isoform 2 of Brain-specific angiogenesis inhibitor 1-associated protein 2 OS=Homo sapiens GN=BAIAP2	MGELASESQGSKELGDVLFQmAEVHR	M21 Oxidation	1	68.61	142.8	0	3.058	0.5545	1	0.9987	2	2905.36	727.348	4	42	-34.2	59	84
Q9UQB8-2	Isoform 2 of Brain-specific angiogenesis inhibitor 1-associated protein 2 OS=Homo sapiens GN=BAIAP2	AVQLmQQVASNGATLPSALSASK	M5 Oxidation	1	1000	417.11	0	5.843	0.7665	1	1	2	2287.19	763.404	3	0.00458	2	240	262
Q9UQB8-2	Isoform 2 of Brain-specific angiogenesis inhibitor 1-associated protein 2 OS=Homo sapiens GN=BAIAP2	mGELASESQGSK	M1 Oxidation	1	1000	262.26	0	2.438	0.7636	1	0.9996	2	1238.54	620.279	2	-0.0007	-0.565	59	70
Q9UQB8-2	Isoform 2 of Brain-specific angiogenesis inhibitor 1-associated protein 2 OS=Homo sapiens GN=BAIAP2	VLDSDGSDRLHmSLQQGK	M12 Oxidation	1	1000	205.79	0	2	0.6788	1	0.9943	2	2000.96	1001.49	2	0.00398	1.99	434	451
Q9UQB8-2	Isoform 2 of Brain-specific angiogenesis inhibitor 1-associated protein 2 OS=Homo sapiens GN=BAIAP2	VLDSDGSDRLHmSLQQGK	M12 Oxidation	1	1000	342.92	0	4.04	0.6346	1	1	2	2000.96	1001.49	2	-0.000293	-0.146	434	451
Q9UQB8-2	Isoform 2 of Brain-specific angiogenesis inhibitor 1-associated protein 2 OS=Homo sapiens GN=BAIAP2	VLDSDGSDRLHmsLQQGK	M12 Oxidation, S13 Phospho	100%, 33%	1,000.00, 0.00	64.2	0	2.049	0.451	1	0.9721	2	2080.92	521.238	4	-0.00144	-0.692	434	451
Q9UQB8-2	Isoform 2 of Brain-specific angiogenesis inhibitor 1-associated protein 2 OS=Homo sapiens GN=BAIAP2	msAQESTPImNGVTGPDGEDYSPWADRK	M1 Oxidation, S2 Phospho, M10 Oxidation	100%, 0%, 100%	1,000.00, 0.00, 1,000.00	336.73	0	4.719	0.7725	1	1	2	3150.29	788.58	4	-0.00563	-1.79	290	317
Q9UQB8-2	Isoform 2 of Brain-specific angiogenesis inhibitor 1-associated protein 2 OS=Homo sapiens GN=BAIAP2	mGELASESQGSKELGDVLFQmAEVHRQIQNQLEEmLK	M1 Oxidation, M21 Oxidation, M35 Oxidation	100%, 100%, 100%	1,000.00, 1,000.00, 1,000.00	120.94	0	2.706	0.3779	1	0.9922	2	4250.03	851.014	5	0.00491	1.15	59	95
Q9UQB8-2	Isoform 2 of Brain-specific angiogenesis inhibitor 1-associated protein 2 OS=Homo sapiens GN=BAIAP2	ELGDVLFQmAEVHR	M9 Oxidation	1	1000	157.82	0	2.737	0.3847	1	0.9934	2	1658.81	553.943	3	-0.000353	-0.213	71	84
Q9UQB8-2	Isoform 2 of Brain-specific angiogenesis inhibitor 1-associated protein 2 OS=Homo sapiens GN=BAIAP2	ELGDVLFQmAEVHR	M9 Oxidation	1	1000	182.38	0	3.026	0.5064	1	0.9985	2	1658.81	553.945	3	0.00477	2.88	71	84
Q9UQB8-2	Isoform 2 of Brain-specific angiogenesis inhibitor 1-associated protein 2 OS=Homo sapiens GN=BAIAP2	VLDSDGSDRLHmSLQQGK	M12 Oxidation	1	1000	204.73	0	2.847	0.5865	1	0.9997	2	2000.96	1001.49	2	-0.000415	-0.207	434	451
Q9UQB8-2	Isoform 2 of Brain-specific angiogenesis inhibitor 1-associated protein 2 OS=Homo sapiens GN=BAIAP2	VLDSDGSDRLHmsLQQGK	M12 Oxidation, S13 Phospho	100%, 33%	1,000.00, 0.00	88.11	0	2.36	0.5753	1	0.9955	2	2080.93	694.65	3	0.0023	1.1	434	451
Q9UQB8-2	Isoform 2 of Brain-specific angiogenesis inhibitor 1-associated protein 2 OS=Homo sapiens GN=BAIAP2	ELGDVLFQmAEVHR	M9 Oxidation	1	1000	187.55	0	2.816	0.4772	1	0.9945	2	1658.81	553.943	3	-0.002	-1.21	71	84
Q9UQB8-2	Isoform 2 of Brain-specific angiogenesis inhibitor 1-associated protein 2 OS=Homo sapiens GN=BAIAP2	NFIAmGKNYEK	M5 Oxidation	1	1000	163.43	0	2.05	0.4658	1	0.9743	2	1329.64	444.22	3	-0.000885	-0.665	30	40
Q9UQB8-2	Isoform 2 of Brain-specific angiogenesis inhibitor 1-associated protein 2 OS=Homo sapiens GN=BAIAP2	ELGDVLFQmAEVHR	M9 Oxidation	1	1000	186.3	0	3.143	0.5247	1	0.9997	2	1658.81	553.944	3	1.32e-05	0.00794	71	84
Q9UQB8-2	Isoform 2 of Brain-specific angiogenesis inhibitor 1-associated protein 2 OS=Homo sapiens GN=BAIAP2	VLDSDGsDRLHmSLQQGK	S7 Phospho, M12 Oxidation	2%, 100%	0.00, 1,000.00	137.57	0	2.312	0.5009	1	0.9919	2	2080.92	694.649	3	-0.000818	-0.393	434	451
Q9UQB8-2	Isoform 2 of Brain-specific angiogenesis inhibitor 1-associated protein 2 OS=Homo sapiens GN=BAIAP2	VLDSDGSDRLHmSLQQGK	M12 Oxidation	1	1000	190.01	0	2.309	0.6384	1	0.9977	2	2000.96	1001.49	2	0.000928	0.463	434	451
Q9UQB8-2	Isoform 2 of Brain-specific angiogenesis inhibitor 1-associated protein 2 OS=Homo sapiens GN=BAIAP2	LTENVYKTImEQFNPSLR	M10 Oxidation	1	1000	219.24	0	3.361	0.6672	1	1	2	2198.11	733.71	3	0.00249	1.13	12	29
Q9UQB8-2	Isoform 2 of Brain-specific angiogenesis inhibitor 1-associated protein 2 OS=Homo sapiens GN=BAIAP2	TImEQFNPSLR	M3 Oxidation	1	1000	252.62	0	2.807	0.6821	1	1	2	1350.66	676.338	2	0.000333	0.247	19	29
Q9UQB8-2	Isoform 2 of Brain-specific angiogenesis inhibitor 1-associated protein 2 OS=Homo sapiens GN=BAIAP2	mGELASESQGSKELGDVLFQmAEVHR	M1 Oxidation, M21 Oxidation	100%, 100%	1,000.00, 1,000.00	395.09	0	6.188	0.7151	1	1	2	2879.34	960.789	3	0.00124	0.431	59	84
Q9UQB8-2	Isoform 2 of Brain-specific angiogenesis inhibitor 1-associated protein 2 OS=Homo sapiens GN=BAIAP2	mRGWFPFSYTR	M1 Oxidation	1	1000	143.44	0	2.657	0.452	1	0.9946	2	1462.68	488.568	3	1.59e-05	0.0109	423	433
Q9UQB8-2	Isoform 2 of Brain-specific angiogenesis inhibitor 1-associated protein 2 OS=Homo sapiens GN=BAIAP2	mGELASESQGSKELGDVLFQMAEVHR	M1 Oxidation	1	417.97	421.52	0	4.755	0.7427	1	1	2	2863.36	955.46	3	0.0109	3.79	59	84
Q9UQB8-2	Isoform 2 of Brain-specific angiogenesis inhibitor 1-associated protein 2 OS=Homo sapiens GN=BAIAP2	AVQLmQQVASNGATLPSALSASK	M5 Oxidation	1	1000	404.54	0	6.128	0.7954	1	1	2	2287.19	763.403	3	0.00238	1.04	240	262
Q9UQB8-2	Isoform 2 of Brain-specific angiogenesis inhibitor 1-associated protein 2 OS=Homo sapiens GN=BAIAP2	mSAQESTPImNGVTGPDGEDYSPWADRK	M1 Oxidation, M10 Oxidation	100%, 100%	1,000.00, 1,000.00	78.19	0	1.566	0.5807	1	0.9751	2	3070.34	768.591	4	0.00757	2.47	290	317
Q9UQB8-2	Isoform 2 of Brain-specific angiogenesis inhibitor 1-associated protein 2 OS=Homo sapiens GN=BAIAP2	TImEQFNPSLR	M3 Oxidation	1	1000	190.76	0	2.731	0.4948	1	0.9962	2	1350.66	451.227	3	-0.000779	-0.576	19	29
Q9UQB8-2	Isoform 2 of Brain-specific angiogenesis inhibitor 1-associated protein 2 OS=Homo sapiens GN=BAIAP2	SVTPKNsYATTENKTLPR	S7 Phospho	1	27.96	305.39	0	3.98	0.7465	1	1	2	2086.01	696.344	3	0.000635	0.304	346	363
Q9UQB8-2	Isoform 2 of Brain-specific angiogenesis inhibitor 1-associated protein 2 OS=Homo sapiens GN=BAIAP2	AVQLmQQVASNGATLPSALSASK	M5 Oxidation	1	1000	542.7	0	5.294	0.7827	1	1	2	2287.19	1144.6	2	0.00917	4.01	240	262
Q9UQB8-2	Isoform 2 of Brain-specific angiogenesis inhibitor 1-associated protein 2 OS=Homo sapiens GN=BAIAP2	SEEmHRLTENVYK	M4 Oxidation	1	1000	132.93	0	2.866	0.4464	1	0.997	2	1650.77	413.699	4	-0.00027	-0.164	6	18
Q9UQB8-2	Isoform 2 of Brain-specific angiogenesis inhibitor 1-associated protein 2 OS=Homo sapiens GN=BAIAP2	QRPYSVAVPAFsQGLDDYGAR	S12 Phospho	1	102.07	238.38	0	4.493	0.7154	1	1	2	2376.09	793.038	3	0.00178	0.748	488	508
Q9UQB8-2	Isoform 2 of Brain-specific angiogenesis inhibitor 1-associated protein 2 OS=Homo sapiens GN=BAIAP2	mGELASESQGSKELGDVLFQmAEVHR	M1 Oxidation, M21 Oxidation	100%, 100%	1,000.00, 1,000.00	129.39	0	2.41	0.4712	1	0.9924	2	2879.34	720.843	4	-0.000968	-0.336	59	84
Q9UQB8-2	Isoform 2 of Brain-specific angiogenesis inhibitor 1-associated protein 2 OS=Homo sapiens GN=BAIAP2	mGELASESQGSKELGDVLFQmAEVHR	M1 Oxidation, M21 Oxidation	100%, 100%	1,000.00, 1,000.00	284.12	0	4.503	0.5824	1	1	2	2879.34	720.843	4	0.00123	0.427	59	84
Q9UQB8-2	Isoform 2 of Brain-specific angiogenesis inhibitor 1-associated protein 2 OS=Homo sapiens GN=BAIAP2	VLDSDGSDRLHmSLQQGK	M12 Oxidation	1	1000	140.5	0	2.512	0.6191	1	0.9984	2	2000.96	667.993	3	-0.00122	-0.61	434	451
Q9UQB8-2	Isoform 2 of Brain-specific angiogenesis inhibitor 1-associated protein 2 OS=Homo sapiens GN=BAIAP2	VLDSDGSDRLHmSLQQGK	M12 Oxidation	1	1000	107.42	0	3.599	0.5502	1	0.9999	2	2000.96	501.247	4	0.000901	0.45	434	451
Q9UQB8-2	Isoform 2 of Brain-specific angiogenesis inhibitor 1-associated protein 2 OS=Homo sapiens GN=BAIAP2	SSSmAAGLER	M4 Oxidation	1	1000	154.46	0	2.176	0.2908	1	0.9573	2	1023.47	512.74	2	0.000187	0.183	364	373
Q9UQB8-2	Isoform 2 of Brain-specific angiogenesis inhibitor 1-associated protein 2 OS=Homo sapiens GN=BAIAP2	VLDSDGSDRLHmSLQQGK	M12 Oxidation	1	1000	159.33	0	2.801	0.5553	1	0.999	2	2000.96	667.993	3	-0.00159	-0.793	434	451
Q9UQB8-2	Isoform 2 of Brain-specific angiogenesis inhibitor 1-associated protein 2 OS=Homo sapiens GN=BAIAP2	SVtPKNSYATTENK	T3 Phospho	1	23.19	207.71	0	1.668	0.5953	1	0.9884	2	1618.73	810.37	2	0.00217	1.34	346	359
Q9UQB8-2	Isoform 2 of Brain-specific angiogenesis inhibitor 1-associated protein 2 OS=Homo sapiens GN=BAIAP2	mRGWFPFSYTR	M1 Oxidation	1	1000	145.78	0	2.458	0.4574	1	0.9925	2	1462.68	488.568	3	0.000199	0.136	423	433
Q9UQB8-2	Isoform 2 of Brain-specific angiogenesis inhibitor 1-associated protein 2 OS=Homo sapiens GN=BAIAP2	mGELASESQGSK	M1 Oxidation	1	1000	261.47	0	2.581	0.6871	1	0.9998	2	1238.54	620.28	2	-0.000211	-0.171	59	70
Q9UQB8-2	Isoform 2 of Brain-specific angiogenesis inhibitor 1-associated protein 2 OS=Homo sapiens GN=BAIAP2	mGELASESQGSKELGDVLFQmAEVHR	M1 Oxidation, M21 Oxidation	100%, 100%	1,000.00, 1,000.00	212.62	0	3.22	0.4449	1	0.9987	2	2879.34	720.843	4	-0.000236	-0.0818	59	84
Q9UQB8-2	Isoform 2 of Brain-specific angiogenesis inhibitor 1-associated protein 2 OS=Homo sapiens GN=BAIAP2	SLsPPQSQSK	S3 Phospho	1	48.15	167	0	2.436	0.5238	1	0.9943	2	1137.51	569.761	2	0.00123	1.08	323	332
Q9UQB8-2	Isoform 2 of Brain-specific angiogenesis inhibitor 1-associated protein 2 OS=Homo sapiens GN=BAIAP2	mGELASESQGSKELGDVLFQMAEVHR	M1 Oxidation	1	183.54	236.68	0	4.46	0.6813	1	1	2	2863.35	716.845	4	0.00322	1.13	59	84
Q9UQB8-2	Isoform 2 of Brain-specific angiogenesis inhibitor 1-associated protein 2 OS=Homo sapiens GN=BAIAP2	SSSmAAGLER	M4 Oxidation	1	1000	159.25	0	2.051	0.4494	1	0.9819	2	1023.47	512.74	2	-0.000179	-0.175	364	373
Q9UQB8-2	Isoform 2 of Brain-specific angiogenesis inhibitor 1-associated protein 2 OS=Homo sapiens GN=BAIAP2	VLDSDGSDRLHmSLQQGK	M12 Oxidation	1	1000	157.47	0	2.938	0.5708	1	0.9998	2	2000.96	667.993	3	-0.000307	-0.153	434	451
Q9UQB8-2	Isoform 2 of Brain-specific angiogenesis inhibitor 1-associated protein 2 OS=Homo sapiens GN=BAIAP2	AVQLmQQVASNGATLPSALSASK	M5 Oxidation	1	1000	421.77	0	6.467	0.7758	1	1	2	2287.19	763.405	3	0.00879	3.84	240	262
Q9UQB8-2	Isoform 2 of Brain-specific angiogenesis inhibitor 1-associated protein 2 OS=Homo sapiens GN=BAIAP2	mGELASESQGSKELGDVLFQmAEVHR	M1 Oxidation, M21 Oxidation	100%, 100%	1,000.00, 1,000.00	345.49	0	3.814	0.6549	1	1	2	2879.34	960.789	3	0.000876	0.304	59	84
Q9UQB8-2	Isoform 2 of Brain-specific angiogenesis inhibitor 1-associated protein 2 OS=Homo sapiens GN=BAIAP2	NFIAmGKNYEK	M5 Oxidation	1	1000	213.19	0	1.887	0.481	1	0.9714	2	1329.64	665.828	2	0.00218	1.64	30	40
Q9UQB8-2	Isoform 2 of Brain-specific angiogenesis inhibitor 1-associated protein 2 OS=Homo sapiens GN=BAIAP2	MGELASESQGSKELGDVLFQmAEVHR	M21 Oxidation	1	147.05	192.52	0	3.174	0.578	1	1	2	2863.35	716.845	4	0.00371	1.3	59	84
Q9UQB8-2	Isoform 2 of Brain-specific angiogenesis inhibitor 1-associated protein 2 OS=Homo sapiens GN=BAIAP2	mRGWFPFSYTR	M1 Oxidation	1	1000	149.85	0	3.167	0.4991	1	0.9995	2	1462.68	488.568	3	-0.0009	-0.615	423	433
Q9UQB8-2	Isoform 2 of Brain-specific angiogenesis inhibitor 1-associated protein 2 OS=Homo sapiens GN=BAIAP2	ELGDVLFQmAEVHR	M9 Oxidation	1	1000	296.97	0	2.489	0.6218	1	0.9984	2	1658.81	830.413	2	0.00186	1.12	71	84
Q9UQB8-2	Isoform 2 of Brain-specific angiogenesis inhibitor 1-associated protein 2 OS=Homo sapiens GN=BAIAP2	TImEQFNPSLR	M3 Oxidation	1	1000	229.87	0	2.6	0.6786	1	0.9998	2	1350.66	676.338	2	0.00143	1.06	19	29
Q9UQB8-2	Isoform 2 of Brain-specific angiogenesis inhibitor 1-associated protein 2 OS=Homo sapiens GN=BAIAP2	mSAQESTPImNGVTGPDGEDYSPWADRK	M1 Oxidation, M10 Oxidation	100%, 100%	1,000.00, 1,000.00	541.48	0	6.697	0.774	1	1	2	3070.33	1024.45	3	0.00398	1.3	290	317
Q9UQB8-2	Isoform 2 of Brain-specific angiogenesis inhibitor 1-associated protein 2 OS=Homo sapiens GN=BAIAP2	VLDSDGSDRLHmSLQQGK	M12 Oxidation	1	1000	140.96	0	1.88	0.4401	1	0.9732	2	2000.96	667.994	3	-0.000123	-0.0617	434	451
Q9UQB8-2	Isoform 2 of Brain-specific angiogenesis inhibitor 1-associated protein 2 OS=Homo sapiens GN=BAIAP2	VLDSDGSDRLHmSLQQGK	M12 Oxidation	1	1000	139.07	0	3.249	0.5584	1	1	2	2000.96	667.995	3	0.00427	2.13	434	451
Q9UQB8-2	Isoform 2 of Brain-specific angiogenesis inhibitor 1-associated protein 2 OS=Homo sapiens GN=BAIAP2	mGELASESQGSKELGDVLFQmAEVHR	M1 Oxidation, M21 Oxidation	100%, 100%	1,000.00, 1,000.00	248.74	0	3.102	0.5556	1	0.9999	2	2879.35	720.844	4	0.00245	0.851	59	84
Q9UQB8-2	Isoform 2 of Brain-specific angiogenesis inhibitor 1-associated protein 2 OS=Homo sapiens GN=BAIAP2	MGELASESQGSKELGDVLFQmAEVHR	M21 Oxidation	1	256.78	298.56	0	3.409	0.6579	1	1	2	2863.36	955.46	3	0.00922	3.22	59	84
Q9UQB8-2	Isoform 2 of Brain-specific angiogenesis inhibitor 1-associated protein 2 OS=Homo sapiens GN=BAIAP2	MGELASESQGSKELGDVLFQmAEVHR	M21 Oxidation	1	165.9	181.02	0	2.397	0.5632	1	0.9961	2	2863.35	955.457	3	0.00135	0.47	59	84
Q9UQB8-2	Isoform 2 of Brain-specific angiogenesis inhibitor 1-associated protein 2 OS=Homo sapiens GN=BAIAP2	VLDSDGSDRLHmSLQQGK	M12 Oxidation	1	1000	141.71	0	2.43	0.5832	1	0.9966	2	2000.96	667.994	3	0.000609	0.304	434	451
Q9UQB8-2	Isoform 2 of Brain-specific angiogenesis inhibitor 1-associated protein 2 OS=Homo sapiens GN=BAIAP2	MGELASESQGSKELGDVLFQmAEVHR	M21 Oxidation	1	134.12	171.15	0	3.238	0.5004	1	0.9963	2	2863.36	716.847	4	0.0115	4.02	59	84
Q9UQB8-2	Isoform 2 of Brain-specific angiogenesis inhibitor 1-associated protein 2 OS=Homo sapiens GN=BAIAP2	mGELASESQGSKELGDVLFQmAEVHR	M1 Oxidation, M21 Oxidation	100%, 100%	1,000.00, 1,000.00	326.09	0	3.662	0.724	1	1	2	2879.35	960.79	3	0.00545	1.89	59	84
Q9UQB8-2	Isoform 2 of Brain-specific angiogenesis inhibitor 1-associated protein 2 OS=Homo sapiens GN=BAIAP2	SSsmAAGLER	S3 Phospho, M4 Oxidation	33%, 100%	0.00, 1,000.00	79.77	0	1.546	0.6099	1	0.9921	2	1103.43	552.723	2	-8.01e-05	-0.0725	364	373
Q9UQB8-2	Isoform 2 of Brain-specific angiogenesis inhibitor 1-associated protein 2 OS=Homo sapiens GN=BAIAP2	NFIAmGKNYEK	M5 Oxidation	1	1000	205.78	0	2.57	0.5273	1	0.994	2	1329.64	444.22	3	-0.00116	-0.872	30	40
Q9UQB8-2	Isoform 2 of Brain-specific angiogenesis inhibitor 1-associated protein 2 OS=Homo sapiens GN=BAIAP2	QIQNQLEEmLK	M9 Oxidation	1	1000	212.37	0	2.737	0.5262	1	0.9939	2	1388.69	695.355	2	-0.00251	-1.81	85	95
Q9UQB8-2	Isoform 2 of Brain-specific angiogenesis inhibitor 1-associated protein 2 OS=Homo sapiens GN=BAIAP2	MGELASESQGSKELGDVLFQmAEVHR	M21 Oxidation	1	181.23	238.28	0	3.748	0.4685	1	0.9984	2	2863.36	716.846	4	0.00713	2.49	59	84
Q9UQB8-2	Isoform 2 of Brain-specific angiogenesis inhibitor 1-associated protein 2 OS=Homo sapiens GN=BAIAP2	VLDSDGSDRLHmSLQQGK	M12 Oxidation	1	1000	190.23	0	3.022	0.54	1	0.9998	2	2000.96	667.993	3	-0.000307	-0.153	434	451
Q9UQB8-2	Isoform 2 of Brain-specific angiogenesis inhibitor 1-associated protein 2 OS=Homo sapiens GN=BAIAP2	TImEQFNPSLR	M3 Oxidation	1	1000	205.12	0	2.559	0.5797	1	0.9963	2	1350.66	676.337	2	-0.0015	-1.11	19	29
Q9UQB8-2	Isoform 2 of Brain-specific angiogenesis inhibitor 1-associated protein 2 OS=Homo sapiens GN=BAIAP2	mGELASESQGSKELGDVLFQmAEVHR	M1 Oxidation, M21 Oxidation	100%, 100%	1,000.00, 1,000.00	255.04	0	3.714	0.5589	1	1	2	2879.35	720.845	4	0.00587	2.04	59	84
Q9UQB8-2	Isoform 2 of Brain-specific angiogenesis inhibitor 1-associated protein 2 OS=Homo sapiens GN=BAIAP2	AVQLmQQVASNGATLPSALsASK	M5 Oxidation, S20 Phospho	100%, 33%	1,000.00, 0.00	194.64	0	3.793	0.7074	1	1	2	2367.16	790.059	3	0.0048	2.03	240	262
Q9UQB8-2	Isoform 2 of Brain-specific angiogenesis inhibitor 1-associated protein 2 OS=Homo sapiens GN=BAIAP2	mGELASESQGSKELGDVLFQmAEVHR	M1 Oxidation, M21 Oxidation	100%, 100%	1,000.00, 1,000.00	250.3	0	4.406	0.6161	1	1	2	2879.35	720.845	4	0.00684	2.38	59	84
Q9UQB8-2	Isoform 2 of Brain-specific angiogenesis inhibitor 1-associated protein 2 OS=Homo sapiens GN=BAIAP2	TImEQFNPSLR	M3 Oxidation	1	1000	256.26	0	2.814	0.6819	1	1	2	1350.66	676.339	2	0.00265	1.96	19	29
Q9UQB8-2	Isoform 2 of Brain-specific angiogenesis inhibitor 1-associated protein 2 OS=Homo sapiens GN=BAIAP2	mRGWFPFSYTR	M1 Oxidation	1	1000	141.42	0	3.221	0.4939	1	0.9995	2	1462.68	488.568	3	0.000748	0.511	423	433
Q9UQB8-2	Isoform 2 of Brain-specific angiogenesis inhibitor 1-associated protein 2 OS=Homo sapiens GN=BAIAP2	VLDSDGSDRLHmSLQQGK	M12 Oxidation	1	1000	153.47	0	3.39	0.5882	1	1	2	2000.96	667.995	3	0.00336	1.68	434	451
Q9UQB8-2	Isoform 2 of Brain-specific angiogenesis inhibitor 1-associated protein 2 OS=Homo sapiens GN=BAIAP2	mGELASESQGSKELGDVLFQmAEVHR	M1 Oxidation, M21 Oxidation	100%, 100%	1,000.00, 1,000.00	242.8	0	3.833	0.5696	1	1	2	2879.35	720.844	4	0.00391	1.36	59	84
Q9UQB8-2	Isoform 2 of Brain-specific angiogenesis inhibitor 1-associated protein 2 OS=Homo sapiens GN=BAIAP2	VLDSDGSDRLHmSLQQGK	M12 Oxidation	1	1000	175.53	0	2.543	0.5325	1	0.9963	2	2000.96	667.994	3	0.00134	0.67	434	451
Q9UQB8-2	Isoform 2 of Brain-specific angiogenesis inhibitor 1-associated protein 2 OS=Homo sapiens GN=BAIAP2	SEEmHRLTENVYK	M4 Oxidation	1	1000	166.49	0	2.661	0.5298	1	0.9974	2	1650.77	551.263	3	0.00072	0.436	6	18
Q9UQB8-2	Isoform 2 of Brain-specific angiogenesis inhibitor 1-associated protein 2 OS=Homo sapiens GN=BAIAP2	SEEmHRLTENVYK	M4 Oxidation	1	1000	191.57	0	2.455	0.5429	1	0.9957	2	1650.77	551.263	3	0.00145	0.879	6	18
Q9UQB8-2	Isoform 2 of Brain-specific angiogenesis inhibitor 1-associated protein 2 OS=Homo sapiens GN=BAIAP2	AVQLmQQVASNGATLPSALSASK	M5 Oxidation	1	1000	451.05	0	4.766	0.8325	1	1	2	2287.19	1144.6	2	0.00429	1.87	240	262
Q9UQB8-2	Isoform 2 of Brain-specific angiogenesis inhibitor 1-associated protein 2 OS=Homo sapiens GN=BAIAP2	ELGDVLFQmAEVHR	M9 Oxidation	1	1000	180.39	0	2.702	0.4495	1	0.9955	2	1658.81	553.944	3	0.000562	0.339	71	84
Q9UQB8-2	Isoform 2 of Brain-specific angiogenesis inhibitor 1-associated protein 2 OS=Homo sapiens GN=BAIAP2	LSDsYSNTLPVRK	S4 Phospho	1	30.97	194.12	0	3.115	0.6276	1	1	2	1558.75	780.38	2	0.00677	4.34	333	345
Q9UQB8-2	Isoform 2 of Brain-specific angiogenesis inhibitor 1-associated protein 2 OS=Homo sapiens GN=BAIAP2	mSAQESTPImNGVTGPDGEDySPWADRK	M1 Oxidation, M10 Oxidation, Y21 Phospho	100%, 100%, 0%	1,000.00, 1,000.00, 0.00	207.94	0	4.926	0.7214	1	1	2	3150.31	1051.11	3	0.0112	3.54	290	317
Q9UQB8-2	Isoform 2 of Brain-specific angiogenesis inhibitor 1-associated protein 2 OS=Homo sapiens GN=BAIAP2	mGELASESQGSK	M1 Oxidation	1	1000	281.88	0	3.216	0.7631	1	1	2	1238.54	620.279	2	-0.000822	-0.663	59	70
Q9UQB8-2	Isoform 2 of Brain-specific angiogenesis inhibitor 1-associated protein 2 OS=Homo sapiens GN=BAIAP2	SEEmHRLTENVYK	M4 Oxidation	1	1000	183.88	0	2.771	0.5144	1	0.9979	2	1650.77	551.263	3	0.00145	0.879	6	18
Q9UQB8-2	Isoform 2 of Brain-specific angiogenesis inhibitor 1-associated protein 2 OS=Homo sapiens GN=BAIAP2	VLDSDGSDRLHmSLQQGK	M12 Oxidation	1	1000	111.14	0	1.881	0.3625	1	0.9613	2	2000.96	501.247	4	0.000657	0.328	434	451
Q9UQB8-2	Isoform 2 of Brain-specific angiogenesis inhibitor 1-associated protein 2 OS=Homo sapiens GN=BAIAP2	ELGDVLFQmAEVHR	M9 Oxidation	1	1000	154.25	0	2.674	0.5082	1	0.9968	2	1658.81	553.944	3	0.000562	0.339	71	84
Q9UQB8-2	Isoform 2 of Brain-specific angiogenesis inhibitor 1-associated protein 2 OS=Homo sapiens GN=BAIAP2	VLDSDGSDRLHmsLQQGK	M12 Oxidation, S13 Phospho	100%, 90%	1,000.00, 12.52	111.73	0	2.87	0.6063	1	0.9998	2	2080.92	694.648	3	-0.00265	-1.27	434	451
Q9UQB8-2	Isoform 2 of Brain-specific angiogenesis inhibitor 1-associated protein 2 OS=Homo sapiens GN=BAIAP2	mSAQESTPImNGVTGPDGEDYSPWADRK	M1 Oxidation, M10 Oxidation	100%, 100%	1,000.00, 1,000.00	373.79	0	6.104	0.7667	1	1	2	3070.33	768.59	4	0.00391	1.27	290	317
Q9UQB8-2	Isoform 2 of Brain-specific angiogenesis inhibitor 1-associated protein 2 OS=Homo sapiens GN=BAIAP2	mGELASESQGSKELGDVLFQmAEVHR	M1 Oxidation, M21 Oxidation	100%, 100%	1,000.00, 1,000.00	258.04	0	3.717	0.5866	1	1	2	2879.34	720.843	4	-0.00194	-0.675	59	84
Q9UQB8-2	Isoform 2 of Brain-specific angiogenesis inhibitor 1-associated protein 2 OS=Homo sapiens GN=BAIAP2	mGELASESQGSKELGDVLFQmAEVHR	M1 Oxidation, M21 Oxidation	100%, 100%	1,000.00, 1,000.00	274.59	0	3.918	0.6258	1	1	2	2879.35	720.844	4	0.00269	0.935	59	84
Q9UQB8-2	Isoform 2 of Brain-specific angiogenesis inhibitor 1-associated protein 2 OS=Homo sapiens GN=BAIAP2	ELGDVLFQmAEVHR	M9 Oxidation	1	1000	178.23	0	2.477	0.4272	1	0.9919	2	1658.81	553.944	3	0.00129	0.78	71	84
Q9UQB8-2	Isoform 2 of Brain-specific angiogenesis inhibitor 1-associated protein 2 OS=Homo sapiens GN=BAIAP2	VLDSDGSDRLHmSLQQGK	M12 Oxidation	1	1000	174.46	0	3.266	0.5174	1	0.9995	2	2000.96	667.995	3	0.00336	1.68	434	451
Q9UQB8-2	Isoform 2 of Brain-specific angiogenesis inhibitor 1-associated protein 2 OS=Homo sapiens GN=BAIAP2	MGELASESQGSKELGDVLFQmAEVHR	M21 Oxidation	1	175.17	226.23	0	3.697	0.5807	1	1	2	2863.35	716.846	4	0.00567	1.98	59	84
Q9UQB8-2	Isoform 2 of Brain-specific angiogenesis inhibitor 1-associated protein 2 OS=Homo sapiens GN=BAIAP2	TImEQFNPSLR	M3 Oxidation	1	1000	190.68	0	2.076	0.597	1	0.9945	2	1350.66	676.338	2	0.00119	0.879	19	29
Q9UQB8-2	Isoform 2 of Brain-specific angiogenesis inhibitor 1-associated protein 2 OS=Homo sapiens GN=BAIAP2	ELGDVLFQmAEVHR	M9 Oxidation	1	1000	158.42	0	2.428	0.4063	1	0.9894	2	1658.81	553.944	3	0.000929	0.56	71	84
Q9UQB8-2	Isoform 2 of Brain-specific angiogenesis inhibitor 1-associated protein 2 OS=Homo sapiens GN=BAIAP2	ELGDVLFQmAEVHR	M9 Oxidation	1	1000	178.9	0	2.766	0.4677	1	0.9947	2	1658.81	553.943	3	-0.00127	-0.764	71	84
Q9UQB8-2	Isoform 2 of Brain-specific angiogenesis inhibitor 1-associated protein 2 OS=Homo sapiens GN=BAIAP2	mGELASESQGSKELGDVLFQmAEVHR	M1 Oxidation, M21 Oxidation	100%, 100%	1,000.00, 1,000.00	276.31	0	3.326	0.6859	1	1	2	2879.35	960.791	3	0.00875	3.04	59	84
Q9UQB8-2	Isoform 2 of Brain-specific angiogenesis inhibitor 1-associated protein 2 OS=Homo sapiens GN=BAIAP2	mGELASESQGSK	M1 Oxidation	1	1000	279.74	0	3.415	0.7786	1	1	2	1238.54	620.279	2	-0.000578	-0.466	59	70
Q9UQB8-2	Isoform 2 of Brain-specific angiogenesis inhibitor 1-associated protein 2 OS=Homo sapiens GN=BAIAP2	ELGDVLFQmAEVHR	M9 Oxidation	1	1000	184.79	0	2.573	0.445	1	0.994	2	1658.81	553.944	3	0.00129	0.78	71	84
Q9UQB8-2	Isoform 2 of Brain-specific angiogenesis inhibitor 1-associated protein 2 OS=Homo sapiens GN=BAIAP2	AIFsHAAGDNSTLLSFK	S4 Phospho	1	219.53	258.14	0	4.994	0.7823	1	1	2	1857.87	929.943	2	0.00452	2.43	381	397
Q9UQB8-2	Isoform 2 of Brain-specific angiogenesis inhibitor 1-associated protein 2 OS=Homo sapiens GN=BAIAP2	mGELASESQGSKELGDVLFQmAEVHR	M1 Oxidation, M21 Oxidation	100%, 100%	1,000.00, 1,000.00	297.57	0	3.068	0.6296	1	1	2	2879.35	960.791	3	0.00692	2.4	59	84
Q9UQB8-2	Isoform 2 of Brain-specific angiogenesis inhibitor 1-associated protein 2 OS=Homo sapiens GN=BAIAP2	mGELASESQGSKELGDVLFQmAEVHR	M1 Oxidation, M21 Oxidation	100%, 100%	1,000.00, 1,000.00	278.72	0	4.827	0.6465	1	1	2	2879.35	960.791	3	0.00674	2.34	59	84
Q9UQB8-2	Isoform 2 of Brain-specific angiogenesis inhibitor 1-associated protein 2 OS=Homo sapiens GN=BAIAP2	AAQPKsLsPPQSQSK	S6 Phospho, S8 Phospho	100%, 100%	123.58, 93.41	189.16	0	3.97	0.7117	1	1	2	1712.76	857.385	2	0.00234	1.37	318	332
Q9UQB8-2	Isoform 2 of Brain-specific angiogenesis inhibitor 1-associated protein 2 OS=Homo sapiens GN=BAIAP2	VLDSDGSDRLHmSLQQGK	M12 Oxidation	1	1000	166.02	0	2.647	0.4684	1	0.9955	2	2000.96	667.994	3	0.000792	0.396	434	451
Q9UQB8-2	Isoform 2 of Brain-specific angiogenesis inhibitor 1-associated protein 2 OS=Homo sapiens GN=BAIAP2	SSsmAAGLER	S3 Phospho, M4 Oxidation	98%, 100%	20.19, 1,000.00	110.16	0	2.029	0.5257	1	0.9894	2	1103.43	552.723	2	-0.000568	-0.515	364	373
Q9UQB8-2	Isoform 2 of Brain-specific angiogenesis inhibitor 1-associated protein 2 OS=Homo sapiens GN=BAIAP2	mGELASESQGSK	M1 Oxidation	1	1000	282.91	0	2.463	0.7354	1	0.9997	2	1238.54	620.28	2	-0.000334	-0.269	59	70
Q9UQB8-2	Isoform 2 of Brain-specific angiogenesis inhibitor 1-associated protein 2 OS=Homo sapiens GN=BAIAP2	ELGDVLFQmAEVHR	M9 Oxidation	1	1000	188.97	0	2.714	0.4853	1	0.9959	2	1658.81	553.944	3	0.00184	1.11	71	84
Q9UQB8-2	Isoform 2 of Brain-specific angiogenesis inhibitor 1-associated protein 2 OS=Homo sapiens GN=BAIAP2	VLDSDGSDRLHmSLQQGK	M12 Oxidation	1	1000	179.1	0	2.582	0.5788	1	0.9979	2	2000.96	667.994	3	0.000243	0.121	434	451
Q9UQB8-2	Isoform 2 of Brain-specific angiogenesis inhibitor 1-associated protein 2 OS=Homo sapiens GN=BAIAP2	VLDSDGSDRLHmSLQQGK	M12 Oxidation	1	1000	170.73	0	3.07	0.5273	1	0.9996	2	2000.96	667.995	3	0.00336	1.68	434	451
Q9UQB8-2	Isoform 2 of Brain-specific angiogenesis inhibitor 1-associated protein 2 OS=Homo sapiens GN=BAIAP2	ELGDVLFQmAEVHR	M9 Oxidation	1	1000	187.57	0	2.642	0.4511	1	0.9926	2	1658.81	553.944	3	0.00239	1.44	71	84
Q9UQB8-2	Isoform 2 of Brain-specific angiogenesis inhibitor 1-associated protein 2 OS=Homo sapiens GN=BAIAP2	NFIAmGKNYEK	M5 Oxidation	1	1000	212.13	0	2.517	0.6336	1	0.9991	2	1329.64	665.827	2	0.000349	0.262	30	40
Q9UQB8-2	Isoform 2 of Brain-specific angiogenesis inhibitor 1-associated protein 2 OS=Homo sapiens GN=BAIAP2	QIQNQLEEmLK	M9 Oxidation	1	1000	191.21	0	3.065	0.5879	1	1	2	1388.7	695.357	2	0.00164	1.18	85	95
Q9UQB8-2	Isoform 2 of Brain-specific angiogenesis inhibitor 1-associated protein 2 OS=Homo sapiens GN=BAIAP2	mSAQESTPImNGVTGPDGEDYSPWADRK	M1 Oxidation, M10 Oxidation	100%, 100%	1,000.00, 1,000.00	240.91	0	3.188	0.7079	1	1	2	3070.33	1024.45	3	0.00362	1.18	290	317
Q9UQB8-2	Isoform 2 of Brain-specific angiogenesis inhibitor 1-associated protein 2 OS=Homo sapiens GN=BAIAP2	mGELASESQGSKELGDVLFQMAEVHR	M1 Oxidation	1	172.93	211.01	0	3.855	0.6275	1	1	2	2863.35	573.676	5	-0.0024	-0.839	59	84
Q9UQB8-2	Isoform 2 of Brain-specific angiogenesis inhibitor 1-associated protein 2 OS=Homo sapiens GN=BAIAP2	AVQLmQQVASNGATLPSALSASK	M5 Oxidation	1	1000	339.95	0	4.553	0.7406	1	1	2	2287.18	763.402	3	1.45e-06	0.000635	240	262
Q9UQB8-2	Isoform 2 of Brain-specific angiogenesis inhibitor 1-associated protein 2 OS=Homo sapiens GN=BAIAP2	mGELASESQGSKELGDVLFQmAEVHR	M1 Oxidation, M21 Oxidation	100%, 100%	1,000.00, 1,000.00	294.81	0	3.713	0.7482	1	1	2	2879.36	960.793	3	0.0126	4.37	59	84
Q9UQB8-2	Isoform 2 of Brain-specific angiogenesis inhibitor 1-associated protein 2 OS=Homo sapiens GN=BAIAP2	mGELASESQGSKELGDVLFQMAEVHR	M1 Oxidation	1	149.89	216.9	0	3.18	0.6029	1	1	2	2863.35	716.846	4	0.00542	1.89	59	84
Q9UQB8-2	Isoform 2 of Brain-specific angiogenesis inhibitor 1-associated protein 2 OS=Homo sapiens GN=BAIAP2	SEEmHRLTENVYKTImEQFNPSLR	M4 Oxidation, M16 Oxidation	100%, 100%	1,000.00, 1,000.00	196.9	0	2.628	0.6166	1	0.9985	2	2983.42	995.482	3	0.00762	2.55	6	29
Q9UQB8-2	Isoform 2 of Brain-specific angiogenesis inhibitor 1-associated protein 2 OS=Homo sapiens GN=BAIAP2	SSsmAAGLER	S3 Phospho, M4 Oxidation	33%, 100%	0.00, 1,000.00	92.08	0	2.002	0.5704	1	0.9932	2	1103.43	552.724	2	0.000897	0.812	364	373
Q9UQB8-2	Isoform 2 of Brain-specific angiogenesis inhibitor 1-associated protein 2 OS=Homo sapiens GN=BAIAP2	QIQNQLEEmLK	M9 Oxidation	1	1000	194.95	0	3.242	0.6067	1	1	2	1388.7	695.357	2	0.00128	0.918	85	95
Q9UQB8-2	Isoform 2 of Brain-specific angiogenesis inhibitor 1-associated protein 2 OS=Homo sapiens GN=BAIAP2	sLsPPQSQSK	S1 Phospho, S3 Phospho	100%, 100%	77.91, 86.37	83.86	0	1.808	0.4902	1	0.9769	2	1217.47	609.743	2	-0.000747	-0.613	323	332
Q9UQB8-2	Isoform 2 of Brain-specific angiogenesis inhibitor 1-associated protein 2 OS=Homo sapiens GN=BAIAP2	ELGDVLFQmAEVHRQIQNQLEEmLK	M9 Oxidation, M23 Oxidation	100%, 100%	1,000.00, 1,000.00	119.65	0	2.928	0.4105	1	0.9961	2	3029.5	758.382	4	0.00357	1.18	71	95
Q9UQB8-2	Isoform 2 of Brain-specific angiogenesis inhibitor 1-associated protein 2 OS=Homo sapiens GN=BAIAP2	NFIAmGKNYEK	M5 Oxidation	1	1000	165.94	0	2.274	0.5471	1	0.9934	2	1329.64	444.22	3	-0.000519	-0.39	30	40
Q9UQB8-2	Isoform 2 of Brain-specific angiogenesis inhibitor 1-associated protein 2 OS=Homo sapiens GN=BAIAP2	VLDSDGSDRLHmSLQQGK	M12 Oxidation	1	1000	115.71	0	3.208	0.4101	1	0.9959	2	2000.96	501.248	4	0.00407	2.04	434	451
Q9UQB8-2	Isoform 2 of Brain-specific angiogenesis inhibitor 1-associated protein 2 OS=Homo sapiens GN=BAIAP2	VLDSDGSDRLHmSLQQGK	M12 Oxidation	1	1000	218.95	0	1.866	0.4867	1	0.9667	2	2000.96	1001.49	2	0.0041	2.05	434	451
Q9UQB8-2	Isoform 2 of Brain-specific angiogenesis inhibitor 1-associated protein 2 OS=Homo sapiens GN=BAIAP2	ELGDVLFQmAEVHR	M9 Oxidation	1	1000	267.36	0	2.733	0.6417	1	0.9998	2	1658.81	830.412	2	0.00137	0.825	71	84
Q9UQB8-2	Isoform 2 of Brain-specific angiogenesis inhibitor 1-associated protein 2 OS=Homo sapiens GN=BAIAP2	mRGWFPFSYTR	M1 Oxidation	1	1000	146.04	0	2.325	0.3576	1	0.9771	2	1462.68	488.568	3	0.000291	0.199	423	433
Q9UQB8-2	Isoform 2 of Brain-specific angiogenesis inhibitor 1-associated protein 2 OS=Homo sapiens GN=BAIAP2	LsDSYSNTLPVR	S2 Phospho	1	54.16	177.13	0	2.657	0.5634	1	0.9983	2	1430.65	716.33	2	0.00118	0.824	333	344
Q9UQB8-2	Isoform 2 of Brain-specific angiogenesis inhibitor 1-associated protein 2 OS=Homo sapiens GN=BAIAP2	VLDSDGSDRLHmSLQQGK	M12 Oxidation	1	1000	125.19	0	1.576	0.3819	1	0.953	2	2000.96	667.994	3	0.00152	0.762	434	451
Q9UQB8-2	Isoform 2 of Brain-specific angiogenesis inhibitor 1-associated protein 2 OS=Homo sapiens GN=BAIAP2	mGELASESQGSK	M1 Oxidation	1	1000	288.27	0	3.216	0.7635	1	1	2	1238.55	620.28	2	0.000521	0.42	59	70
Q9UQB8-2	Isoform 2 of Brain-specific angiogenesis inhibitor 1-associated protein 2 OS=Homo sapiens GN=BAIAP2	LTENVYKTImEQFNPSLR	M10 Oxidation	1	1000	232.93	0	3.668	0.67	1	1	2	2198.11	733.71	3	0.00432	1.96	12	29
Q9UQB8-2	Isoform 2 of Brain-specific angiogenesis inhibitor 1-associated protein 2 OS=Homo sapiens GN=BAIAP2	VLDSDGSDRLHmSLQQGK	M12 Oxidation	1	1000	121.65	0	2.208	0.3616	1	0.9691	2	2000.96	501.247	4	0.000412	0.206	434	451
Q9UQB8-2	Isoform 2 of Brain-specific angiogenesis inhibitor 1-associated protein 2 OS=Homo sapiens GN=BAIAP2	QIQNQLEEmLK	M9 Oxidation	1	1000	193.12	0	3.07	0.5946	1	1	2	1388.7	695.356	2	-0.000434	-0.312	85	95
Q9UQB8-2	Isoform 2 of Brain-specific angiogenesis inhibitor 1-associated protein 2 OS=Homo sapiens GN=BAIAP2	ELGDVLFQmAEVHR	M9 Oxidation	1	1000	181.42	0	2.505	0.4467	1	0.9927	2	1658.81	553.944	3	1.32e-05	0.00794	71	84
Q9UQB8-2	Isoform 2 of Brain-specific angiogenesis inhibitor 1-associated protein 2 OS=Homo sapiens GN=BAIAP2	mSAQESTPImNGVTGPDGEDYSPWADRK	M1 Oxidation, M10 Oxidation	100%, 100%	1,000.00, 1,000.00	388.7	0	5.547	0.7511	1	1	2	3070.34	768.592	4	0.00928	3.02	290	317
Q9UQB8-2	Isoform 2 of Brain-specific angiogenesis inhibitor 1-associated protein 2 OS=Homo sapiens GN=BAIAP2	MSAQESTPImNGVTGPDGEDYSPWADRK	M10 Oxidation	1	183	464.77	0	6.269	0.7499	1	1	2	3054.34	1019.12	3	0.00903	2.96	290	317
Q9UQB8-2	Isoform 2 of Brain-specific angiogenesis inhibitor 1-associated protein 2 OS=Homo sapiens GN=BAIAP2	AVQLmQQVASNGATLPSALsASK	M5 Oxidation, S20 Phospho	100%, 25%	1,000.00, 0.00	241.05	0	7.05	0.7386	1	1	2	2367.15	790.059	3	0.00315	1.33	240	262
Q9UQB8-2	Isoform 2 of Brain-specific angiogenesis inhibitor 1-associated protein 2 OS=Homo sapiens GN=BAIAP2	mRGWFPFSYTR	M1 Oxidation	1	1000	138.36	0	2.422	0.4712	1	0.972	2	1462.68	488.567	3	-0.0031	-2.12	423	433
Q9UQB8-2	Isoform 2 of Brain-specific angiogenesis inhibitor 1-associated protein 2 OS=Homo sapiens GN=BAIAP2	TImEQFNPSLRNFIAMGK	M3 Oxidation	1	211.05	229.5	0	3.342	0.7138	1	1	2	2112.05	705.025	3	0.00199	0.944	19	36
Q9UQB8-2	Isoform 2 of Brain-specific angiogenesis inhibitor 1-associated protein 2 OS=Homo sapiens GN=BAIAP2	mRGWFPFSYTR	M1 Oxidation	1	1000	141.2	0	2.443	0.401	1	0.9888	2	1462.68	488.568	3	0.000199	0.136	423	433
Q9UQB8-2	Isoform 2 of Brain-specific angiogenesis inhibitor 1-associated protein 2 OS=Homo sapiens GN=BAIAP2	VLDSDGSDRLHmSLQQGK	M12 Oxidation	1	1000	78.51	0	2.876	0.4699	1	0.9954	2	2000.96	501.246	4	-0.00252	-1.26	434	451
Q9UQB8-2	Isoform 2 of Brain-specific angiogenesis inhibitor 1-associated protein 2 OS=Homo sapiens GN=BAIAP2	ELGDVLFQmAEVHR	M9 Oxidation	1	1000	178.9	0	2.479	0.4737	1	0.9915	2	1658.81	553.944	3	0.00258	1.55	71	84
Q9UQB8-2	Isoform 2 of Brain-specific angiogenesis inhibitor 1-associated protein 2 OS=Homo sapiens GN=BAIAP2	SSsmAAGLER	S3 Phospho, M4 Oxidation	33%, 100%	0.00, 1,000.00	84.44	0	1.151	0.4555	1	0.9616	2	1103.43	552.724	2	0.000652	0.591	364	373
Q9UQB8-2	Isoform 2 of Brain-specific angiogenesis inhibitor 1-associated protein 2 OS=Homo sapiens GN=BAIAP2	mRGWFPFSYTR	M1 Oxidation	1	1000	147.77	0	2.31	0.4505	1	0.9909	2	1462.68	488.568	3	0.000565	0.386	423	433
Q9UQB8-2	Isoform 2 of Brain-specific angiogenesis inhibitor 1-associated protein 2 OS=Homo sapiens GN=BAIAP2	QIQNQLEEmLK	M9 Oxidation	1	1000	214.39	0	3.192	0.5592	1	1	2	1388.7	695.357	2	0.00128	0.918	85	95
Q9UQB8-2	Isoform 2 of Brain-specific angiogenesis inhibitor 1-associated protein 2 OS=Homo sapiens GN=BAIAP2	AVQLmQQVASNGATLPSALsASK	M5 Oxidation, S20 Phospho	100%, 33%	1,000.00, 0.00	156.92	0	3.004	0.7799	1	1	2	2367.16	1184.59	2	0.005	2.11	240	262
Q9UQB8-2	Isoform 2 of Brain-specific angiogenesis inhibitor 1-associated protein 2 OS=Homo sapiens GN=BAIAP2	AVQLmQQVASNGATLPSALSASK	M5 Oxidation	1	1000	335.91	0	4.743	0.7447	1	1	2	2287.19	763.403	3	0.00366	1.6	240	262
Q9UQB8-2	Isoform 2 of Brain-specific angiogenesis inhibitor 1-associated protein 2 OS=Homo sapiens GN=BAIAP2	AVQLmQQVASNGATLPSALSASK	M5 Oxidation	1	1000	388.12	0	6.141	0.763	1	1	2	2287.19	763.404	3	0.00604	2.64	240	262
Q9UQB8-2	Isoform 2 of Brain-specific angiogenesis inhibitor 1-associated protein 2 OS=Homo sapiens GN=BAIAP2	QIQNQLEEmLK	M9 Oxidation	1	1000	201.26	0	2.766	0.558	1	0.9988	2	1388.7	695.357	2	0.00201	1.44	85	95
Q9UQB8-6	Isoform 6 of Brain-specific angiogenesis inhibitor 1-associated protein 2 OS=Homo sapiens GN=BAIAP2	mGELASESQGSK	M1 Oxidation	1	1000	292.94	0	3.163	0.7745	1	1	2	1238.54	620.279	2	-0.00131	-1.06	59	70
Q9UQB8-6	Isoform 6 of Brain-specific angiogenesis inhibitor 1-associated protein 2 OS=Homo sapiens GN=BAIAP2	ELGDVLFQmAEVHR	M9 Oxidation	1	1000	182.1	0	2.659	0.4292	1	0.9943	2	1658.81	553.944	3	0.00129	0.78	71	84
Q9UQB8-6	Isoform 6 of Brain-specific angiogenesis inhibitor 1-associated protein 2 OS=Homo sapiens GN=BAIAP2	QIQNQLEEmLK	M9 Oxidation	1	1000	179.23	0	3.063	0.5707	1	1	2	1388.7	695.357	2	0.00189	1.36	85	95
Q9UQB8-6	Isoform 6 of Brain-specific angiogenesis inhibitor 1-associated protein 2 OS=Homo sapiens GN=BAIAP2	VLDSDGSDRLHmSLQQGK	M12 Oxidation	1	1000	261.13	0	2.705	0.6274	1	0.9997	2	2000.96	1001.49	2	0.00117	0.585	435	452
Q9UQB8-6	Isoform 6 of Brain-specific angiogenesis inhibitor 1-associated protein 2 OS=Homo sapiens GN=BAIAP2	VLDSDGSDRLHmSLQQGK	M12 Oxidation	1	1000	112.83	0	2.822	0.4691	1	0.9956	2	2000.96	501.248	4	0.00322	1.61	435	452
Q9UQB8-6	Isoform 6 of Brain-specific angiogenesis inhibitor 1-associated protein 2 OS=Homo sapiens GN=BAIAP2	mSAQESTPImNGVTGPDGEDYSPWADRK	M1 Oxidation, M10 Oxidation	100%, 100%	1,000.00, 1,000.00	505	0	6.541	0.7548	1	1	2	3070.35	1024.46	3	0.0168	5.47	290	317
Q9UQB8-6	Isoform 6 of Brain-specific angiogenesis inhibitor 1-associated protein 2 OS=Homo sapiens GN=BAIAP2	sLsPPQSQSK	S1 Phospho, S3 Phospho	100%, 100%	149.76, 117.49	136.42	0	2.975	0.5514	1	0.9998	2	1217.47	609.744	2	0.000718	0.589	323	332
Q9UQB8-6	Isoform 6 of Brain-specific angiogenesis inhibitor 1-associated protein 2 OS=Homo sapiens GN=BAIAP2	ELGDVLFQmAEVHR	M9 Oxidation	1	1000	184.2	0	2.812	0.5021	1	0.9979	2	1658.81	553.944	3	0.000196	0.118	71	84
Q9UQB8-6	Isoform 6 of Brain-specific angiogenesis inhibitor 1-associated protein 2 OS=Homo sapiens GN=BAIAP2	mSAQESTPImNGVTGPDGEDYSPWADRK	M1 Oxidation, M10 Oxidation	100%, 100%	1,000.00, 1,000.00	404.59	0	5.733	0.7824	1	1	2	3070.33	1024.45	3	0.00582	1.89	290	317
Q9UQB8-6	Isoform 6 of Brain-specific angiogenesis inhibitor 1-associated protein 2 OS=Homo sapiens GN=BAIAP2	mSAQESTPImNGVTGPDGEDYSPWADRK	M1 Oxidation, M10 Oxidation	100%, 100%	1,000.00, 1,000.00	528.03	0	6.475	0.7685	1	1	2	3070.34	1024.45	3	0.00728	2.37	290	317
Q9UQB8-6	Isoform 6 of Brain-specific angiogenesis inhibitor 1-associated protein 2 OS=Homo sapiens GN=BAIAP2	SSsmAAGLER	S3 Phospho, M4 Oxidation	98%, 100%	20.19, 1,000.00	100.89	0	2.008	0.553	1	0.9924	2	1103.43	552.724	2	0.000774	0.701	365	374
Q9UQB8-6	Isoform 6 of Brain-specific angiogenesis inhibitor 1-associated protein 2 OS=Homo sapiens GN=BAIAP2	VLDSDGSDRLHmSLQQGK	M12 Oxidation	1	1000	93.01	0	2.974	0.449	1	0.9958	2	2000.96	501.246	4	-0.00276	-1.38	435	452
Q9UQB8-6	Isoform 6 of Brain-specific angiogenesis inhibitor 1-associated protein 2 OS=Homo sapiens GN=BAIAP2	VLDSDGSDRLHmSLQQGK	M12 Oxidation	1	1000	102.16	0	3.235	0.4947	1	0.9992	2	2000.96	501.246	4	-0.00215	-1.07	435	452
Q9UQB8-6	Isoform 6 of Brain-specific angiogenesis inhibitor 1-associated protein 2 OS=Homo sapiens GN=BAIAP2	VLDSDGSDRLHmSLQQGK	M12 Oxidation	1	1000	122.26	0	3.227	0.6257	1	1	2	2000.96	501.246	4	-0.00288	-1.44	435	452
Q9UQB8-6	Isoform 6 of Brain-specific angiogenesis inhibitor 1-associated protein 2 OS=Homo sapiens GN=BAIAP2	ELGDVLFQmAEVHR	M9 Oxidation	1	1000	268.38	0	2.759	0.6388	1	0.9995	2	1658.81	830.414	2	0.00442	2.66	71	84
Q9UQB8-6	Isoform 6 of Brain-specific angiogenesis inhibitor 1-associated protein 2 OS=Homo sapiens GN=BAIAP2	AVQLmQQVASNGATLPSALSASK	M5 Oxidation	1	1000	399.61	0	5.915	0.7675	1	1	2	2287.19	763.404	3	0.00641	2.8	240	262
Q9UQB8-6	Isoform 6 of Brain-specific angiogenesis inhibitor 1-associated protein 2 OS=Homo sapiens GN=BAIAP2	AIFsHAAGDNSTLLSFKEGDLITLLVPEAR	S4 Phospho	1	50.91	172.89	0	3.639	0.7902	1	1	2	3264.65	817.169	4	0.00488	1.5	382	411
Q9UQB8-6	Isoform 6 of Brain-specific angiogenesis inhibitor 1-associated protein 2 OS=Homo sapiens GN=BAIAP2	SSsmAAGLER	S3 Phospho, M4 Oxidation	98%, 100%	20.19, 1,000.00	106.78	0	1.872	0.5507	1	0.9913	2	1103.43	552.723	2	-0.000202	-0.183	365	374
Q9UQB8-6	Isoform 6 of Brain-specific angiogenesis inhibitor 1-associated protein 2 OS=Homo sapiens GN=BAIAP2	TImEQFNPSLR	M3 Oxidation	1	1000	164.47	0	2.361	0.5089	1	0.9896	2	1350.66	451.227	3	-0.00151	-1.12	19	29
Q9UQB8-6	Isoform 6 of Brain-specific angiogenesis inhibitor 1-associated protein 2 OS=Homo sapiens GN=BAIAP2	VLDSDGSDRLHmSLQQGK	M12 Oxidation	1	1000	131.71	0	1.874	0.4959	1	0.9825	2	2000.96	667.994	3	0.00134	0.67	435	452
Q9UQB8-6	Isoform 6 of Brain-specific angiogenesis inhibitor 1-associated protein 2 OS=Homo sapiens GN=BAIAP2	TImEQFNPSLR	M3 Oxidation	1	1000	247.63	0	2.816	0.6831	1	1	2	1350.66	676.339	2	0.00363	2.68	19	29
Q9UQB8-6	Isoform 6 of Brain-specific angiogenesis inhibitor 1-associated protein 2 OS=Homo sapiens GN=BAIAP2	SSSmAAGLER	M4 Oxidation	1	1000	164.84	0	2.301	0.3115	1	0.9656	2	1023.47	512.74	2	0.000187	0.183	365	374
Q9UQB8-6	Isoform 6 of Brain-specific angiogenesis inhibitor 1-associated protein 2 OS=Homo sapiens GN=BAIAP2	TImEQFNPSLR	M3 Oxidation	1	1000	228.02	0	2.632	0.6415	1	0.9995	2	1350.66	676.337	2	-0.000765	-0.566	19	29
Q9UQB8-6	Isoform 6 of Brain-specific angiogenesis inhibitor 1-associated protein 2 OS=Homo sapiens GN=BAIAP2	mSAQEStPIMNGVTGPDGEDYSPWADRK	M1 Oxidation, T7 Phospho	100%, 33%	97.85, 0.00	240.75	0	3.654	0.711	1	1	2	3134.31	1045.78	3	0.00486	1.55	290	317
Q9UQB8-6	Isoform 6 of Brain-specific angiogenesis inhibitor 1-associated protein 2 OS=Homo sapiens GN=BAIAP2	TImEQFNPSLR	M3 Oxidation	1	1000	224.77	0	2.836	0.6479	1	1	2	1350.66	676.338	2	0.00143	1.06	19	29
Q9UQB8-6	Isoform 6 of Brain-specific angiogenesis inhibitor 1-associated protein 2 OS=Homo sapiens GN=BAIAP2	VLDSDGSDRLHmSLQQGK	M12 Oxidation	1	1000	74.95	0	1.975	0.48	1	0.9812	2	2000.96	501.247	4	-0.000442	-0.221	435	452
Q9UQB8-6	Isoform 6 of Brain-specific angiogenesis inhibitor 1-associated protein 2 OS=Homo sapiens GN=BAIAP2	mGELASESQGSKELGDVLFQmAEVHR	M1 Oxidation, M21 Oxidation	100%, 100%	1,000.00, 1,000.00	179.39	0	3.574	0.2955	1	0.9913	2	2879.34	576.875	5	-0.00275	-0.955	59	84
Q9UQB8-6	Isoform 6 of Brain-specific angiogenesis inhibitor 1-associated protein 2 OS=Homo sapiens GN=BAIAP2	VLDSDGSDRLHmSLQQGK	M12 Oxidation	1	1000	95.99	0	2.91	0.4755	1	0.9965	2	2000.96	501.246	4	-0.00252	-1.26	435	452
Q9UQB8-6	Isoform 6 of Brain-specific angiogenesis inhibitor 1-associated protein 2 OS=Homo sapiens GN=BAIAP2	AVQLmQQVASNGATLPSALsASK	M5 Oxidation, S20 Phospho	100%, 2%	1,000.00, 0.00	185.35	0	3.957	0.7417	1	1	2	2367.15	790.059	3	0.0037	1.56	240	262
Q9UQB8-6	Isoform 6 of Brain-specific angiogenesis inhibitor 1-associated protein 2 OS=Homo sapiens GN=BAIAP2	VLDSDGSDRLHmsLQQGK	M12 Oxidation, S13 Phospho	100%, 88%	1,000.00, 11.58	103.61	0	2.966	0.5742	1	0.9999	2	2080.93	694.65	3	0.00193	0.926	435	452
Q9UQB8-6	Isoform 6 of Brain-specific angiogenesis inhibitor 1-associated protein 2 OS=Homo sapiens GN=BAIAP2	MSAQESTPImNGVTGPDGEDYSPWADRK	M10 Oxidation	1	134.27	452.47	0	5.92	0.7085	1	1	2	3054.34	1019.12	3	0.00867	2.84	290	317
Q9UQB8-6	Isoform 6 of Brain-specific angiogenesis inhibitor 1-associated protein 2 OS=Homo sapiens GN=BAIAP2	mRGWFPFSYTR	M1 Oxidation	1	1000	152.62	0	1.793	0.3989	1	0.9644	2	1462.68	732.348	2	-9.27e-05	-0.0633	424	434
Q9UQB8-6	Isoform 6 of Brain-specific angiogenesis inhibitor 1-associated protein 2 OS=Homo sapiens GN=BAIAP2	AVQLmQQVASNGATLPSALSASK	M5 Oxidation	1	1000	394.36	0	6.46	0.7795	1	1	2	2287.19	763.404	3	0.00495	2.16	240	262
Q9UQB8-6	Isoform 6 of Brain-specific angiogenesis inhibitor 1-associated protein 2 OS=Homo sapiens GN=BAIAP2	MSAQESTPImNGVTGPDGEDYSPWADR	M10 Oxidation	1	102.97	326.11	0	5.052	0.7422	1	1	2	2926.25	976.423	3	0.00857	2.93	290	316
Q9UQB8-6	Isoform 6 of Brain-specific angiogenesis inhibitor 1-associated protein 2 OS=Homo sapiens GN=BAIAP2	MGELASESQGSKELGDVLFQmAEVHR	M21 Oxidation	1	197.13	229.68	0	4.111	0.5879	1	1	2	2863.35	716.844	4	0.000295	0.103	59	84
Q9UQB8-6	Isoform 6 of Brain-specific angiogenesis inhibitor 1-associated protein 2 OS=Homo sapiens GN=BAIAP2	TImEQFNPSLR	M3 Oxidation	1	1000	240.46	0	2.833	0.657	1	1	2	1350.66	676.338	2	0.000944	0.698	19	29
Q9UQB8-6	Isoform 6 of Brain-specific angiogenesis inhibitor 1-associated protein 2 OS=Homo sapiens GN=BAIAP2	SSsmAAGLER	S3 Phospho, M4 Oxidation	97%, 100%	17.98, 1,000.00	98.49	0	1.895	0.5641	1	0.9921	2	1103.43	552.723	2	0.000408	0.37	365	374
Q9UQB8-6	Isoform 6 of Brain-specific angiogenesis inhibitor 1-associated protein 2 OS=Homo sapiens GN=BAIAP2	QIQNQLEEmLK	M9 Oxidation	1	1000	162.33	0	2.747	0.5464	1	0.9987	2	1388.7	695.356	2	-6.77e-05	-0.0487	85	95
Q9UQB8-6	Isoform 6 of Brain-specific angiogenesis inhibitor 1-associated protein 2 OS=Homo sapiens GN=BAIAP2	mSAQESTPImNGVTGPDGEDYSPWADRK	M1 Oxidation, M10 Oxidation	100%, 100%	1,000.00, 1,000.00	412.94	0	7.628	0.7735	1	1	2	3070.33	768.591	4	0.00464	1.51	290	317
Q9UQB8-6	Isoform 6 of Brain-specific angiogenesis inhibitor 1-associated protein 2 OS=Homo sapiens GN=BAIAP2	SLsPPQSQSK	S3 Phospho	1	46.21	157.49	0	1.868	0.5318	1	0.9887	2	1137.51	569.761	2	0.00111	0.972	323	332
Q9UQB8-6	Isoform 6 of Brain-specific angiogenesis inhibitor 1-associated protein 2 OS=Homo sapiens GN=BAIAP2	SSsmAAGLER	S3 Phospho, M4 Oxidation	33%, 100%	0.00, 1,000.00	94.45	0	1.688	0.5541	1	0.9876	2	1103.43	552.723	2	4.2e-05	0.038	365	374
Q9UQB8-6	Isoform 6 of Brain-specific angiogenesis inhibitor 1-associated protein 2 OS=Homo sapiens GN=BAIAP2	TImEQFNPSLR	M3 Oxidation	1	1000	236.12	0	2.821	0.6874	1	1	2	1350.66	676.339	2	0.00277	2.05	19	29
Q9UQB8-6	Isoform 6 of Brain-specific angiogenesis inhibitor 1-associated protein 2 OS=Homo sapiens GN=BAIAP2	mGELASESQGSK	M1 Oxidation	1	1000	221.7	0	2.704	0.6758	1	1	2	1238.55	620.28	2	0.000765	0.617	59	70
Q9UQB8-6	Isoform 6 of Brain-specific angiogenesis inhibitor 1-associated protein 2 OS=Homo sapiens GN=BAIAP2	SSsmAAGLER	S3 Phospho, M4 Oxidation	100%, 100%	49.90, 1,000.00	127.99	0	1.775	0.5711	1	0.991	2	1103.43	552.724	2	0.00102	0.922	365	374
Q9UQB8-6	Isoform 6 of Brain-specific angiogenesis inhibitor 1-associated protein 2 OS=Homo sapiens GN=BAIAP2	SSSmAAGLER	M4 Oxidation	1	1000	160.43	0	2.21	0.4821	1	0.9843	2	1023.46	512.74	2	-0.00103	-1.01	365	374
Q9UQB8-6	Isoform 6 of Brain-specific angiogenesis inhibitor 1-associated protein 2 OS=Homo sapiens GN=BAIAP2	SEEmHRLTENVYK	M4 Oxidation	1	1000	280.7	0	2.351	0.4934	1	0.9929	2	1650.77	826.391	2	0.000245	0.148	6	18
Q9UQB8-6	Isoform 6 of Brain-specific angiogenesis inhibitor 1-associated protein 2 OS=Homo sapiens GN=BAIAP2	AAQPKsLsPPQSQSK	S6 Phospho, S8 Phospho	100%, 100%	132.33, 98.40	227.56	0	3.38	0.7965	1	1	2	1712.76	857.385	2	0.00271	1.58	318	332
Q9UQB8-6	Isoform 6 of Brain-specific angiogenesis inhibitor 1-associated protein 2 OS=Homo sapiens GN=BAIAP2	TImEQFNPSLR	M3 Oxidation	1	1000	245.85	0	2.677	0.683	1	1	2	1350.66	676.338	2	0.00155	1.15	19	29
Q9UQB8-6	Isoform 6 of Brain-specific angiogenesis inhibitor 1-associated protein 2 OS=Homo sapiens GN=BAIAP2	MGELASESQGSKELGDVLFQmAEVHR	M21 Oxidation	1	119.97	183.83	0	2.691	0.5049	1	0.9954	2	2863.35	716.845	4	0.0042	1.47	59	84
Q9UQB8-6	Isoform 6 of Brain-specific angiogenesis inhibitor 1-associated protein 2 OS=Homo sapiens GN=BAIAP2	NFIAmGKNYEK	M5 Oxidation	1	1000	172.18	0	2.902	0.5503	1	0.9996	2	1329.64	444.22	3	0.000396	0.298	30	40
Q9UQB8-6	Isoform 6 of Brain-specific angiogenesis inhibitor 1-associated protein 2 OS=Homo sapiens GN=BAIAP2	VLDSDGsDRLHmSLQQGK	S7 Phospho, M12 Oxidation	33%, 100%	0.00, 1,000.00	101.8	0	1.719	0.4314	1	0.9675	2	2080.93	694.649	3	0.000647	0.311	435	452
Q9UQB8-6	Isoform 6 of Brain-specific angiogenesis inhibitor 1-associated protein 2 OS=Homo sapiens GN=BAIAP2	SEEmHRLTENVYKTImEQFNPSLR	M4 Oxidation, M16 Oxidation	100%, 100%	1,000.00, 1,000.00	289.74	0	4.631	0.7441	1	1	2	2983.42	746.863	4	0.00517	1.73	6	29
Q9UQB8-6	Isoform 6 of Brain-specific angiogenesis inhibitor 1-associated protein 2 OS=Homo sapiens GN=BAIAP2	SEEmHRLTENVYK	M4 Oxidation	1	1000	110.58	0	2.96	0.4407	1	0.998	2	1650.77	413.699	4	-0.00027	-0.164	6	18
Q9UQB8-6	Isoform 6 of Brain-specific angiogenesis inhibitor 1-associated protein 2 OS=Homo sapiens GN=BAIAP2	SSsmAAGLER	S3 Phospho, M4 Oxidation	98%, 100%	19.53, 1,000.00	103.37	0	2.023	0.5338	1	0.991	2	1103.43	552.723	2	0.000286	0.259	365	374
Q9UQB8-6	Isoform 6 of Brain-specific angiogenesis inhibitor 1-associated protein 2 OS=Homo sapiens GN=BAIAP2	mRGWFPFSYTR	M1 Oxidation	1	1000	91.24	0	1.624	0.436	1	0.9639	2	1462.68	488.568	3	0.00148	1.01	424	434
Q9UQB8-6	Isoform 6 of Brain-specific angiogenesis inhibitor 1-associated protein 2 OS=Homo sapiens GN=BAIAP2	MGELASESQGSKELGDVLFQmAEVHR	M21 Oxidation	1	131.64	176.68	0	1.997	0.4737	1	0.981	2	2863.35	955.456	3	-0.000668	-0.233	59	84
Q9UQB8-6	Isoform 6 of Brain-specific angiogenesis inhibitor 1-associated protein 2 OS=Homo sapiens GN=BAIAP2	VLDSDGSDRLHmSLQQGK	M12 Oxidation	1	1000	91.64	0	2.271	0.3532	1	0.9605	2	2000.96	501.247	4	-0.0013	-0.648	435	452
Q9UQB8-6	Isoform 6 of Brain-specific angiogenesis inhibitor 1-associated protein 2 OS=Homo sapiens GN=BAIAP2	VLDSDGSDRLHmSLQQGK	M12 Oxidation	1	1000	179.91	0	2.286	0.5387	1	0.9943	2	2000.96	667.994	3	0.00152	0.762	435	452
Q9UQB8-6	Isoform 6 of Brain-specific angiogenesis inhibitor 1-associated protein 2 OS=Homo sapiens GN=BAIAP2	mGELASESQGSKELGDVLFQMAEVHR	M1 Oxidation	1	194.02	233.03	0	2.378	0.6666	1	0.9987	2	2863.35	955.458	3	0.00428	1.49	59	84
Q9UQB8-6	Isoform 6 of Brain-specific angiogenesis inhibitor 1-associated protein 2 OS=Homo sapiens GN=BAIAP2	SLsPPQSQSK	S3 Phospho	1	23.2	138.45	0	2.094	0.603	1	0.9945	2	1137.51	569.761	2	-0.000236	-0.207	323	332
Q9UQB8-6	Isoform 6 of Brain-specific angiogenesis inhibitor 1-associated protein 2 OS=Homo sapiens GN=BAIAP2	SSSmAAGLER	M4 Oxidation	1	1000	160.9	0	2.206	0.55	1	0.9902	2	1023.46	512.74	2	-0.000912	-0.89	365	374
Q9UQB8-6	Isoform 6 of Brain-specific angiogenesis inhibitor 1-associated protein 2 OS=Homo sapiens GN=BAIAP2	mGELASESQGSKELGDVLFQmAEVHR	M1 Oxidation, M21 Oxidation	100%, 100%	1,000.00, 1,000.00	231.4	0	3.884	0.4339	1	0.9972	2	2879.35	720.844	4	0.00562	1.95	59	84
Q9UQB8-6	Isoform 6 of Brain-specific angiogenesis inhibitor 1-associated protein 2 OS=Homo sapiens GN=BAIAP2	VLDSDGSDRLHmSLQQGK	M12 Oxidation	1	1000	109.28	0	2.795	0.5488	1	0.9992	2	2000.96	501.247	4	0.000657	0.328	435	452
Q9UQB8-6	Isoform 6 of Brain-specific angiogenesis inhibitor 1-associated protein 2 OS=Homo sapiens GN=BAIAP2	mGELASESQGSKELGDVLFQmAEVHR	M1 Oxidation, M21 Oxidation	100%, 100%	1,000.00, 1,000.00	260.53	0	3.92	0.5158	1	0.9997	2	2879.34	720.843	4	0.00147	0.512	59	84
Q9UQB8-6	Isoform 6 of Brain-specific angiogenesis inhibitor 1-associated protein 2 OS=Homo sapiens GN=BAIAP2	mSAQESTPIMNGVTGPDGEDYSPWADRK	M1 Oxidation	1	109.67	426.58	0	5.846	0.7052	1	1	2	3054.34	1019.12	3	0.00464	1.52	290	317
Q9UQB8-6	Isoform 6 of Brain-specific angiogenesis inhibitor 1-associated protein 2 OS=Homo sapiens GN=BAIAP2	AVQLmQQVASNGATLPSALsASK	M5 Oxidation, S20 Phospho	100%, 1%	1,000.00, 0.00	324.32	0	4.356	0.7371	1	1	2	2367.16	1184.59	2	0.00744	3.14	240	262
Q9UQB8-6	Isoform 6 of Brain-specific angiogenesis inhibitor 1-associated protein 2 OS=Homo sapiens GN=BAIAP2	VLDSDGSDRLHmSLQQGK	M12 Oxidation	1	1000	181.06	0	3.603	0.5508	1	0.9998	2	2000.96	667.993	3	-0.00232	-1.16	435	452
Q9UQB8-6	Isoform 6 of Brain-specific angiogenesis inhibitor 1-associated protein 2 OS=Homo sapiens GN=BAIAP2	SSSmAAGLER	M4 Oxidation	1	1000	158.38	0	2.257	0.3137	1	0.9656	2	1023.47	512.74	2	0.000553	0.54	365	374
Q9UQB8-6	Isoform 6 of Brain-specific angiogenesis inhibitor 1-associated protein 2 OS=Homo sapiens GN=BAIAP2	NFIAmGKNYEK	M5 Oxidation	1	1000	206.61	0	1.391	0.4712	1	0.9659	2	1329.64	665.827	2	0.0012	0.904	30	40
Q9UQB8-6	Isoform 6 of Brain-specific angiogenesis inhibitor 1-associated protein 2 OS=Homo sapiens GN=BAIAP2	SSsMAAGLER	S3 Phospho	0.99	23.2	144.78	0	2.253	0.6373	1	0.993	2	1087.44	544.725	2	-0.0015	-1.38	365	374
Q9UQB8-6	Isoform 6 of Brain-specific angiogenesis inhibitor 1-associated protein 2 OS=Homo sapiens GN=BAIAP2	SSSmAAGLER	M4 Oxidation	1	1000	158.38	0	2.13	0.2711	1	0.9478	2	1023.47	512.74	2	0.000187	0.183	365	374
Q9UQB8-6	Isoform 6 of Brain-specific angiogenesis inhibitor 1-associated protein 2 OS=Homo sapiens GN=BAIAP2	NFIAmGKNYEK	M5 Oxidation	1	1000	171.54	0	1.496	0.5493	1	0.9814	2	1329.64	665.826	2	-0.000384	-0.288	30	40
Q9UQB8-6	Isoform 6 of Brain-specific angiogenesis inhibitor 1-associated protein 2 OS=Homo sapiens GN=BAIAP2	TImEQFNPSLR	M3 Oxidation	1	1000	121.48	0	1.733	0.4806	1	0.962	2	1350.66	451.227	3	-0.00124	-0.915	19	29
Q9UQB8-6	Isoform 6 of Brain-specific angiogenesis inhibitor 1-associated protein 2 OS=Homo sapiens GN=BAIAP2	VLDSDGSDRLHmSLQQGK	M12 Oxidation	1	1000	215.77	0	2.092	0.5393	1	0.9914	2	2000.96	1001.49	2	0.00251	1.26	435	452
Q9UQB8-6	Isoform 6 of Brain-specific angiogenesis inhibitor 1-associated protein 2 OS=Homo sapiens GN=BAIAP2	MSAQESTPImNGVTGPDGEDYSPWADRK	M10 Oxidation	1	155.53	480.15	0	6.293	0.761	1	1	2	3054.34	1019.12	3	0.00445	1.46	290	317
Q9UQB8-6	Isoform 6 of Brain-specific angiogenesis inhibitor 1-associated protein 2 OS=Homo sapiens GN=BAIAP2	MGELASESQGSKELGDVLFQmAEVHR	M21 Oxidation	1	237.79	233.36	0	3.736	0.4972	1	0.9995	2	2863.35	716.845	4	0.000783	0.273	59	84
Q9UQB8-6	Isoform 6 of Brain-specific angiogenesis inhibitor 1-associated protein 2 OS=Homo sapiens GN=BAIAP2	mSAQESTPImNGVTGPDGEDYSPWADRK	M1 Oxidation, M10 Oxidation	100%, 100%	1,000.00, 1,000.00	451.24	0	6.265	0.6998	1	1	2	3070.34	1024.45	3	0.00801	2.61	290	317
Q9UQB8-6	Isoform 6 of Brain-specific angiogenesis inhibitor 1-associated protein 2 OS=Homo sapiens GN=BAIAP2	ELGDVLFQmAEVHR	M9 Oxidation	1	1000	320.9	0	2.529	0.6236	1	0.9988	2	1658.81	830.413	2	0.00186	1.12	71	84
Q9UQB8-6	Isoform 6 of Brain-specific angiogenesis inhibitor 1-associated protein 2 OS=Homo sapiens GN=BAIAP2	mSAQESTPIMNGVTGPDGEDYSPWADRK	M1 Oxidation	1	130.59	477.21	0	5.394	0.8026	1	1	2	3054.34	1019.12	3	0.0083	2.72	290	317
Q9UQB8-6	Isoform 6 of Brain-specific angiogenesis inhibitor 1-associated protein 2 OS=Homo sapiens GN=BAIAP2	AVQLmQQVASNGAtLPSALSASK	M5 Oxidation, T14 Phospho	100%, 98%	1,000.00, 17.21	306.94	0	3.797	0.7198	1	1	2	2367.15	790.058	3	0.00297	1.25	240	262
Q9UQB8-6	Isoform 6 of Brain-specific angiogenesis inhibitor 1-associated protein 2 OS=Homo sapiens GN=BAIAP2	VLDSDGSDRLHmSLQQGK	M12 Oxidation	1	1000	308.7	0	3.748	0.5997	1	1	2	2000.96	1001.49	2	0.00129	0.646	435	452
Q9UQB8-6	Isoform 6 of Brain-specific angiogenesis inhibitor 1-associated protein 2 OS=Homo sapiens GN=BAIAP2	mGELASESQGSKELGDVLFQmAEVHR	M1 Oxidation, M21 Oxidation	100%, 100%	1,000.00, 1,000.00	279.71	0	4.057	0.6048	1	1	2	2879.34	720.843	4	0.000741	0.257	59	84
Q9UQB8-6	Isoform 6 of Brain-specific angiogenesis inhibitor 1-associated protein 2 OS=Homo sapiens GN=BAIAP2	ELGDVLFQmAEVHR	M9 Oxidation	1	1000	114.13	0	2.424	0.4512	1	0.9865	2	1658.81	415.709	4	-0.00171	-1.03	71	84
Q9UQB8-6	Isoform 6 of Brain-specific angiogenesis inhibitor 1-associated protein 2 OS=Homo sapiens GN=BAIAP2	NFIAmGKNYEK	M5 Oxidation	1	1000	206.58	0	2.335	0.501	1	0.9921	2	1329.64	444.22	3	-0.000794	-0.596	30	40
Q9UQB8-6	Isoform 6 of Brain-specific angiogenesis inhibitor 1-associated protein 2 OS=Homo sapiens GN=BAIAP2	mSAQESTPImNGVTGPDGEDYSPWADRK	M1 Oxidation, M10 Oxidation	100%, 100%	1,000.00, 1,000.00	419	0	7.951	0.7404	1	0.9997	2	3070.34	768.591	4	0.00635	2.07	290	317
Q9UQB8-6	Isoform 6 of Brain-specific angiogenesis inhibitor 1-associated protein 2 OS=Homo sapiens GN=BAIAP2	msAQESTPImNGVTGPDGEDYSPWADRK	M1 Oxidation, S2 Phospho, M10 Oxidation	100%, 0%, 100%	1,000.00, 0.00, 1,000.00	408.61	0	6.116	0.6933	1	1	2	3150.3	1051.11	3	0.0053	1.68	290	317
Q9UQB8-6	Isoform 6 of Brain-specific angiogenesis inhibitor 1-associated protein 2 OS=Homo sapiens GN=BAIAP2	ELGDVLFQmAEVHR	M9 Oxidation	1	1000	307.17	0	2.831	0.7003	1	1	2	1658.81	830.412	2	0.000515	0.31	71	84
Q9UQB8-6	Isoform 6 of Brain-specific angiogenesis inhibitor 1-associated protein 2 OS=Homo sapiens GN=BAIAP2	GYFDALVKmGELASESQGSK	M9 Oxidation	1	1000	371.58	0	3.83	0.7334	1	1	2	2132.01	711.677	3	0.000856	0.402	51	70
Q9UQB8-6	Isoform 6 of Brain-specific angiogenesis inhibitor 1-associated protein 2 OS=Homo sapiens GN=BAIAP2	SLsPPQSQSK	S3 Phospho	1	54.16	168.95	0	2.327	0.5325	1	0.9935	2	1137.51	569.761	2	0.00147	1.29	323	332
Q9UQB8-6	Isoform 6 of Brain-specific angiogenesis inhibitor 1-associated protein 2 OS=Homo sapiens GN=BAIAP2	AVQLmQQVASNGATLPSALSASK	M5 Oxidation	1	1000	216.55	0	3.409	0.4911	1	0.9995	2	2287.18	572.803	4	0.000232	0.101	240	262
Q9UQB8-6	Isoform 6 of Brain-specific angiogenesis inhibitor 1-associated protein 2 OS=Homo sapiens GN=BAIAP2	LHmSLQQGK	M3 Oxidation	1	1000	190.06	0	2.235	0.5193	1	0.9717	2	1056.54	529.276	2	-0.00231	-2.19	444	452
Q9UQB8-6	Isoform 6 of Brain-specific angiogenesis inhibitor 1-associated protein 2 OS=Homo sapiens GN=BAIAP2	VLDSDGSDRLHmSLQQGK	M12 Oxidation	1	1000	169.56	0	2.73	0.5241	1	0.9974	2	2000.96	667.993	3	-0.00104	-0.519	435	452
Q9UQB8-6	Isoform 6 of Brain-specific angiogenesis inhibitor 1-associated protein 2 OS=Homo sapiens GN=BAIAP2	VLDSDGSDRLHmSLQQGK	M12 Oxidation	1	1000	104.99	0	3.432	0.5213	1	0.9997	2	2000.96	501.247	4	0.000779	0.389	435	452
Q9UQB8-6	Isoform 6 of Brain-specific angiogenesis inhibitor 1-associated protein 2 OS=Homo sapiens GN=BAIAP2	VLDSDGSDRLHmSLQQGK	M12 Oxidation	1	1000	177.24	0	3.114	0.5508	1	0.9999	2	2000.96	667.993	3	-0.000673	-0.336	435	452
Q9UQB8-6	Isoform 6 of Brain-specific angiogenesis inhibitor 1-associated protein 2 OS=Homo sapiens GN=BAIAP2	mGELASESQGSKELGDVLFQmAEVHR	M1 Oxidation, M21 Oxidation	100%, 100%	1,000.00, 1,000.00	242.58	0	3.809	0.6181	1	1	2	2879.34	720.843	4	-0.0017	-0.59	59	84
Q9UQB8-6	Isoform 6 of Brain-specific angiogenesis inhibitor 1-associated protein 2 OS=Homo sapiens GN=BAIAP2	AVQLmQQVASNGATLPSALSASK	M5 Oxidation	1	1000	390.98	0	6.16	0.7802	1	1	2	2287.19	763.404	3	0.00495	2.16	240	262
Q9UQB8-6	Isoform 6 of Brain-specific angiogenesis inhibitor 1-associated protein 2 OS=Homo sapiens GN=BAIAP2	TImEQFNPSLRNFIAmGK	M3 Oxidation, M16 Oxidation	100%, 100%	1,000.00, 1,000.00	233.78	0	4.346	0.6109	1	1	2	2128.05	710.357	3	0.00354	1.66	19	36
Q9UQB8-6	Isoform 6 of Brain-specific angiogenesis inhibitor 1-associated protein 2 OS=Homo sapiens GN=BAIAP2	mSAQESTPIMNGVTGPDGEDYSPWADRK	M1 Oxidation	1	183	489.41	0	6.461	0.7721	1	1	2	3054.33	1019.12	3	-0.000123	-0.0404	290	317
Q9UQB8-6	Isoform 6 of Brain-specific angiogenesis inhibitor 1-associated protein 2 OS=Homo sapiens GN=BAIAP2	mGELASESQGSK	M1 Oxidation	1	1000	297.3	0	3.262	0.7729	1	1	2	1238.55	620.28	2	0.000887	0.716	59	70
Q9UQB8-6	Isoform 6 of Brain-specific angiogenesis inhibitor 1-associated protein 2 OS=Homo sapiens GN=BAIAP2	LSDSYSNtLPVRK	T8 Phospho	1	24.95	169.08	0	3.113	0.6257	1	1	2	1558.74	780.377	2	0.000907	0.581	333	345
Q9UQB8-6	Isoform 6 of Brain-specific angiogenesis inhibitor 1-associated protein 2 OS=Homo sapiens GN=BAIAP2	ELGDVLFQmAEVHR	M9 Oxidation	1	1000	178.9	0	2.71	0.4897	1	0.9915	2	1658.81	553.943	3	-0.00255	-1.54	71	84
Q9UQB8-6	Isoform 6 of Brain-specific angiogenesis inhibitor 1-associated protein 2 OS=Homo sapiens GN=BAIAP2	SSsmAAGLER	S3 Phospho, M4 Oxidation	98%, 100%	20.19, 1,000.00	110.16	0	1.976	0.5544	1	0.9921	2	1103.43	552.724	2	0.000774	0.701	365	374
Q9UQB8-6	Isoform 6 of Brain-specific angiogenesis inhibitor 1-associated protein 2 OS=Homo sapiens GN=BAIAP2	AAQPKsLSPPQSQSK	S6 Phospho	1	53.49	223.05	0	3.638	0.7037	1	1	2	1632.79	545.27	3	-8.77e-05	-0.0537	318	332
Q9UQB8-6	Isoform 6 of Brain-specific angiogenesis inhibitor 1-associated protein 2 OS=Homo sapiens GN=BAIAP2	VLDSDGSDRLHmSLQQGK	M12 Oxidation	1	1000	152.96	0	1.78	0.6436	1	0.9944	2	2000.96	1001.49	2	0.00129	0.646	435	452
Q9UQB8-6	Isoform 6 of Brain-specific angiogenesis inhibitor 1-associated protein 2 OS=Homo sapiens GN=BAIAP2	VLDSDGSDRLHmSLQQGK	M12 Oxidation	1	1000	102.51	0	2.475	0.588	1	0.9974	2	2000.96	501.247	4	0.00163	0.816	435	452
Q9UQB8-6	Isoform 6 of Brain-specific angiogenesis inhibitor 1-associated protein 2 OS=Homo sapiens GN=BAIAP2	TImEQFNPSLR	M3 Oxidation	1	1000	185.59	0	2.864	0.6039	1	0.9999	2	1350.66	451.227	3	-0.000138	-0.102	19	29
Q9UQB8-6	Isoform 6 of Brain-specific angiogenesis inhibitor 1-associated protein 2 OS=Homo sapiens GN=BAIAP2	SSSmAAGLER	M4 Oxidation	1	1000	158.03	0	2.534	0.3592	1	0.988	2	1023.47	512.74	2	0.000675	0.659	365	374
Q9UQB8-6	Isoform 6 of Brain-specific angiogenesis inhibitor 1-associated protein 2 OS=Homo sapiens GN=BAIAP2	SSsmAAGLER	S3 Phospho, M4 Oxidation	98%, 100%	19.53, 1,000.00	103.37	0	1.884	0.5371	1	0.9847	2	1103.43	552.724	2	0.00175	1.59	365	374
Q9UQB8-6	Isoform 6 of Brain-specific angiogenesis inhibitor 1-associated protein 2 OS=Homo sapiens GN=BAIAP2	mGELASESQGSKELGDVLFQMAEVHR	M1 Oxidation	1	424.36	456.55	0	5.566	0.775	1	1	2	2863.35	955.456	3	-0.00305	-1.06	59	84
Q9UQB8-6	Isoform 6 of Brain-specific angiogenesis inhibitor 1-associated protein 2 OS=Homo sapiens GN=BAIAP2	TImEQFNPSLR	M3 Oxidation	1	1000	193.46	0	2.409	0.5067	1	0.9914	2	1350.66	676.337	2	-0.000887	-0.657	19	29
Q9UQB8-6	Isoform 6 of Brain-specific angiogenesis inhibitor 1-associated protein 2 OS=Homo sapiens GN=BAIAP2	TImEQFNPSLR	M3 Oxidation	1	1000	194.94	0	2.993	0.5858	1	1	2	1350.66	451.227	3	0.000228	0.169	19	29
Q9UQB8-6	Isoform 6 of Brain-specific angiogenesis inhibitor 1-associated protein 2 OS=Homo sapiens GN=BAIAP2	mGELASESQGSKELGDVLFQmAEVHR	M1 Oxidation, M21 Oxidation	100%, 100%	1,000.00, 1,000.00	268.21	0	4.26	0.5713	1	1	2	2879.34	720.842	4	-0.00536	-1.86	59	84
Q9UQB8-6	Isoform 6 of Brain-specific angiogenesis inhibitor 1-associated protein 2 OS=Homo sapiens GN=BAIAP2	VLDSDGsDRLHmSLQQGK	S7 Phospho, M12 Oxidation	33%, 100%	0.00, 1,000.00	54.96	0	1.698	0.3722	1	0.9558	2	2080.93	694.649	3	0.00101	0.487	435	452
Q9UQB8-6	Isoform 6 of Brain-specific angiogenesis inhibitor 1-associated protein 2 OS=Homo sapiens GN=BAIAP2	mGELASESQGSKELGDVLFQmAEVHR	M1 Oxidation, M21 Oxidation	100%, 100%	1,000.00, 1,000.00	425.25	0	5.106	0.7159	1	1	2	2879.35	960.79	3	0.00472	1.64	59	84
Q9UQB8-6	Isoform 6 of Brain-specific angiogenesis inhibitor 1-associated protein 2 OS=Homo sapiens GN=BAIAP2	mRGWFPFSYTR	M1 Oxidation	1	1000	118.4	0	1.758	0.4748	1	0.9771	2	1462.68	488.568	3	-7.56e-05	-0.0517	424	434
Q9UQB8-6	Isoform 6 of Brain-specific angiogenesis inhibitor 1-associated protein 2 OS=Homo sapiens GN=BAIAP2	VLDSDGSDRLHmSLQQGK	M12 Oxidation	1	1000	169.62	0	2.115	0.5462	1	0.9933	2	2000.96	667.993	3	-0.000307	-0.153	435	452
Q9UQB8-6	Isoform 6 of Brain-specific angiogenesis inhibitor 1-associated protein 2 OS=Homo sapiens GN=BAIAP2	mGELASESQGSKELGDVLFQMAEVHR	M1 Oxidation	1	132.7	160.86	0	2.817	0.7434	1	1	2	2863.36	716.846	4	0.00811	2.83	59	84
Q9UQB8-6	Isoform 6 of Brain-specific angiogenesis inhibitor 1-associated protein 2 OS=Homo sapiens GN=BAIAP2	MGELASESQGSKELGDVLFQmAEVHR	M21 Oxidation	1	65.59	155.89	0	4.163	0.6175	1	1	2	2905.36	727.347	4	42	-35.9	59	84
Q9UQB8-6	Isoform 6 of Brain-specific angiogenesis inhibitor 1-associated protein 2 OS=Homo sapiens GN=BAIAP2	NFIAmGKNYEK	M5 Oxidation	1	1000	192.96	0	1.917	0.5818	1	0.9918	2	1329.64	665.826	2	-0.000506	-0.38	30	40
Q9UQB8-6	Isoform 6 of Brain-specific angiogenesis inhibitor 1-associated protein 2 OS=Homo sapiens GN=BAIAP2	VLDSDGSDRLHmSLQQGK	M12 Oxidation	1	1000	98.2	0	2.397	0.5204	1	0.9946	2	2000.96	501.247	4	0.00139	0.694	435	452
Q9UQB8-6	Isoform 6 of Brain-specific angiogenesis inhibitor 1-associated protein 2 OS=Homo sapiens GN=BAIAP2	QIQNQLEEmLK	M9 Oxidation	1	1000	206.67	0	3.555	0.6031	1	1	2	1388.7	695.358	2	0.00445	3.2	85	95
Q9UQB8-6	Isoform 6 of Brain-specific angiogenesis inhibitor 1-associated protein 2 OS=Homo sapiens GN=BAIAP2	TImEQFNPSLR	M3 Oxidation	1	1000	161.27	0	2.041	0.4225	1	0.9742	2	1350.66	451.227	3	-0.000413	-0.305	19	29
Q9UQB8-6	Isoform 6 of Brain-specific angiogenesis inhibitor 1-associated protein 2 OS=Homo sapiens GN=BAIAP2	mGELASESQGSK	M1 Oxidation	1	1000	289.77	0	3.159	0.7465	1	1	2	1238.54	620.279	2	-0.00119	-0.958	59	70
Q9UQB8-6	Isoform 6 of Brain-specific angiogenesis inhibitor 1-associated protein 2 OS=Homo sapiens GN=BAIAP2	TImEQFNPSLR	M3 Oxidation	1	1000	240.44	0	2.61	0.6658	1	0.9991	2	1350.66	676.339	2	0.00375	2.78	19	29
Q9UQB8-6	Isoform 6 of Brain-specific angiogenesis inhibitor 1-associated protein 2 OS=Homo sapiens GN=BAIAP2	QIQNQLEEmLK	M9 Oxidation	1	1000	204.86	0	3.074	0.6285	1	1	2	1388.7	695.356	2	0.000909	0.654	85	95
Q9UQB8-6	Isoform 6 of Brain-specific angiogenesis inhibitor 1-associated protein 2 OS=Homo sapiens GN=BAIAP2	mRGWFPFSYTR	M1 Oxidation	1	1000	163.01	0	2.625	0.4354	1	0.993	2	1462.68	488.568	3	-0.000808	-0.552	424	434
Q9UQB8-6	Isoform 6 of Brain-specific angiogenesis inhibitor 1-associated protein 2 OS=Homo sapiens GN=BAIAP2	TImEQFNPSLR	M3 Oxidation	1	1000	211.13	0	3.01	0.6	1	1	2	1350.66	451.227	3	-0.000779	-0.576	19	29
Q9UQB8-6	Isoform 6 of Brain-specific angiogenesis inhibitor 1-associated protein 2 OS=Homo sapiens GN=BAIAP2	VLDSDGSDRLHmSLQQGK	M12 Oxidation	1	1000	166.45	0	3.949	0.576	1	1	2	2000.96	667.995	3	0.00299	1.49	435	452
Q9UQB8-6	Isoform 6 of Brain-specific angiogenesis inhibitor 1-associated protein 2 OS=Homo sapiens GN=BAIAP2	mGELASESQGSK	M1 Oxidation	1	1000	268.53	0	2.878	0.5295	1	0.9991	2	1238.54	620.279	2	-0.000822	-0.663	59	70
Q9UQB8-6	Isoform 6 of Brain-specific angiogenesis inhibitor 1-associated protein 2 OS=Homo sapiens GN=BAIAP2	ELGDVLFQmAEVHR	M9 Oxidation	1	1000	237.51	0	2.189	0.5758	1	0.9904	2	1658.81	830.413	2	0.00357	2.15	71	84
Q9UQB8-6	Isoform 6 of Brain-specific angiogenesis inhibitor 1-associated protein 2 OS=Homo sapiens GN=BAIAP2	mGELASESQGSKELGDVLFQMAEVHR	M1 Oxidation	1	153.67	237.5	0	3.476	0.625	1	1	2	2863.34	716.843	4	-0.00386	-1.35	59	84
Q9UQB8-6	Isoform 6 of Brain-specific angiogenesis inhibitor 1-associated protein 2 OS=Homo sapiens GN=BAIAP2	MSAQESTPImNGVTGPDGEDYSPWADRK	M10 Oxidation	1	135.87	481.71	0	6.882	0.7696	1	1	2	3054.34	1019.12	3	0.00702	2.3	290	317
Q9UQB8-6	Isoform 6 of Brain-specific angiogenesis inhibitor 1-associated protein 2 OS=Homo sapiens GN=BAIAP2	mGELASESQGSK	M1 Oxidation	1	1000	283.16	0	2.958	0.7777	1	1	2	1238.54	620.279	2	-0.0007	-0.565	59	70
Q9UQB8-6	Isoform 6 of Brain-specific angiogenesis inhibitor 1-associated protein 2 OS=Homo sapiens GN=BAIAP2	TImEQFNPSLR	M3 Oxidation	1	1000	260.9	0	2.757	0.6767	1	1	2	1350.66	676.338	2	0.00131	0.969	19	29
Q9UQB8-6	Isoform 6 of Brain-specific angiogenesis inhibitor 1-associated protein 2 OS=Homo sapiens GN=BAIAP2	mRGWFPFSYTR	M1 Oxidation	1	1000	141.59	0	2.238	0.4827	1	0.9917	2	1462.68	488.568	3	-0.000167	-0.114	424	434
Q9UQB8-6	Isoform 6 of Brain-specific angiogenesis inhibitor 1-associated protein 2 OS=Homo sapiens GN=BAIAP2	QIQNQLEEmLK	M9 Oxidation	1	1000	211.5	0	3.16	0.6149	1	1	2	1388.7	695.356	2	0.000543	0.39	85	95
Q9UQB8-6	Isoform 6 of Brain-specific angiogenesis inhibitor 1-associated protein 2 OS=Homo sapiens GN=BAIAP2	mGELASESQGSKELGDVLFQmAEVHRQIQNQLEEmLK	M1 Oxidation, M21 Oxidation, M35 Oxidation	100%, 100%, 100%	1,000.00, 1,000.00, 1,000.00	160.37	0	5.067	0.4612	1	0.9966	2	4250.04	851.015	5	0.011	2.59	59	95
Q9UQB8-6	Isoform 6 of Brain-specific angiogenesis inhibitor 1-associated protein 2 OS=Homo sapiens GN=BAIAP2	mGELASESQGSKELGDVLFQmAEVHR	M1 Oxidation, M21 Oxidation	100%, 100%	1,000.00, 1,000.00	212.46	0	3.819	0.6405	1	1	2	2879.35	720.844	4	0.00514	1.78	59	84
Q9UQB8-6	Isoform 6 of Brain-specific angiogenesis inhibitor 1-associated protein 2 OS=Homo sapiens GN=BAIAP2	SSsmAAGLER	S3 Phospho, M4 Oxidation	97%, 100%	18.44, 1,000.00	99.28	0	1.96	0.5901	1	0.9912	2	1103.43	552.724	2	0.00163	1.47	365	374
Q9UQB8-6	Isoform 6 of Brain-specific angiogenesis inhibitor 1-associated protein 2 OS=Homo sapiens GN=BAIAP2	MSAQESTPImNGVTGPDGEDYSPWADRK	M10 Oxidation	1	78.33	397.8	0	5.113	0.7359	1	1	2	3054.3	1019.11	3	-0.0294	-9.63	290	317
Q9UQB8-6	Isoform 6 of Brain-specific angiogenesis inhibitor 1-associated protein 2 OS=Homo sapiens GN=BAIAP2	SSSmAAGLER	M4 Oxidation	1	1000	145.12	0	2.27	0.5187	1	0.9892	2	1023.46	512.74	2	-0.000912	-0.89	365	374
Q9UQB8-6	Isoform 6 of Brain-specific angiogenesis inhibitor 1-associated protein 2 OS=Homo sapiens GN=BAIAP2	mSAQESTPImNGVTGPDGEDYSPWADRK	M1 Oxidation, M10 Oxidation	100%, 100%	1,000.00, 1,000.00	468.17	0	5.958	0.7244	1	1	2	3070.34	1024.45	3	0.00801	2.61	290	317
Q9UQB8-6	Isoform 6 of Brain-specific angiogenesis inhibitor 1-associated protein 2 OS=Homo sapiens GN=BAIAP2	mRGWFPFSYTR	M1 Oxidation	1	1000	153.82	0	3.095	0.5242	1	0.9995	2	1462.68	488.567	3	-0.00136	-0.927	424	434
Q9UQB8-6	Isoform 6 of Brain-specific angiogenesis inhibitor 1-associated protein 2 OS=Homo sapiens GN=BAIAP2	SEEmHRLTENVYK	M4 Oxidation	1	1000	107.06	0	2.538	0.3177	1	0.9478	2	1650.76	413.698	4	-0.00271	-1.64	6	18
Q9UQB8-6	Isoform 6 of Brain-specific angiogenesis inhibitor 1-associated protein 2 OS=Homo sapiens GN=BAIAP2	ELGDVLFQmAEVHR	M9 Oxidation	1	1000	157.95	0	2.438	0.4243	1	0.9866	2	1658.81	553.944	3	0.00276	1.66	71	84
Q9UQB8-6	Isoform 6 of Brain-specific angiogenesis inhibitor 1-associated protein 2 OS=Homo sapiens GN=BAIAP2	mGELASESQGSK	M1 Oxidation	1	1000	287.53	0	2.896	0.7796	1	1	2	1238.54	620.28	2	-8.94e-05	-0.0721	59	70
Q9UQB8-6	Isoform 6 of Brain-specific angiogenesis inhibitor 1-associated protein 2 OS=Homo sapiens GN=BAIAP2	MGELASESQGSKELGDVLFQmAEVHR	M21 Oxidation	1	170.67	231.99	0	3.726	0.5541	1	0.9999	2	2863.35	716.846	4	0.00542	1.89	59	84
Q9UQB8-6	Isoform 6 of Brain-specific angiogenesis inhibitor 1-associated protein 2 OS=Homo sapiens GN=BAIAP2	VLDSDGSDRLHmSLQQGK	M12 Oxidation	1	1000	174.79	0	2.754	0.5157	1	0.9978	2	2000.96	667.994	3	0.00152	0.762	435	452
Q9UQB8-6	Isoform 6 of Brain-specific angiogenesis inhibitor 1-associated protein 2 OS=Homo sapiens GN=BAIAP2	QIQNQLEEmLK	M9 Oxidation	1	1000	189.27	0	3.081	0.6188	1	1	2	1388.7	695.356	2	0.000543	0.39	85	95
Q9UQB8-6	Isoform 6 of Brain-specific angiogenesis inhibitor 1-associated protein 2 OS=Homo sapiens GN=BAIAP2	VLDSDGSDRLHmSLQQGK	M12 Oxidation	1	1000	194.19	0	3.253	0.5879	1	1	2	2000.96	667.994	3	0.000792	0.396	435	452
Q9UQB8-6	Isoform 6 of Brain-specific angiogenesis inhibitor 1-associated protein 2 OS=Homo sapiens GN=BAIAP2	ELGDVLFQmAEVHR	M9 Oxidation	1	1000	182.79	0	2.771	0.4762	1	0.9963	2	1658.81	553.944	3	0.00184	1.11	71	84
Q9UQB8-6	Isoform 6 of Brain-specific angiogenesis inhibitor 1-associated protein 2 OS=Homo sapiens GN=BAIAP2	AVQLmQQVASNGATLPSALSASK	M5 Oxidation	1	1000	399.25	0	5.778	0.7552	1	1	2	2287.19	763.404	3	0.00513	2.24	240	262
Q9UQB8-6	Isoform 6 of Brain-specific angiogenesis inhibitor 1-associated protein 2 OS=Homo sapiens GN=BAIAP2	mSAQESTPImNGVTGPDGEDYSPWADRK	M1 Oxidation, M10 Oxidation	100%, 100%	1,000.00, 1,000.00	515.79	0	5.456	0.762	1	1	2	3070.33	1024.45	3	-0.00151	-0.491	290	317
Q9UQB8-6	Isoform 6 of Brain-specific angiogenesis inhibitor 1-associated protein 2 OS=Homo sapiens GN=BAIAP2	VLDSDGSDRLHmSLQQGK	M12 Oxidation	1	1000	165.03	0	3.08	0.6147	1	1	2	2000.96	667.994	3	0.00226	1.13	435	452
Q9UQB8-6	Isoform 6 of Brain-specific angiogenesis inhibitor 1-associated protein 2 OS=Homo sapiens GN=BAIAP2	TImEQFNPSLR	M3 Oxidation	1	1000	260.3	0	2.766	0.6898	1	1	2	1350.66	676.339	2	0.00241	1.78	19	29
Q9UQB8-6	Isoform 6 of Brain-specific angiogenesis inhibitor 1-associated protein 2 OS=Homo sapiens GN=BAIAP2	VLDSDGSDRLHmSLQQGK	M12 Oxidation	1	1000	137.6	0	1.803	0.4752	1	0.9671	2	2000.96	667.995	3	0.00354	1.77	435	452
Q9UQB8-6	Isoform 6 of Brain-specific angiogenesis inhibitor 1-associated protein 2 OS=Homo sapiens GN=BAIAP2	VLDSDGSDRLHmSLQQGK	M12 Oxidation	1	1000	154.02	0	2.108	0.6244	1	0.996	2	2000.96	667.994	3	-0.000123	-0.0617	435	452
Q9UQB8-6	Isoform 6 of Brain-specific angiogenesis inhibitor 1-associated protein 2 OS=Homo sapiens GN=BAIAP2	ELGDVLFQmAEVHRQIQNQLEEmLK	M9 Oxidation, M23 Oxidation	100%, 100%	1,000.00, 1,000.00	97.93	0	2.791	0.3102	1	0.9712	2	3029.5	758.383	4	0.00845	2.79	71	95
Q9UQB8-6	Isoform 6 of Brain-specific angiogenesis inhibitor 1-associated protein 2 OS=Homo sapiens GN=BAIAP2	sLsPPQSQSK	S1 Phospho, S3 Phospho	100%, 100%	149.76, 110.19	139.95	0	2.96	0.5487	1	0.9997	2	1217.47	609.744	2	0.000596	0.489	323	332
Q9UQB8-6	Isoform 6 of Brain-specific angiogenesis inhibitor 1-associated protein 2 OS=Homo sapiens GN=BAIAP2	mGELASESQGSKELGDVLFQMAEVHR	M1 Oxidation	1	111.79	169.16	0	2.6	0.6805	1	0.9997	2	2863.35	716.844	4	-0.00239	-0.835	59	84
Q9UQB8-6	Isoform 6 of Brain-specific angiogenesis inhibitor 1-associated protein 2 OS=Homo sapiens GN=BAIAP2	SSsmAAGLER	S3 Phospho, M4 Oxidation	97%, 100%	17.98, 1,000.00	98.49	0	1.791	0.5663	1	0.9786	2	1103.43	552.722	2	-0.00154	-1.4	365	374
Q9UQB8-6	Isoform 6 of Brain-specific angiogenesis inhibitor 1-associated protein 2 OS=Homo sapiens GN=BAIAP2	TImEQFNPSLR	M3 Oxidation	1	1000	178.14	0	2.965	0.5554	1	0.9998	2	1350.66	451.227	3	-0.000413	-0.305	19	29
Q9UQB8-6	Isoform 6 of Brain-specific angiogenesis inhibitor 1-associated protein 2 OS=Homo sapiens GN=BAIAP2	AVQLMQQVASNGAtLPSALSASK	T14 Phospho	0.99	21.95	232.47	0	2.865	0.6801	1	1	2	2351.16	784.728	3	0.00637	2.71	240	262
Q9UQB8-6	Isoform 6 of Brain-specific angiogenesis inhibitor 1-associated protein 2 OS=Homo sapiens GN=BAIAP2	SSsmAAGLER	S3 Phospho, M4 Oxidation	98%, 100%	20.19, 1,000.00	106.78	0	1.932	0.5727	1	0.9896	2	1103.43	552.724	2	0.00163	1.47	365	374
Q9UQB8-6	Isoform 6 of Brain-specific angiogenesis inhibitor 1-associated protein 2 OS=Homo sapiens GN=BAIAP2	ELGDVLFQmAEVHR	M9 Oxidation	1	1000	284.54	0	2.356	0.5849	1	0.9907	2	1658.81	830.414	2	0.00381	2.3	71	84
Q9UQB8-6	Isoform 6 of Brain-specific angiogenesis inhibitor 1-associated protein 2 OS=Homo sapiens GN=BAIAP2	ELGDVLFQmAEVHR	M9 Oxidation	1	1000	196.47	0	3.06	0.5099	1	0.9993	2	1658.81	553.945	3	0.00331	1.99	71	84
Q9UQB8-6	Isoform 6 of Brain-specific angiogenesis inhibitor 1-associated protein 2 OS=Homo sapiens GN=BAIAP2	AVQLmQQVASNGATLPSALSASK	M5 Oxidation	1	1000	558.58	0	6.387	0.8507	1	1	2	2287.19	1144.6	2	0.00282	1.23	240	262
Q9UQB8-6	Isoform 6 of Brain-specific angiogenesis inhibitor 1-associated protein 2 OS=Homo sapiens GN=BAIAP2	GYFDALVKmGELASESQGSK	M9 Oxidation	1	1000	361.38	0	4.139	0.7117	1	1	2	2132.02	711.679	3	0.00598	2.81	51	70
Q9UQB8-6	Isoform 6 of Brain-specific angiogenesis inhibitor 1-associated protein 2 OS=Homo sapiens GN=BAIAP2	VLDSDGSDRLHmsLQQGK	M12 Oxidation, S13 Phospho	100%, 33%	1,000.00, 0.00	100.02	0	2.692	0.6208	1	0.9996	2	2080.93	694.65	3	0.00175	0.839	435	452
Q9UQB8-6	Isoform 6 of Brain-specific angiogenesis inhibitor 1-associated protein 2 OS=Homo sapiens GN=BAIAP2	AVQLmQQVASNGATLPSALSASK	M5 Oxidation	1	1000	396.9	0	5.317	0.7571	1	1	2	2287.19	763.404	3	0.00733	3.2	240	262
Q9UQB8-6	Isoform 6 of Brain-specific angiogenesis inhibitor 1-associated protein 2 OS=Homo sapiens GN=BAIAP2	LSDsYSNTLPVRK	S4 Phospho	0.99	18.95	146.34	0	3.296	0.5907	1	1	2	1558.74	520.588	3	0.00199	1.28	333	345
Q9UQB8-6	Isoform 6 of Brain-specific angiogenesis inhibitor 1-associated protein 2 OS=Homo sapiens GN=BAIAP2	mGELASESQGSKELGDVLFQmAEVHR	M1 Oxidation, M21 Oxidation	100%, 100%	1,000.00, 1,000.00	265.34	0	4.129	0.5406	1	0.9996	2	2879.35	720.845	4	0.00684	2.38	59	84
Q9UQB8-6	Isoform 6 of Brain-specific angiogenesis inhibitor 1-associated protein 2 OS=Homo sapiens GN=BAIAP2	VLDSDGSDRLHmSLQQGK	M12 Oxidation	1	1000	135.89	0	1.739	0.4677	1	0.9733	2	2000.96	667.994	3	0.00116	0.579	435	452
Q9UQB8-6	Isoform 6 of Brain-specific angiogenesis inhibitor 1-associated protein 2 OS=Homo sapiens GN=BAIAP2	TIMEQFNPSLRNFIAmGK	M16 Oxidation	1	167.15	190.64	0	2.369	0.4378	1	0.986	2	2112.05	705.025	3	0.00383	1.81	19	36
Q9UQB8-6	Isoform 6 of Brain-specific angiogenesis inhibitor 1-associated protein 2 OS=Homo sapiens GN=BAIAP2	mSAQESTPImNGVTGPDGEDYSPWADRK	M1 Oxidation, M10 Oxidation	100%, 100%	1,000.00, 1,000.00	444.95	0	6.314	0.7289	1	1	2	3070.33	1024.45	3	0.00362	1.18	290	317
Q9UQB8-6	Isoform 6 of Brain-specific angiogenesis inhibitor 1-associated protein 2 OS=Homo sapiens GN=BAIAP2	SSSmAAGLER	M4 Oxidation	1	1000	165.57	0	2.343	0.4663	1	0.9922	2	1023.47	512.74	2	-5.72e-05	-0.0558	365	374
Q9UQB8-6	Isoform 6 of Brain-specific angiogenesis inhibitor 1-associated protein 2 OS=Homo sapiens GN=BAIAP2	mGELASESQGSK	M1 Oxidation	1	1000	284.11	0	3.045	0.7747	1	1	2	1238.55	620.281	2	0.0015	1.21	59	70
Q9UQB8-6	Isoform 6 of Brain-specific angiogenesis inhibitor 1-associated protein 2 OS=Homo sapiens GN=BAIAP2	mGELASESQGSKELGDVLFQmAEVHR	M1 Oxidation, M21 Oxidation	100%, 100%	1,000.00, 1,000.00	238.04	0	3.346	0.5722	1	1	2	2879.35	720.844	4	0.00294	1.02	59	84
Q9UQB8-6	Isoform 6 of Brain-specific angiogenesis inhibitor 1-associated protein 2 OS=Homo sapiens GN=BAIAP2	NFIAmGKNYEK	M5 Oxidation	1	1000	208.64	0	2.71	0.5501	1	0.9961	2	1329.64	444.22	3	-0.00189	-1.42	30	40
Q9UQB8-6	Isoform 6 of Brain-specific angiogenesis inhibitor 1-associated protein 2 OS=Homo sapiens GN=BAIAP2	mRGWFPFSYTR	M1 Oxidation	1	1000	155.65	0	3.08	0.5202	1	0.9997	2	1462.68	488.568	3	0.00121	0.824	424	434
Q9UQB8-6	Isoform 6 of Brain-specific angiogenesis inhibitor 1-associated protein 2 OS=Homo sapiens GN=BAIAP2	SEEmHRLTENVYKTImEQFNPSLR	M4 Oxidation, M16 Oxidation	100%, 100%	1,000.00, 1,000.00	233.97	0	3.643	0.643	1	1	2	2983.42	746.863	4	0.00517	1.73	6	29
Q9UQB8-6	Isoform 6 of Brain-specific angiogenesis inhibitor 1-associated protein 2 OS=Homo sapiens GN=BAIAP2	TImEQFNPSLR	M3 Oxidation	1	1000	164.12	0	2.407	0.4994	1	0.9881	2	1350.66	451.227	3	-0.0016	-1.19	19	29
Q9UQB8-6	Isoform 6 of Brain-specific angiogenesis inhibitor 1-associated protein 2 OS=Homo sapiens GN=BAIAP2	VLDSDGSDRLHmSLQQGK	M12 Oxidation	1	1000	107.56	0	3.11	0.4608	1	0.999	2	2000.96	501.247	4	-0.000442	-0.221	435	452
Q9UQB8-6	Isoform 6 of Brain-specific angiogenesis inhibitor 1-associated protein 2 OS=Homo sapiens GN=BAIAP2	SSsTGNLLDK	S3 Phospho	0.99	21.95	152.43	0	1.919	0.4738	1	0.9797	2	1100.48	551.245	2	0.000114	0.104	453	462
Q9UQB8-6	Isoform 6 of Brain-specific angiogenesis inhibitor 1-associated protein 2 OS=Homo sapiens GN=BAIAP2	mGELASESQGSK	M1 Oxidation	1	1000	285.78	0	3.41	0.7773	1	1	2	1238.54	620.28	2	-0.000211	-0.171	59	70
Q9UQB8-6	Isoform 6 of Brain-specific angiogenesis inhibitor 1-associated protein 2 OS=Homo sapiens GN=BAIAP2	MSAQESTPImNGVTGPDGEDYSPWADRK	M10 Oxidation	1	69.79	351.41	0	5.871	0.7106	1	1	2	3054.34	764.592	4	0.00371	1.21	290	317
Q9UQB8-6	Isoform 6 of Brain-specific angiogenesis inhibitor 1-associated protein 2 OS=Homo sapiens GN=BAIAP2	SSSmAAGLER	M4 Oxidation	1	1000	172.8	0	2.258	0.5258	1	0.9924	2	1023.46	512.74	2	-0.000545	-0.532	365	374
Q9UQB8-6	Isoform 6 of Brain-specific angiogenesis inhibitor 1-associated protein 2 OS=Homo sapiens GN=BAIAP2	QIQNQLEEmLK	M9 Oxidation	1	1000	187.31	0	2.713	0.5608	1	0.9979	2	1388.7	695.355	2	-0.00117	-0.839	85	95
Q9UQB8-6	Isoform 6 of Brain-specific angiogenesis inhibitor 1-associated protein 2 OS=Homo sapiens GN=BAIAP2	ELGDVLFQmAEVHR	M9 Oxidation	1	1000	182.99	0	2.693	0.4563	1	0.9948	2	1658.81	553.944	3	0.00184	1.11	71	84
Q9UQB8-6	Isoform 6 of Brain-specific angiogenesis inhibitor 1-associated protein 2 OS=Homo sapiens GN=BAIAP2	mGELASESQGSKELGDVLFQMAEVHR	M1 Oxidation	1	255.08	304.28	0	5.3	0.686	1	1	2	2863.36	716.848	4	0.0127	4.45	59	84
Q9UQB8-6	Isoform 6 of Brain-specific angiogenesis inhibitor 1-associated protein 2 OS=Homo sapiens GN=BAIAP2	VLDSDGSDRLHmSLQQGK	M12 Oxidation	1	1000	104.49	0	3.523	0.4739	1	0.9994	2	2000.96	501.247	4	-0.00032	-0.16	435	452
Q9UQB8-6	Isoform 6 of Brain-specific angiogenesis inhibitor 1-associated protein 2 OS=Homo sapiens GN=BAIAP2	AAQPKsLsPPQSQSK	S6 Phospho, S8 Phospho	100%, 100%	110.78, 122.98	149.16	0	3.931	0.7237	1	1	2	1712.75	571.925	3	-0.000233	-0.136	318	332
Q9UQB8-6	Isoform 6 of Brain-specific angiogenesis inhibitor 1-associated protein 2 OS=Homo sapiens GN=BAIAP2	TImEQFNPSLR	M3 Oxidation	1	1000	257.54	0	2.801	0.6769	1	1	2	1350.66	676.339	2	0.00265	1.96	19	29
Q9UQB8-6	Isoform 6 of Brain-specific angiogenesis inhibitor 1-associated protein 2 OS=Homo sapiens GN=BAIAP2	ELGDVLFQmAEVHR	M9 Oxidation	1	1000	292.75	0	2.744	0.6571	1	1	2	1658.81	830.413	2	0.00332	2	71	84
Q9UQB8-6	Isoform 6 of Brain-specific angiogenesis inhibitor 1-associated protein 2 OS=Homo sapiens GN=BAIAP2	AIFsHAAGDNSTLLSFK	S4 Phospho	1	151.15	249.66	0	5.068	0.789	1	1	2	1857.87	620.296	3	0.000114	0.0613	382	398
Q9UQB8-6	Isoform 6 of Brain-specific angiogenesis inhibitor 1-associated protein 2 OS=Homo sapiens GN=BAIAP2	VLDSDGSDRLHmSLQQGK	M12 Oxidation	1	1000	90.81	0	2.446	0.4065	1	0.99	2	2000.96	501.247	4	0.00127	0.633	435	452
Q9UQB8-6	Isoform 6 of Brain-specific angiogenesis inhibitor 1-associated protein 2 OS=Homo sapiens GN=BAIAP2	mGELASESQGSKELGDVLFQMAEVHR	M1 Oxidation	1	332.66	366.19	0	4.383	0.7531	1	1	2	2863.36	955.459	3	0.00739	2.58	59	84
Q9UQB8-6	Isoform 6 of Brain-specific angiogenesis inhibitor 1-associated protein 2 OS=Homo sapiens GN=BAIAP2	QIQNQLEEmLK	M9 Oxidation	1	1000	212.58	0	3.087	0.6088	1	1	2	1388.7	695.357	2	0.00164	1.18	85	95
Q9UQB8-6	Isoform 6 of Brain-specific angiogenesis inhibitor 1-associated protein 2 OS=Homo sapiens GN=BAIAP2	mGELASESQGSKELGDVLFQMAEVHR	M1 Oxidation	1	223.23	281.66	0	4.624	0.7003	1	1	2	2863.36	716.846	4	0.00811	2.83	59	84
Q9UQB8-6	Isoform 6 of Brain-specific angiogenesis inhibitor 1-associated protein 2 OS=Homo sapiens GN=BAIAP2	VLDSDGSDRLHmsLQQGK	M12 Oxidation, S13 Phospho	100%, 33%	1,000.00, 0.00	64.2	0	2.049	0.451	1	0.9721	2	2080.92	521.238	4	-0.00144	-0.692	435	452
Q9UQB8-6	Isoform 6 of Brain-specific angiogenesis inhibitor 1-associated protein 2 OS=Homo sapiens GN=BAIAP2	TImEQFNPSLR	M3 Oxidation	1	1000	144.89	0	2.077	0.4075	1	0.962	2	1350.66	451.227	3	-0.000962	-0.712	19	29
Q9UQB8-6	Isoform 6 of Brain-specific angiogenesis inhibitor 1-associated protein 2 OS=Homo sapiens GN=BAIAP2	mSAQESTPImNGVTGPDGEDYSPWADRK	M1 Oxidation, M10 Oxidation	100%, 100%	1,000.00, 1,000.00	464.08	0	5.486	0.775	1	1	2	3070.33	1024.45	3	0.00435	1.42	290	317
Q9UQB8-6	Isoform 6 of Brain-specific angiogenesis inhibitor 1-associated protein 2 OS=Homo sapiens GN=BAIAP2	mRGWFPFSYTR	M1 Oxidation	1	1000	153.75	0	2.798	0.5302	1	0.9961	2	1462.68	488.567	3	-0.00236	-1.62	424	434
Q9UQB8-6	Isoform 6 of Brain-specific angiogenesis inhibitor 1-associated protein 2 OS=Homo sapiens GN=BAIAP2	MGELASESQGSKELGDVLFQmAEVHR	M21 Oxidation	1	437.21	405.61	0	4.815	0.6997	1	1	2	2863.35	955.459	3	0.00556	1.94	59	84
Q9UQB8-6	Isoform 6 of Brain-specific angiogenesis inhibitor 1-associated protein 2 OS=Homo sapiens GN=BAIAP2	SSSmAAGLER	M4 Oxidation	1	1000	160.9	0	2.231	0.4713	1	0.9909	2	1023.47	512.74	2	-5.72e-05	-0.0558	365	374
Q9UQB8-6	Isoform 6 of Brain-specific angiogenesis inhibitor 1-associated protein 2 OS=Homo sapiens GN=BAIAP2	mSAQESTPImNGVTGPDGEDYSPWADR	M1 Oxidation, M10 Oxidation	100%, 100%	1,000.00, 1,000.00	345.2	0	4.967	0.7269	1	1	2	2942.24	981.754	3	0.00646	2.19	290	316
Q9UQB8-6	Isoform 6 of Brain-specific angiogenesis inhibitor 1-associated protein 2 OS=Homo sapiens GN=BAIAP2	AVQLmQQVASNGATLPSALSASK	M5 Oxidation	1	1000	505.81	0	4.713	0.8192	1	1	2	2287.19	1144.6	2	0.00185	0.807	240	262
Q9UQB8-6	Isoform 6 of Brain-specific angiogenesis inhibitor 1-associated protein 2 OS=Homo sapiens GN=BAIAP2	mSAQESTPIMNGVTGPDGEDYSPWADRK	M1 Oxidation	1	62.6	370.89	0	3.763	0.6633	1	1	2	3054.33	1019.12	3	-0.00672	-2.2	290	317
Q9UQB8-6	Isoform 6 of Brain-specific angiogenesis inhibitor 1-associated protein 2 OS=Homo sapiens GN=BAIAP2	SSSmAAGLER	M4 Oxidation	1	1000	149.14	0	2.014	0.4127	1	0.9695	2	1023.47	512.74	2	-0.000301	-0.294	365	374
Q9UQB8-6	Isoform 6 of Brain-specific angiogenesis inhibitor 1-associated protein 2 OS=Homo sapiens GN=BAIAP2	AVQLmQQVASNGATLPSALSASK	M5 Oxidation	1	1000	417.11	0	5.843	0.7665	1	1	2	2287.19	763.404	3	0.00458	2	240	262
Q9UQB8-6	Isoform 6 of Brain-specific angiogenesis inhibitor 1-associated protein 2 OS=Homo sapiens GN=BAIAP2	mGELASESQGSK	M1 Oxidation	1	1000	262.26	0	2.438	0.7636	1	0.9996	2	1238.54	620.279	2	-0.0007	-0.565	59	70
Q9UQB8-6	Isoform 6 of Brain-specific angiogenesis inhibitor 1-associated protein 2 OS=Homo sapiens GN=BAIAP2	MGELASESQGSKELGDVLFQmAEVHR	M21 Oxidation	1	68.61	142.8	0	3.058	0.5545	1	0.9987	2	2905.36	727.348	4	42	-34.2	59	84
Q9UQB8-6	Isoform 6 of Brain-specific angiogenesis inhibitor 1-associated protein 2 OS=Homo sapiens GN=BAIAP2	mGELASESQGSKELGDVLFQmAEVHRQIQNQLEEmLK	M1 Oxidation, M21 Oxidation, M35 Oxidation	100%, 100%, 100%	1,000.00, 1,000.00, 1,000.00	120.94	0	2.706	0.3779	1	0.9922	2	4250.03	851.014	5	0.00491	1.15	59	95
Q9UQB8-6	Isoform 6 of Brain-specific angiogenesis inhibitor 1-associated protein 2 OS=Homo sapiens GN=BAIAP2	VLDSDGSDRLHmSLQQGK	M12 Oxidation	1	1000	302.44	0	3.331	0.6564	1	1	2	2000.96	1001.49	2	-0.000293	-0.146	435	452
Q9UQB8-6	Isoform 6 of Brain-specific angiogenesis inhibitor 1-associated protein 2 OS=Homo sapiens GN=BAIAP2	msAQESTPImNGVTGPDGEDYSPWADRK	M1 Oxidation, S2 Phospho, M10 Oxidation	100%, 0%, 100%	1,000.00, 0.00, 1,000.00	336.73	0	4.719	0.7725	1	1	2	3150.29	788.58	4	-0.00563	-1.79	290	317
Q9UQB8-6	Isoform 6 of Brain-specific angiogenesis inhibitor 1-associated protein 2 OS=Homo sapiens GN=BAIAP2	VLDSDGSDRLHmSLQQGK	M12 Oxidation	1	1000	342.92	0	4.04	0.6346	1	1	2	2000.96	1001.49	2	-0.000293	-0.146	435	452
Q9UQB8-6	Isoform 6 of Brain-specific angiogenesis inhibitor 1-associated protein 2 OS=Homo sapiens GN=BAIAP2	VLDSDGSDRLHmSLQQGK	M12 Oxidation	1	1000	205.79	0	2	0.6788	1	0.9943	2	2000.96	1001.49	2	0.00398	1.99	435	452
Q9UQB8-6	Isoform 6 of Brain-specific angiogenesis inhibitor 1-associated protein 2 OS=Homo sapiens GN=BAIAP2	SSsmAAGLER	S3 Phospho, M4 Oxidation	33%, 100%	0.00, 1,000.00	106.75	0	1.702	0.5237	1	0.9699	2	1103.43	552.723	2	-0.00118	-1.07	365	374
Q9UQB8-6	Isoform 6 of Brain-specific angiogenesis inhibitor 1-associated protein 2 OS=Homo sapiens GN=BAIAP2	QIQNQLEEmLK	M9 Oxidation	1	1000	179	0	2.384	0.549	1	0.9952	2	1388.7	695.356	2	0.000421	0.303	85	95
Q9UQB8-6	Isoform 6 of Brain-specific angiogenesis inhibitor 1-associated protein 2 OS=Homo sapiens GN=BAIAP2	QIQNQLEEmLK	M9 Oxidation	1	1000	194.05	0	3.257	0.592	1	1	2	1388.7	695.356	2	0.000909	0.654	85	95
Q9UQB8-6	Isoform 6 of Brain-specific angiogenesis inhibitor 1-associated protein 2 OS=Homo sapiens GN=BAIAP2	mGELASESQGSK	M1 Oxidation	1	1000	230.63	0	2.212	0.7401	1	0.9992	2	1238.55	620.28	2	0.000521	0.42	59	70
Q9UQB8-6	Isoform 6 of Brain-specific angiogenesis inhibitor 1-associated protein 2 OS=Homo sapiens GN=BAIAP2	ELGDVLFQmAEVHR	M9 Oxidation	1	1000	184.87	0	1.985	0.5506	1	0.9856	2	1658.81	830.413	2	0.00357	2.15	71	84
Q9UQB8-6	Isoform 6 of Brain-specific angiogenesis inhibitor 1-associated protein 2 OS=Homo sapiens GN=BAIAP2	VLDSDGsDRLHmSLQQGK	S7 Phospho, M12 Oxidation	33%, 100%	0.00, 1,000.00	77.02	0	1.928	0.5112	1	0.9858	2	2080.92	694.649	3	-0.000452	-0.217	435	452
Q9UQB8-6	Isoform 6 of Brain-specific angiogenesis inhibitor 1-associated protein 2 OS=Homo sapiens GN=BAIAP2	AAQPKsLSPPQSQSK	S6 Phospho	1	60.18	187.92	0	2.73	0.7956	1	1	2	1632.79	817.402	2	0.00176	1.08	318	332
Q9UQB8-6	Isoform 6 of Brain-specific angiogenesis inhibitor 1-associated protein 2 OS=Homo sapiens GN=BAIAP2	mGELASESQGSKELGDVLFQmAEVHR	M1 Oxidation, M21 Oxidation	100%, 100%	1,000.00, 1,000.00	251.64	0	4.471	0.5676	1	1	2	2879.35	720.845	4	0.00904	3.14	59	84
Q9UQB8-6	Isoform 6 of Brain-specific angiogenesis inhibitor 1-associated protein 2 OS=Homo sapiens GN=BAIAP2	LSDsYSNTLPVR	S4 Phospho	1	30.97	197.92	0	3.077	0.562	1	1	2	1430.64	716.329	2	-0.000773	-0.54	333	344
Q9UQB8-6	Isoform 6 of Brain-specific angiogenesis inhibitor 1-associated protein 2 OS=Homo sapiens GN=BAIAP2	ELGDVLFQmAEVHR	M9 Oxidation	1	1000	255.12	0	2.541	0.6132	1	0.9942	2	1658.81	830.414	2	0.00528	3.18	71	84
Q9UQB8-6	Isoform 6 of Brain-specific angiogenesis inhibitor 1-associated protein 2 OS=Homo sapiens GN=BAIAP2	SLsPPQsQSKLSDSYSNTLPVR	S3 Phospho, S7 Phospho	100%, 33%	24.69, 0.00	221.24	0	4.312	0.7514	1	1	2	2550.16	851.059	3	0.016	6.26	323	344
Q9UQB8-6	Isoform 6 of Brain-specific angiogenesis inhibitor 1-associated protein 2 OS=Homo sapiens GN=BAIAP2	msAQESTPImNGVTGPDGEDYSPWADRK	M1 Oxidation, S2 Phospho, M10 Oxidation	100%, 0%, 100%	1,000.00, 0.00, 1,000.00	446.48	0	4.474	0.7038	1	1	2	3150.3	1051.11	3	0.00238	0.754	290	317
Q9UQB8-6	Isoform 6 of Brain-specific angiogenesis inhibitor 1-associated protein 2 OS=Homo sapiens GN=BAIAP2	TImEQFNPSLRNFIAmGK	M3 Oxidation, M16 Oxidation	100%, 100%	1,000.00, 1,000.00	186.77	0	2.042	0.5414	1	0.9517	2	2128.05	710.358	3	0.00757	3.55	19	36
Q9UQB8-6	Isoform 6 of Brain-specific angiogenesis inhibitor 1-associated protein 2 OS=Homo sapiens GN=BAIAP2	QIQNQLEEmLK	M9 Oxidation	1	1000	197.87	0	3.19	0.6276	1	1	2	1388.7	695.356	2	-0.000556	-0.4	85	95
Q9UQB8-6	Isoform 6 of Brain-specific angiogenesis inhibitor 1-associated protein 2 OS=Homo sapiens GN=BAIAP2	mSAQESTPImNGVTGPDGEDYSPWADR	M1 Oxidation, M10 Oxidation	100%, 100%	1,000.00, 1,000.00	272.39	0	4.514	0.7529	1	1	2	2942.24	981.753	3	0.00426	1.45	290	316
Q9UQB8-6	Isoform 6 of Brain-specific angiogenesis inhibitor 1-associated protein 2 OS=Homo sapiens GN=BAIAP2	TImEQFNPSLR	M3 Oxidation	1	1000	222.35	0	2.77	0.5993	1	0.9994	2	1350.66	676.337	2	-0.00113	-0.837	19	29
Q9UQB8-6	Isoform 6 of Brain-specific angiogenesis inhibitor 1-associated protein 2 OS=Homo sapiens GN=BAIAP2	QIQNQLEEmLK	M9 Oxidation	1	1000	198.75	0	3.18	0.6361	1	1	2	1388.7	695.355	2	-0.00178	-1.28	85	95
Q9UQB8-6	Isoform 6 of Brain-specific angiogenesis inhibitor 1-associated protein 2 OS=Homo sapiens GN=BAIAP2	MGELASESQGSKELGDVLFQmAEVHR	M21 Oxidation	1	133.47	182.59	0	2.02	0.4366	1	0.9477	2	2863.35	716.846	4	0.0064	2.23	59	84
Q9UQB8-6	Isoform 6 of Brain-specific angiogenesis inhibitor 1-associated protein 2 OS=Homo sapiens GN=BAIAP2	AAQPKsLsPPQSQSK	S6 Phospho, S8 Phospho	100%, 100%	110.78, 122.98	148.16	0	3.563	0.7181	1	1	2	1712.75	571.925	3	-0.000233	-0.136	318	332
Q9UQB8-6	Isoform 6 of Brain-specific angiogenesis inhibitor 1-associated protein 2 OS=Homo sapiens GN=BAIAP2	QIQNQLEEmLK	M9 Oxidation	1	1000	211.62	0	3.215	0.5889	1	1	2	1388.7	695.357	2	0.00128	0.918	85	95
Q9UQB8-6	Isoform 6 of Brain-specific angiogenesis inhibitor 1-associated protein 2 OS=Homo sapiens GN=BAIAP2	TImEQFNPSLR	M3 Oxidation	1	1000	151.76	0	2.167	0.4989	1	0.9912	2	1350.66	451.228	3	0.000778	0.575	19	29
Q9UQB8-6	Isoform 6 of Brain-specific angiogenesis inhibitor 1-associated protein 2 OS=Homo sapiens GN=BAIAP2	AAQPKsLsPPQSQSK	S6 Phospho, S8 Phospho	100%, 100%	60.50, 66.42	92.45	0	2.016	0.7079	1	0.9979	2	1712.75	857.385	2	0.000879	0.513	318	332
Q9UQB8-6	Isoform 6 of Brain-specific angiogenesis inhibitor 1-associated protein 2 OS=Homo sapiens GN=BAIAP2	AVQLmQQVASNGATLPSALSASK	M5 Oxidation	1	1000	547.04	0	5.022	0.8713	1	1	2	2287.19	1144.6	2	0.00453	1.98	240	262
Q9UQB8-6	Isoform 6 of Brain-specific angiogenesis inhibitor 1-associated protein 2 OS=Homo sapiens GN=BAIAP2	VLDSDGSDRLHmSLQQGK	M12 Oxidation	1	1000	127.76	0	2.169	0.3606	1	0.9622	2	2000.96	501.247	4	-0.00105	-0.526	435	452
Q9UQB8-6	Isoform 6 of Brain-specific angiogenesis inhibitor 1-associated protein 2 OS=Homo sapiens GN=BAIAP2	QIQNQLEEmLKSFHNELLTQLEQK	M9 Oxidation	1	1000	106.71	0	2.354	0.5905	1	0.9965	2	2956.5	740.132	4	0.00194	0.656	85	108
Q9UQB8-6	Isoform 6 of Brain-specific angiogenesis inhibitor 1-associated protein 2 OS=Homo sapiens GN=BAIAP2	QIQNQLEEmLK	M9 Oxidation	1	1000	200.22	0	2.747	0.5792	1	0.9994	2	1388.7	695.357	2	0.00128	0.918	85	95
Q9UQB8-6	Isoform 6 of Brain-specific angiogenesis inhibitor 1-associated protein 2 OS=Homo sapiens GN=BAIAP2	MGELASESQGSKELGDVLFQmAEVHR	M21 Oxidation	1	191.66	244.33	0	4.727	0.5313	1	0.9975	2	2863.36	716.848	4	0.0127	4.45	59	84
Q9UQB8-6	Isoform 6 of Brain-specific angiogenesis inhibitor 1-associated protein 2 OS=Homo sapiens GN=BAIAP2	LSDSYSNtLPVRKSVtPK	T8 Phospho, T16 Phospho	0%, 100%	0.00, 38.35	56.79	0	1.595	0.5793	1	0.9888	2	2151	1076.51	2	0.00247	1.15	333	350
Q9UQB8-6	Isoform 6 of Brain-specific angiogenesis inhibitor 1-associated protein 2 OS=Homo sapiens GN=BAIAP2	AVQLmQQVASNGATLPSALSASK	M5 Oxidation	1	1000	556.87	0	5.152	0.8415	1	1	2	2287.19	1144.6	2	0.00233	1.02	240	262
Q9UQB8-6	Isoform 6 of Brain-specific angiogenesis inhibitor 1-associated protein 2 OS=Homo sapiens GN=BAIAP2	SSSmAAGLER	M4 Oxidation	1	1000	154.52	0	2.359	0.5348	1	0.9949	2	1023.47	512.74	2	-0.000179	-0.175	365	374
Q9UQB8-6	Isoform 6 of Brain-specific angiogenesis inhibitor 1-associated protein 2 OS=Homo sapiens GN=BAIAP2	ELGDVLFQmAEVHR	M9 Oxidation	1	1000	238.47	0	2.037	0.5695	1	0.9925	2	1658.81	830.413	2	0.00186	1.12	71	84
Q9UQB8-6	Isoform 6 of Brain-specific angiogenesis inhibitor 1-associated protein 2 OS=Homo sapiens GN=BAIAP2	mGELASESQGSKELGDVLFQmAEVHR	M1 Oxidation, M21 Oxidation	100%, 100%	1,000.00, 1,000.00	242.8	0	3.833	0.5696	1	1	2	2879.35	720.844	4	0.00391	1.36	59	84
Q9UQB8-6	Isoform 6 of Brain-specific angiogenesis inhibitor 1-associated protein 2 OS=Homo sapiens GN=BAIAP2	mGELASESQGSKELGDVLFQMAEVHR	M1 Oxidation	1	183.54	236.68	0	4.46	0.6813	1	1	2	2863.35	716.845	4	0.00322	1.13	59	84
Q9UQB8-6	Isoform 6 of Brain-specific angiogenesis inhibitor 1-associated protein 2 OS=Homo sapiens GN=BAIAP2	SSSmAAGLER	M4 Oxidation	1	1000	159.25	0	2.051	0.4494	1	0.9819	2	1023.47	512.74	2	-0.000179	-0.175	365	374
Q9UQB8-6	Isoform 6 of Brain-specific angiogenesis inhibitor 1-associated protein 2 OS=Homo sapiens GN=BAIAP2	AVQLmQQVASNGATLPSALSASK	M5 Oxidation	1	1000	421.77	0	6.467	0.7758	1	1	2	2287.19	763.405	3	0.00879	3.84	240	262
Q9UQB8-6	Isoform 6 of Brain-specific angiogenesis inhibitor 1-associated protein 2 OS=Homo sapiens GN=BAIAP2	VLDSDGSDRLHmSLQQGK	M12 Oxidation	1	1000	157.47	0	2.938	0.5708	1	0.9998	2	2000.96	667.993	3	-0.000307	-0.153	435	452
Q9UQB8-6	Isoform 6 of Brain-specific angiogenesis inhibitor 1-associated protein 2 OS=Homo sapiens GN=BAIAP2	mGELASESQGSKELGDVLFQmAEVHR	M1 Oxidation, M21 Oxidation	100%, 100%	1,000.00, 1,000.00	345.49	0	3.814	0.6549	1	1	2	2879.34	960.789	3	0.000876	0.304	59	84
Q9UQB8-6	Isoform 6 of Brain-specific angiogenesis inhibitor 1-associated protein 2 OS=Homo sapiens GN=BAIAP2	NFIAmGKNYEK	M5 Oxidation	1	1000	213.19	0	1.887	0.481	1	0.9714	2	1329.64	665.828	2	0.00218	1.64	30	40
Q9UQB8-6	Isoform 6 of Brain-specific angiogenesis inhibitor 1-associated protein 2 OS=Homo sapiens GN=BAIAP2	MGELASESQGSKELGDVLFQmAEVHR	M21 Oxidation	1	147.05	192.52	0	3.174	0.578	1	1	2	2863.35	716.845	4	0.00371	1.3	59	84
Q9UQB8-6	Isoform 6 of Brain-specific angiogenesis inhibitor 1-associated protein 2 OS=Homo sapiens GN=BAIAP2	QRPYSVAVPAFsQGLDDYGAR	S12 Phospho	1	102.07	238.38	0	4.493	0.7154	1	1	2	2376.09	793.038	3	0.00178	0.748	489	509
Q9UQB8-6	Isoform 6 of Brain-specific angiogenesis inhibitor 1-associated protein 2 OS=Homo sapiens GN=BAIAP2	SEEmHRLTENVYK	M4 Oxidation	1	1000	132.93	0	2.866	0.4464	1	0.997	2	1650.77	413.699	4	-0.00027	-0.164	6	18
Q9UQB8-6	Isoform 6 of Brain-specific angiogenesis inhibitor 1-associated protein 2 OS=Homo sapiens GN=BAIAP2	VLDSDGSDRLHmSLQQGK	M12 Oxidation	1	1000	139.07	0	3.249	0.5584	1	1	2	2000.96	667.995	3	0.00427	2.13	435	452
Q9UQB8-6	Isoform 6 of Brain-specific angiogenesis inhibitor 1-associated protein 2 OS=Homo sapiens GN=BAIAP2	MGELASESQGSKELGDVLFQmAEVHR	M21 Oxidation	1	256.78	298.56	0	3.409	0.6579	1	1	2	2863.36	955.46	3	0.00922	3.22	59	84
Q9UQB8-6	Isoform 6 of Brain-specific angiogenesis inhibitor 1-associated protein 2 OS=Homo sapiens GN=BAIAP2	VLDSDGSDRLHmSLQQGK	M12 Oxidation	1	1000	141.71	0	2.43	0.5832	1	0.9966	2	2000.96	667.994	3	0.000609	0.304	435	452
Q9UQB8-6	Isoform 6 of Brain-specific angiogenesis inhibitor 1-associated protein 2 OS=Homo sapiens GN=BAIAP2	MGELASESQGSKELGDVLFQmAEVHR	M21 Oxidation	1	134.12	171.15	0	3.238	0.5004	1	0.9963	2	2863.36	716.847	4	0.0115	4.02	59	84
Q9UQB8-6	Isoform 6 of Brain-specific angiogenesis inhibitor 1-associated protein 2 OS=Homo sapiens GN=BAIAP2	mGELASESQGSKELGDVLFQmAEVHR	M1 Oxidation, M21 Oxidation	100%, 100%	1,000.00, 1,000.00	248.74	0	3.102	0.5556	1	0.9999	2	2879.35	720.844	4	0.00245	0.851	59	84
Q9UQB8-6	Isoform 6 of Brain-specific angiogenesis inhibitor 1-associated protein 2 OS=Homo sapiens GN=BAIAP2	MGELASESQGSKELGDVLFQmAEVHR	M21 Oxidation	1	165.9	181.02	0	2.397	0.5632	1	0.9961	2	2863.35	955.457	3	0.00135	0.47	59	84
Q9UQB8-6	Isoform 6 of Brain-specific angiogenesis inhibitor 1-associated protein 2 OS=Homo sapiens GN=BAIAP2	SSsmAAGLER	S3 Phospho, M4 Oxidation	33%, 100%	0.00, 1,000.00	79.77	0	1.546	0.6099	1	0.9921	2	1103.43	552.723	2	-8.01e-05	-0.0725	365	374
Q9UQB8-6	Isoform 6 of Brain-specific angiogenesis inhibitor 1-associated protein 2 OS=Homo sapiens GN=BAIAP2	NFIAmGKNYEK	M5 Oxidation	1	1000	205.78	0	2.57	0.5273	1	0.994	2	1329.64	444.22	3	-0.00116	-0.872	30	40
Q9UQB8-6	Isoform 6 of Brain-specific angiogenesis inhibitor 1-associated protein 2 OS=Homo sapiens GN=BAIAP2	mGELASESQGSKELGDVLFQmAEVHR	M1 Oxidation, M21 Oxidation	100%, 100%	1,000.00, 1,000.00	326.09	0	3.662	0.724	1	1	2	2879.35	960.79	3	0.00545	1.89	59	84
Q9UQB8-6	Isoform 6 of Brain-specific angiogenesis inhibitor 1-associated protein 2 OS=Homo sapiens GN=BAIAP2	QIQNQLEEmLK	M9 Oxidation	1	1000	212.37	0	2.737	0.5262	1	0.9939	2	1388.69	695.355	2	-0.00251	-1.81	85	95
Q9UQB8-6	Isoform 6 of Brain-specific angiogenesis inhibitor 1-associated protein 2 OS=Homo sapiens GN=BAIAP2	AVQLmQQVASNGATLPSALSASK	M5 Oxidation	1	1000	451.05	0	4.766	0.8325	1	1	2	2287.19	1144.6	2	0.00429	1.87	240	262
Q9UQB8-6	Isoform 6 of Brain-specific angiogenesis inhibitor 1-associated protein 2 OS=Homo sapiens GN=BAIAP2	TImEQFNPSLR	M3 Oxidation	1	1000	205.12	0	2.559	0.5797	1	0.9963	2	1350.66	676.337	2	-0.0015	-1.11	19	29
Q9UQB8-6	Isoform 6 of Brain-specific angiogenesis inhibitor 1-associated protein 2 OS=Homo sapiens GN=BAIAP2	MGELASESQGSKELGDVLFQmAEVHR	M21 Oxidation	1	162.57	215.55	0	3.529	0.4314	1	0.9984	2	2863.35	716.844	4	-0.000194	-0.0676	59	84
Q9UQB8-6	Isoform 6 of Brain-specific angiogenesis inhibitor 1-associated protein 2 OS=Homo sapiens GN=BAIAP2	MGELASESQGSKELGDVLFQmAEVHR	M21 Oxidation	1	181.23	238.28	0	3.748	0.4685	1	0.9984	2	2863.36	716.846	4	0.00713	2.49	59	84
Q9UQB8-6	Isoform 6 of Brain-specific angiogenesis inhibitor 1-associated protein 2 OS=Homo sapiens GN=BAIAP2	VLDSDGSDRLHmSLQQGK	M12 Oxidation	1	1000	190.23	0	3.022	0.54	1	0.9998	2	2000.96	667.993	3	-0.000307	-0.153	435	452
Q9UQB8-6	Isoform 6 of Brain-specific angiogenesis inhibitor 1-associated protein 2 OS=Homo sapiens GN=BAIAP2	AVQLmQQVASNGATLPSALsASK	M5 Oxidation, S20 Phospho	100%, 33%	1,000.00, 0.00	194.64	0	3.793	0.7074	1	1	2	2367.16	790.059	3	0.0048	2.03	240	262
Q9UQB8-6	Isoform 6 of Brain-specific angiogenesis inhibitor 1-associated protein 2 OS=Homo sapiens GN=BAIAP2	mGELASESQGSKELGDVLFQmAEVHR	M1 Oxidation, M21 Oxidation	100%, 100%	1,000.00, 1,000.00	250.3	0	4.406	0.6161	1	1	2	2879.35	720.845	4	0.00684	2.38	59	84
Q9UQB8-6	Isoform 6 of Brain-specific angiogenesis inhibitor 1-associated protein 2 OS=Homo sapiens GN=BAIAP2	mGELASESQGSKELGDVLFQmAEVHR	M1 Oxidation, M21 Oxidation	100%, 100%	1,000.00, 1,000.00	255.04	0	3.714	0.5589	1	1	2	2879.35	720.845	4	0.00587	2.04	59	84
Q9UQB8-6	Isoform 6 of Brain-specific angiogenesis inhibitor 1-associated protein 2 OS=Homo sapiens GN=BAIAP2	TImEQFNPSLR	M3 Oxidation	1	1000	256.26	0	2.814	0.6819	1	1	2	1350.66	676.339	2	0.00265	1.96	19	29
Q9UQB8-6	Isoform 6 of Brain-specific angiogenesis inhibitor 1-associated protein 2 OS=Homo sapiens GN=BAIAP2	VLDSDGSDRLHmSLQQGK	M12 Oxidation	1	1000	175.53	0	2.543	0.5325	1	0.9963	2	2000.96	667.994	3	0.00134	0.67	435	452
Q9UQB8-6	Isoform 6 of Brain-specific angiogenesis inhibitor 1-associated protein 2 OS=Homo sapiens GN=BAIAP2	mRGWFPFSYTR	M1 Oxidation	1	1000	141.42	0	3.221	0.4939	1	0.9995	2	1462.68	488.568	3	0.000748	0.511	424	434
Q9UQB8-6	Isoform 6 of Brain-specific angiogenesis inhibitor 1-associated protein 2 OS=Homo sapiens GN=BAIAP2	mSAQESTPImNGVTGPDGEDYSPWADRK	M1 Oxidation, M10 Oxidation	100%, 100%	1,000.00, 1,000.00	541.48	0	6.697	0.774	1	1	2	3070.33	1024.45	3	0.00398	1.3	290	317
Q9UQB8-6	Isoform 6 of Brain-specific angiogenesis inhibitor 1-associated protein 2 OS=Homo sapiens GN=BAIAP2	mRGWFPFSYTR	M1 Oxidation	1	1000	149.85	0	3.167	0.4991	1	0.9995	2	1462.68	488.568	3	-0.0009	-0.615	424	434
Q9UQB8-6	Isoform 6 of Brain-specific angiogenesis inhibitor 1-associated protein 2 OS=Homo sapiens GN=BAIAP2	ELGDVLFQmAEVHR	M9 Oxidation	1	1000	296.97	0	2.489	0.6218	1	0.9984	2	1658.81	830.413	2	0.00186	1.12	71	84
Q9UQB8-6	Isoform 6 of Brain-specific angiogenesis inhibitor 1-associated protein 2 OS=Homo sapiens GN=BAIAP2	VLDSDGSDRLHmSLQQGK	M12 Oxidation	1	1000	140.96	0	1.88	0.4401	1	0.9732	2	2000.96	667.994	3	-0.000123	-0.0617	435	452
Q9UQB8-6	Isoform 6 of Brain-specific angiogenesis inhibitor 1-associated protein 2 OS=Homo sapiens GN=BAIAP2	SEEmHRLTENVYK	M4 Oxidation	1	1000	166.49	0	2.661	0.5298	1	0.9974	2	1650.77	551.263	3	0.00072	0.436	6	18
Q9UQB8-6	Isoform 6 of Brain-specific angiogenesis inhibitor 1-associated protein 2 OS=Homo sapiens GN=BAIAP2	SEEmHRLTENVYK	M4 Oxidation	1	1000	191.57	0	2.455	0.5429	1	0.9957	2	1650.77	551.263	3	0.00145	0.879	6	18
Q9UQB8-6	Isoform 6 of Brain-specific angiogenesis inhibitor 1-associated protein 2 OS=Homo sapiens GN=BAIAP2	ELGDVLFQmAEVHR	M9 Oxidation	1	1000	158.42	0	2.428	0.4063	1	0.9894	2	1658.81	553.944	3	0.000929	0.56	71	84
Q9UQB8-6	Isoform 6 of Brain-specific angiogenesis inhibitor 1-associated protein 2 OS=Homo sapiens GN=BAIAP2	TImEQFNPSLR	M3 Oxidation	1	1000	190.68	0	2.076	0.597	1	0.9945	2	1350.66	676.338	2	0.00119	0.879	19	29
Q9UQB8-6	Isoform 6 of Brain-specific angiogenesis inhibitor 1-associated protein 2 OS=Homo sapiens GN=BAIAP2	ELGDVLFQmAEVHR	M9 Oxidation	1	1000	180.39	0	2.702	0.4495	1	0.9955	2	1658.81	553.944	3	0.000562	0.339	71	84
Q9UQB8-6	Isoform 6 of Brain-specific angiogenesis inhibitor 1-associated protein 2 OS=Homo sapiens GN=BAIAP2	LSDsYSNTLPVRK	S4 Phospho	1	30.97	194.12	0	3.115	0.6276	1	1	2	1558.75	780.38	2	0.00677	4.34	333	345
Q9UQB8-6	Isoform 6 of Brain-specific angiogenesis inhibitor 1-associated protein 2 OS=Homo sapiens GN=BAIAP2	mSAQESTPImNGVTGPDGEDySPWADRK	M1 Oxidation, M10 Oxidation, Y21 Phospho	100%, 100%, 0%	1,000.00, 1,000.00, 0.00	207.94	0	4.926	0.7214	1	1	2	3150.31	1051.11	3	0.0112	3.54	290	317
Q9UQB8-6	Isoform 6 of Brain-specific angiogenesis inhibitor 1-associated protein 2 OS=Homo sapiens GN=BAIAP2	mGELASESQGSK	M1 Oxidation	1	1000	281.88	0	3.216	0.7631	1	1	2	1238.54	620.279	2	-0.000822	-0.663	59	70
Q9UQB8-6	Isoform 6 of Brain-specific angiogenesis inhibitor 1-associated protein 2 OS=Homo sapiens GN=BAIAP2	VLDSDGSDRLHmSLQQGK	M12 Oxidation	1	1000	153.47	0	3.39	0.5882	1	1	2	2000.96	667.995	3	0.00336	1.68	435	452
Q9UQB8-6	Isoform 6 of Brain-specific angiogenesis inhibitor 1-associated protein 2 OS=Homo sapiens GN=BAIAP2	VLDSDGSDRLHmsLQQGK	M12 Oxidation, S13 Phospho	100%, 90%	1,000.00, 12.52	111.73	0	2.87	0.6063	1	0.9998	2	2080.92	694.648	3	-0.00265	-1.27	435	452
Q9UQB8-6	Isoform 6 of Brain-specific angiogenesis inhibitor 1-associated protein 2 OS=Homo sapiens GN=BAIAP2	ELGDVLFQmAEVHR	M9 Oxidation	1	1000	154.25	0	2.674	0.5082	1	0.9968	2	1658.81	553.944	3	0.000562	0.339	71	84
Q9UQB8-6	Isoform 6 of Brain-specific angiogenesis inhibitor 1-associated protein 2 OS=Homo sapiens GN=BAIAP2	mGELASESQGSKELGDVLFQmAEVHR	M1 Oxidation, M21 Oxidation	100%, 100%	1,000.00, 1,000.00	274.59	0	3.918	0.6258	1	1	2	2879.35	720.844	4	0.00269	0.935	59	84
Q9UQB8-6	Isoform 6 of Brain-specific angiogenesis inhibitor 1-associated protein 2 OS=Homo sapiens GN=BAIAP2	mGELASESQGSKELGDVLFQmAEVHR	M1 Oxidation, M21 Oxidation	100%, 100%	1,000.00, 1,000.00	258.04	0	3.717	0.5866	1	1	2	2879.34	720.843	4	-0.00194	-0.675	59	84
Q9UQB8-6	Isoform 6 of Brain-specific angiogenesis inhibitor 1-associated protein 2 OS=Homo sapiens GN=BAIAP2	mSAQESTPImNGVTGPDGEDYSPWADRK	M1 Oxidation, M10 Oxidation	100%, 100%	1,000.00, 1,000.00	373.79	0	6.104	0.7667	1	1	2	3070.33	768.59	4	0.00391	1.27	290	317
Q9UQB8-6	Isoform 6 of Brain-specific angiogenesis inhibitor 1-associated protein 2 OS=Homo sapiens GN=BAIAP2	MGELASESQGSKELGDVLFQmAEVHR	M21 Oxidation	1	175.17	226.23	0	3.697	0.5807	1	1	2	2863.35	716.846	4	0.00567	1.98	59	84
Q9UQB8-6	Isoform 6 of Brain-specific angiogenesis inhibitor 1-associated protein 2 OS=Homo sapiens GN=BAIAP2	VLDSDGSDRLHmSLQQGK	M12 Oxidation	1	1000	174.46	0	3.266	0.5174	1	0.9995	2	2000.96	667.995	3	0.00336	1.68	435	452
Q9UQB8-6	Isoform 6 of Brain-specific angiogenesis inhibitor 1-associated protein 2 OS=Homo sapiens GN=BAIAP2	ELGDVLFQmAEVHR	M9 Oxidation	1	1000	178.23	0	2.477	0.4272	1	0.9919	2	1658.81	553.944	3	0.00129	0.78	71	84
Q9UQB8-6	Isoform 6 of Brain-specific angiogenesis inhibitor 1-associated protein 2 OS=Homo sapiens GN=BAIAP2	mGELASESQGSKELGDVLFQmAEVHR	M1 Oxidation, M21 Oxidation	100%, 100%	1,000.00, 1,000.00	294.81	0	3.713	0.7482	1	1	2	2879.36	960.793	3	0.0126	4.37	59	84
Q9UQB8-6	Isoform 6 of Brain-specific angiogenesis inhibitor 1-associated protein 2 OS=Homo sapiens GN=BAIAP2	AVQLmQQVASNGATLPSALSASK	M5 Oxidation	1	1000	339.95	0	4.553	0.7406	1	1	2	2287.18	763.402	3	1.45e-06	0.000635	240	262
Q9UQB8-6	Isoform 6 of Brain-specific angiogenesis inhibitor 1-associated protein 2 OS=Homo sapiens GN=BAIAP2	mGELASESQGSKELGDVLFQmAEVHR	M1 Oxidation, M21 Oxidation	100%, 100%	1,000.00, 1,000.00	276.31	0	3.326	0.6859	1	1	2	2879.35	960.791	3	0.00875	3.04	59	84
Q9UQB8-6	Isoform 6 of Brain-specific angiogenesis inhibitor 1-associated protein 2 OS=Homo sapiens GN=BAIAP2	ELGDVLFQmAEVHR	M9 Oxidation	1	1000	178.9	0	2.766	0.4677	1	0.9947	2	1658.81	553.943	3	-0.00127	-0.764	71	84
Q9UQB8-6	Isoform 6 of Brain-specific angiogenesis inhibitor 1-associated protein 2 OS=Homo sapiens GN=BAIAP2	mGELASESQGSK	M1 Oxidation	1	1000	279.74	0	3.415	0.7786	1	1	2	1238.54	620.279	2	-0.000578	-0.466	59	70
Q9UQB8-6	Isoform 6 of Brain-specific angiogenesis inhibitor 1-associated protein 2 OS=Homo sapiens GN=BAIAP2	ELGDVLFQmAEVHR	M9 Oxidation	1	1000	184.79	0	2.573	0.445	1	0.994	2	1658.81	553.944	3	0.00129	0.78	71	84
Q9UQB8-6	Isoform 6 of Brain-specific angiogenesis inhibitor 1-associated protein 2 OS=Homo sapiens GN=BAIAP2	mGELASESQGSKELGDVLFQmAEVHR	M1 Oxidation, M21 Oxidation	100%, 100%	1,000.00, 1,000.00	297.57	0	3.068	0.6296	1	1	2	2879.35	960.791	3	0.00692	2.4	59	84
Q9UQB8-6	Isoform 6 of Brain-specific angiogenesis inhibitor 1-associated protein 2 OS=Homo sapiens GN=BAIAP2	AIFsHAAGDNSTLLSFK	S4 Phospho	1	219.53	258.14	0	4.994	0.7823	1	1	2	1857.87	929.943	2	0.00452	2.43	382	398
Q9UQB8-6	Isoform 6 of Brain-specific angiogenesis inhibitor 1-associated protein 2 OS=Homo sapiens GN=BAIAP2	mGELASESQGSKELGDVLFQmAEVHR	M1 Oxidation, M21 Oxidation	100%, 100%	1,000.00, 1,000.00	278.72	0	4.827	0.6465	1	1	2	2879.35	960.791	3	0.00674	2.34	59	84
Q9UQB8-6	Isoform 6 of Brain-specific angiogenesis inhibitor 1-associated protein 2 OS=Homo sapiens GN=BAIAP2	SEEmHRLTENVYK	M4 Oxidation	1	1000	183.88	0	2.771	0.5144	1	0.9979	2	1650.77	551.263	3	0.00145	0.879	6	18
Q9UQB8-6	Isoform 6 of Brain-specific angiogenesis inhibitor 1-associated protein 2 OS=Homo sapiens GN=BAIAP2	mGELASESQGSK	M1 Oxidation	1	1000	282.91	0	2.463	0.7354	1	0.9997	2	1238.54	620.28	2	-0.000334	-0.269	59	70
Q9UQB8-6	Isoform 6 of Brain-specific angiogenesis inhibitor 1-associated protein 2 OS=Homo sapiens GN=BAIAP2	VLDSDGSDRLHmSLQQGK	M12 Oxidation	1	1000	111.14	0	1.881	0.3625	1	0.9613	2	2000.96	501.247	4	0.000657	0.328	435	452
Q9UQB8-6	Isoform 6 of Brain-specific angiogenesis inhibitor 1-associated protein 2 OS=Homo sapiens GN=BAIAP2	SSsmAAGLER	S3 Phospho, M4 Oxidation	98%, 100%	20.19, 1,000.00	110.16	0	2.029	0.5257	1	0.9894	2	1103.43	552.723	2	-0.000568	-0.515	365	374
Q9UQB8-6	Isoform 6 of Brain-specific angiogenesis inhibitor 1-associated protein 2 OS=Homo sapiens GN=BAIAP2	ELGDVLFQmAEVHR	M9 Oxidation	1	1000	187.57	0	2.642	0.4511	1	0.9926	2	1658.81	553.944	3	0.00239	1.44	71	84
Q9UQB8-6	Isoform 6 of Brain-specific angiogenesis inhibitor 1-associated protein 2 OS=Homo sapiens GN=BAIAP2	VLDSDGSDRLHmSLQQGK	M12 Oxidation	1	1000	170.73	0	3.07	0.5273	1	0.9996	2	2000.96	667.995	3	0.00336	1.68	435	452
Q9UQB8-6	Isoform 6 of Brain-specific angiogenesis inhibitor 1-associated protein 2 OS=Homo sapiens GN=BAIAP2	NFIAmGKNYEK	M5 Oxidation	1	1000	212.13	0	2.517	0.6336	1	0.9991	2	1329.64	665.827	2	0.000349	0.262	30	40
Q9UQB8-6	Isoform 6 of Brain-specific angiogenesis inhibitor 1-associated protein 2 OS=Homo sapiens GN=BAIAP2	QIQNQLEEmLK	M9 Oxidation	1	1000	191.21	0	3.065	0.5879	1	1	2	1388.7	695.357	2	0.00164	1.18	85	95
Q9UQB8-6	Isoform 6 of Brain-specific angiogenesis inhibitor 1-associated protein 2 OS=Homo sapiens GN=BAIAP2	VLDSDGSDRLHmSLQQGK	M12 Oxidation	1	1000	179.1	0	2.582	0.5788	1	0.9979	2	2000.96	667.994	3	0.000243	0.121	435	452
Q9UQB8-6	Isoform 6 of Brain-specific angiogenesis inhibitor 1-associated protein 2 OS=Homo sapiens GN=BAIAP2	ELGDVLFQmAEVHR	M9 Oxidation	1	1000	188.97	0	2.714	0.4853	1	0.9959	2	1658.81	553.944	3	0.00184	1.11	71	84
Q9UQB8-6	Isoform 6 of Brain-specific angiogenesis inhibitor 1-associated protein 2 OS=Homo sapiens GN=BAIAP2	mGELASESQGSKELGDVLFQMAEVHR	M1 Oxidation	1	172.93	211.01	0	3.855	0.6275	1	1	2	2863.35	573.676	5	-0.0024	-0.839	59	84
Q9UQB8-6	Isoform 6 of Brain-specific angiogenesis inhibitor 1-associated protein 2 OS=Homo sapiens GN=BAIAP2	mSAQESTPImNGVTGPDGEDYSPWADRK	M1 Oxidation, M10 Oxidation	100%, 100%	1,000.00, 1,000.00	240.91	0	3.188	0.7079	1	1	2	3070.33	1024.45	3	0.00362	1.18	290	317
Q9UQB8-6	Isoform 6 of Brain-specific angiogenesis inhibitor 1-associated protein 2 OS=Homo sapiens GN=BAIAP2	LTENVYKTImEQFNPSLR	M10 Oxidation	1	1000	232.93	0	3.668	0.67	1	1	2	2198.11	733.71	3	0.00432	1.96	12	29
Q9UQB8-6	Isoform 6 of Brain-specific angiogenesis inhibitor 1-associated protein 2 OS=Homo sapiens GN=BAIAP2	SEEmHRLTENVYKTImEQFNPSLR	M4 Oxidation, M16 Oxidation	100%, 100%	1,000.00, 1,000.00	196.9	0	2.628	0.6166	1	0.9985	2	2983.42	995.482	3	0.00762	2.55	6	29
Q9UQB8-6	Isoform 6 of Brain-specific angiogenesis inhibitor 1-associated protein 2 OS=Homo sapiens GN=BAIAP2	mGELASESQGSK	M1 Oxidation	1	1000	288.27	0	3.216	0.7635	1	1	2	1238.55	620.28	2	0.000521	0.42	59	70
Q9UQB8-6	Isoform 6 of Brain-specific angiogenesis inhibitor 1-associated protein 2 OS=Homo sapiens GN=BAIAP2	mGELASESQGSKELGDVLFQMAEVHR	M1 Oxidation	1	149.89	216.9	0	3.18	0.6029	1	1	2	2863.35	716.846	4	0.00542	1.89	59	84
Q9UQB8-6	Isoform 6 of Brain-specific angiogenesis inhibitor 1-associated protein 2 OS=Homo sapiens GN=BAIAP2	QIQNQLEEmLK	M9 Oxidation	1	1000	194.95	0	3.242	0.6067	1	1	2	1388.7	695.357	2	0.00128	0.918	85	95
Q9UQB8-6	Isoform 6 of Brain-specific angiogenesis inhibitor 1-associated protein 2 OS=Homo sapiens GN=BAIAP2	SSsmAAGLER	S3 Phospho, M4 Oxidation	33%, 100%	0.00, 1,000.00	92.08	0	2.002	0.5704	1	0.9932	2	1103.43	552.724	2	0.000897	0.812	365	374
Q9UQB8-6	Isoform 6 of Brain-specific angiogenesis inhibitor 1-associated protein 2 OS=Homo sapiens GN=BAIAP2	sLsPPQSQSK	S1 Phospho, S3 Phospho	100%, 100%	77.91, 86.37	83.86	0	1.808	0.4902	1	0.9769	2	1217.47	609.743	2	-0.000747	-0.613	323	332
Q9UQB8-6	Isoform 6 of Brain-specific angiogenesis inhibitor 1-associated protein 2 OS=Homo sapiens GN=BAIAP2	AAQPKsLsPPQSQSK	S6 Phospho, S8 Phospho	100%, 100%	123.58, 93.41	189.16	0	3.97	0.7117	1	1	2	1712.76	857.385	2	0.00234	1.37	318	332
Q9UQB8-6	Isoform 6 of Brain-specific angiogenesis inhibitor 1-associated protein 2 OS=Homo sapiens GN=BAIAP2	VLDSDGSDRLHmSLQQGK	M12 Oxidation	1	1000	218.95	0	1.866	0.4867	1	0.9667	2	2000.96	1001.49	2	0.0041	2.05	435	452
Q9UQB8-6	Isoform 6 of Brain-specific angiogenesis inhibitor 1-associated protein 2 OS=Homo sapiens GN=BAIAP2	VLDSDGSDRLHmSLQQGK	M12 Oxidation	1	1000	166.02	0	2.647	0.4684	1	0.9955	2	2000.96	667.994	3	0.000792	0.396	435	452
Q9UQB8-6	Isoform 6 of Brain-specific angiogenesis inhibitor 1-associated protein 2 OS=Homo sapiens GN=BAIAP2	VLDSDGSDRLHmSLQQGK	M12 Oxidation	1	1000	115.71	0	3.208	0.4101	1	0.9959	2	2000.96	501.248	4	0.00407	2.04	435	452
Q9UQB8-6	Isoform 6 of Brain-specific angiogenesis inhibitor 1-associated protein 2 OS=Homo sapiens GN=BAIAP2	LsDSYSNTLPVR	S2 Phospho	1	54.16	177.13	0	2.657	0.5634	1	0.9983	2	1430.65	716.33	2	0.00118	0.824	333	344
Q9UQB8-6	Isoform 6 of Brain-specific angiogenesis inhibitor 1-associated protein 2 OS=Homo sapiens GN=BAIAP2	ELGDVLFQmAEVHR	M9 Oxidation	1	1000	267.36	0	2.733	0.6417	1	0.9998	2	1658.81	830.412	2	0.00137	0.825	71	84
Q9UQB8-6	Isoform 6 of Brain-specific angiogenesis inhibitor 1-associated protein 2 OS=Homo sapiens GN=BAIAP2	mRGWFPFSYTR	M1 Oxidation	1	1000	146.04	0	2.325	0.3576	1	0.9771	2	1462.68	488.568	3	0.000291	0.199	424	434
Q9UQB8-6	Isoform 6 of Brain-specific angiogenesis inhibitor 1-associated protein 2 OS=Homo sapiens GN=BAIAP2	VLDSDGSDRLHmSLQQGK	M12 Oxidation	1	1000	125.19	0	1.576	0.3819	1	0.953	2	2000.96	667.994	3	0.00152	0.762	435	452
Q9UQB8-6	Isoform 6 of Brain-specific angiogenesis inhibitor 1-associated protein 2 OS=Homo sapiens GN=BAIAP2	AVQLmQQVASNGATLPSALSASK	M5 Oxidation	1	1000	388.12	0	6.141	0.763	1	1	2	2287.19	763.404	3	0.00604	2.64	240	262
Q9UQB8-6	Isoform 6 of Brain-specific angiogenesis inhibitor 1-associated protein 2 OS=Homo sapiens GN=BAIAP2	QIQNQLEEmLK	M9 Oxidation	1	1000	193.12	0	3.07	0.5946	1	1	2	1388.7	695.356	2	-0.000434	-0.312	85	95
Q9UQB8-6	Isoform 6 of Brain-specific angiogenesis inhibitor 1-associated protein 2 OS=Homo sapiens GN=BAIAP2	QIQNQLEEmLK	M9 Oxidation	1	1000	201.26	0	2.766	0.558	1	0.9988	2	1388.7	695.357	2	0.00201	1.44	85	95
Q9UQB8-6	Isoform 6 of Brain-specific angiogenesis inhibitor 1-associated protein 2 OS=Homo sapiens GN=BAIAP2	ELGDVLFQmAEVHR	M9 Oxidation	1	1000	181.42	0	2.505	0.4467	1	0.9927	2	1658.81	553.944	3	1.32e-05	0.00794	71	84
Q9UQB8-6	Isoform 6 of Brain-specific angiogenesis inhibitor 1-associated protein 2 OS=Homo sapiens GN=BAIAP2	VLDSDGSDRLHmSLQQGK	M12 Oxidation	1	1000	121.65	0	2.208	0.3616	1	0.9691	2	2000.96	501.247	4	0.000412	0.206	435	452
Q9UQB8-6	Isoform 6 of Brain-specific angiogenesis inhibitor 1-associated protein 2 OS=Homo sapiens GN=BAIAP2	MSAQESTPImNGVTGPDGEDYSPWADRK	M10 Oxidation	1	183	464.77	0	6.269	0.7499	1	1	2	3054.34	1019.12	3	0.00903	2.96	290	317
Q9UQB8-6	Isoform 6 of Brain-specific angiogenesis inhibitor 1-associated protein 2 OS=Homo sapiens GN=BAIAP2	mSAQESTPImNGVTGPDGEDYSPWADRK	M1 Oxidation, M10 Oxidation	100%, 100%	1,000.00, 1,000.00	388.7	0	5.547	0.7511	1	1	2	3070.34	768.592	4	0.00928	3.02	290	317
Q9UQB8-6	Isoform 6 of Brain-specific angiogenesis inhibitor 1-associated protein 2 OS=Homo sapiens GN=BAIAP2	ELGDVLFQmAEVHRQIQNQLEEmLK	M9 Oxidation, M23 Oxidation	100%, 100%	1,000.00, 1,000.00	119.65	0	2.928	0.4105	1	0.9961	2	3029.5	758.382	4	0.00357	1.18	71	95
Q9UQB8-6	Isoform 6 of Brain-specific angiogenesis inhibitor 1-associated protein 2 OS=Homo sapiens GN=BAIAP2	NFIAmGKNYEK	M5 Oxidation	1	1000	165.94	0	2.274	0.5471	1	0.9934	2	1329.64	444.22	3	-0.000519	-0.39	30	40
Q9UQB8-6	Isoform 6 of Brain-specific angiogenesis inhibitor 1-associated protein 2 OS=Homo sapiens GN=BAIAP2	TImEQFNPSLRNFIAMGK	M3 Oxidation	1	211.05	229.5	0	3.342	0.7138	1	1	2	2112.05	705.025	3	0.00199	0.944	19	36
Q9UQB8-6	Isoform 6 of Brain-specific angiogenesis inhibitor 1-associated protein 2 OS=Homo sapiens GN=BAIAP2	mRGWFPFSYTR	M1 Oxidation	1	1000	141.2	0	2.443	0.401	1	0.9888	2	1462.68	488.568	3	0.000199	0.136	424	434
Q9UQB8-6	Isoform 6 of Brain-specific angiogenesis inhibitor 1-associated protein 2 OS=Homo sapiens GN=BAIAP2	SSsmAAGLER	S3 Phospho, M4 Oxidation	33%, 100%	0.00, 1,000.00	84.44	0	1.151	0.4555	1	0.9616	2	1103.43	552.724	2	0.000652	0.591	365	374
Q9UQB8-6	Isoform 6 of Brain-specific angiogenesis inhibitor 1-associated protein 2 OS=Homo sapiens GN=BAIAP2	mRGWFPFSYTR	M1 Oxidation	1	1000	138.36	0	2.422	0.4712	1	0.972	2	1462.68	488.567	3	-0.0031	-2.12	424	434
Q9UQB8-6	Isoform 6 of Brain-specific angiogenesis inhibitor 1-associated protein 2 OS=Homo sapiens GN=BAIAP2	ELGDVLFQmAEVHR	M9 Oxidation	1	1000	178.9	0	2.479	0.4737	1	0.9915	2	1658.81	553.944	3	0.00258	1.55	71	84
Q9UQB8-6	Isoform 6 of Brain-specific angiogenesis inhibitor 1-associated protein 2 OS=Homo sapiens GN=BAIAP2	VLDSDGSDRLHmSLQQGK	M12 Oxidation	1	1000	78.51	0	2.876	0.4699	1	0.9954	2	2000.96	501.246	4	-0.00252	-1.26	435	452
Q9UQB8-6	Isoform 6 of Brain-specific angiogenesis inhibitor 1-associated protein 2 OS=Homo sapiens GN=BAIAP2	mRGWFPFSYTR	M1 Oxidation	1	1000	147.77	0	2.31	0.4505	1	0.9909	2	1462.68	488.568	3	0.000565	0.386	424	434
Q9UQB8-6	Isoform 6 of Brain-specific angiogenesis inhibitor 1-associated protein 2 OS=Homo sapiens GN=BAIAP2	QIQNQLEEmLK	M9 Oxidation	1	1000	214.39	0	3.192	0.5592	1	1	2	1388.7	695.357	2	0.00128	0.918	85	95
Q9UQB8-6	Isoform 6 of Brain-specific angiogenesis inhibitor 1-associated protein 2 OS=Homo sapiens GN=BAIAP2	AVQLmQQVASNGATLPSALSASK	M5 Oxidation	1	1000	335.91	0	4.743	0.7447	1	1	2	2287.19	763.403	3	0.00366	1.6	240	262
Q9UQB8-6	Isoform 6 of Brain-specific angiogenesis inhibitor 1-associated protein 2 OS=Homo sapiens GN=BAIAP2	AVQLmQQVASNGATLPSALsASK	M5 Oxidation, S20 Phospho	100%, 33%	1,000.00, 0.00	156.92	0	3.004	0.7799	1	1	2	2367.16	1184.59	2	0.005	2.11	240	262
Q9UQB8-6	Isoform 6 of Brain-specific angiogenesis inhibitor 1-associated protein 2 OS=Homo sapiens GN=BAIAP2	mGELASESQGSKELGDVLFQMAEVHR	M1 Oxidation	1	189.47	235.52	0	3.492	0.7389	1	1	2	2863.35	955.458	3	0.00501	1.75	59	84
Q9UQB8-6	Isoform 6 of Brain-specific angiogenesis inhibitor 1-associated protein 2 OS=Homo sapiens GN=BAIAP2	SNLVIsDPIPGAKPLPVPPELAPFVGR	S6 Phospho	1	74.47	241.51	0	2.987	0.7033	1	1	2	2859.53	954.184	3	-0.000351	-0.123	263	289
Q9UQB8-6	Isoform 6 of Brain-specific angiogenesis inhibitor 1-associated protein 2 OS=Homo sapiens GN=BAIAP2	mRGWFPFSYTR	M1 Oxidation	1	1000	153.81	0	2.303	0.4936	1	0.9914	2	1462.68	488.568	3	-0.000625	-0.427	424	434
Q9UQB8-6	Isoform 6 of Brain-specific angiogenesis inhibitor 1-associated protein 2 OS=Homo sapiens GN=BAIAP2	TImEQFNPSLR	M3 Oxidation	1	1000	229.87	0	2.6	0.6786	1	0.9998	2	1350.66	676.338	2	0.00143	1.06	19	29
Q9UQB8-6	Isoform 6 of Brain-specific angiogenesis inhibitor 1-associated protein 2 OS=Homo sapiens GN=BAIAP2	SLsPPQsQSKLSDSYSNTLPVRK	S3 Phospho, S7 Phospho	99%, 34%	21.44, 0.00	225.72	0	3.819	0.809	1	1	2	2678.24	893.753	3	0.00124	0.464	323	345
Q9UQB8-6	Isoform 6 of Brain-specific angiogenesis inhibitor 1-associated protein 2 OS=Homo sapiens GN=BAIAP2	ELGDVLFQmAEVHR	M9 Oxidation	1	1000	230.58	0	2.364	0.6382	1	0.9973	2	1658.81	830.413	2	0.00259	1.56	71	84
Q9UQB8-6	Isoform 6 of Brain-specific angiogenesis inhibitor 1-associated protein 2 OS=Homo sapiens GN=BAIAP2	mGELASESQGSKELGDVLFQmAEVHR	M1 Oxidation, M21 Oxidation	100%, 100%	1,000.00, 1,000.00	330.79	0	2.854	0.5365	1	0.9994	2	2879.35	960.789	3	0.00216	0.749	59	84
Q9UQB8-6	Isoform 6 of Brain-specific angiogenesis inhibitor 1-associated protein 2 OS=Homo sapiens GN=BAIAP2	mGELASESQGSK	M1 Oxidation	1	1000	285.94	0	3.238	0.7562	1	1	2	1238.54	620.28	2	-8.94e-05	-0.0721	59	70
Q9UQB8-6	Isoform 6 of Brain-specific angiogenesis inhibitor 1-associated protein 2 OS=Homo sapiens GN=BAIAP2	MSAQESTPImNGVTGPDGEDYSPWADRK	M10 Oxidation	1	77.77	394.42	0	5.35	0.7366	1	1	2	3054.34	1019.12	3	0.00757	2.48	290	317
Q9UQB8-6	Isoform 6 of Brain-specific angiogenesis inhibitor 1-associated protein 2 OS=Homo sapiens GN=BAIAP2	AVQLmQQVASNGATLPSALsASK	M5 Oxidation, S20 Phospho	100%, 25%	1,000.00, 0.00	241.05	0	7.05	0.7386	1	1	2	2367.15	790.059	3	0.00315	1.33	240	262
Q9UQB8-6	Isoform 6 of Brain-specific angiogenesis inhibitor 1-associated protein 2 OS=Homo sapiens GN=BAIAP2	SSsmAAGLER	S3 Phospho, M4 Oxidation	99%, 100%	21.95, 1,000.00	113.47	0	1.725	0.4804	1	0.9745	2	1103.43	552.723	2	-0.000324	-0.294	365	374
Q9UQB8-6	Isoform 6 of Brain-specific angiogenesis inhibitor 1-associated protein 2 OS=Homo sapiens GN=BAIAP2	SSsmAAGLER	S3 Phospho, M4 Oxidation	98%, 100%	19.53, 1,000.00	103.37	0	1.976	0.56	1	0.9908	2	1103.43	552.723	2	-0.000568	-0.515	365	374
Q9UQB8-6	Isoform 6 of Brain-specific angiogenesis inhibitor 1-associated protein 2 OS=Homo sapiens GN=BAIAP2	AVQLmQQVASNGATLPSALSASK	M5 Oxidation	1	1000	567.44	0	4.96	0.8423	1	1	2	2287.19	1144.6	2	0.00404	1.77	240	262
Q9UQB8-6	Isoform 6 of Brain-specific angiogenesis inhibitor 1-associated protein 2 OS=Homo sapiens GN=BAIAP2	NFIAmGKNYEK	M5 Oxidation	1	1000	168.85	0	1.771	0.4551	1	0.9653	2	1329.64	444.22	3	-0.000794	-0.596	30	40
Q9UQB8-6	Isoform 6 of Brain-specific angiogenesis inhibitor 1-associated protein 2 OS=Homo sapiens GN=BAIAP2	TImEQFNPSLR	M3 Oxidation	1	1000	159.44	0	2.201	0.4919	1	0.9906	2	1350.66	451.227	3	-0.000413	-0.305	19	29
Q9UQB8-6	Isoform 6 of Brain-specific angiogenesis inhibitor 1-associated protein 2 OS=Homo sapiens GN=BAIAP2	mSAQESTPImNGVTGPDGEDYSPWADRK	M1 Oxidation, M10 Oxidation	100%, 100%	1,000.00, 1,000.00	399.9	0	6.801	0.7878	1	1	2	3070.34	768.593	4	0.0127	4.13	290	317
Q9UQB8-6	Isoform 6 of Brain-specific angiogenesis inhibitor 1-associated protein 2 OS=Homo sapiens GN=BAIAP2	VLDSDGSDRLHmsLQQGK	M12 Oxidation, S13 Phospho	100%, 100%	1,000.00, 43.02	133.65	0	1.525	0.5542	1	0.9756	2	2080.93	1041.47	2	0.00359	1.72	435	452
Q9UQB8-6	Isoform 6 of Brain-specific angiogenesis inhibitor 1-associated protein 2 OS=Homo sapiens GN=BAIAP2	TImEQFNPSLR	M3 Oxidation	1	1000	135.43	0	1.672	0.4493	1	0.9612	2	1350.66	451.227	3	-0.00087	-0.644	19	29
Q9UQB8-6	Isoform 6 of Brain-specific angiogenesis inhibitor 1-associated protein 2 OS=Homo sapiens GN=BAIAP2	VLDSDGSDRLHmSLQQGK	M12 Oxidation	1	1000	171.84	0	3.133	0.5945	1	1	2	2000.96	667.993	3	-0.00159	-0.793	435	452
Q9UQB8-6	Isoform 6 of Brain-specific angiogenesis inhibitor 1-associated protein 2 OS=Homo sapiens GN=BAIAP2	AAQPKsLsPPQSQSK	S6 Phospho, S8 Phospho	100%, 100%	127.58, 86.37	204.34	0	3.939	0.7565	1	1	2	1712.75	857.385	2	0.00125	0.727	318	332
Q9UQB8-6	Isoform 6 of Brain-specific angiogenesis inhibitor 1-associated protein 2 OS=Homo sapiens GN=BAIAP2	AVQLmQQVASNGATLPSALSASK	M5 Oxidation	1	1000	577.08	0	4.96	0.811	1	1	2	2287.19	1144.6	2	0.00404	1.77	240	262
Q9UQB8-6	Isoform 6 of Brain-specific angiogenesis inhibitor 1-associated protein 2 OS=Homo sapiens GN=BAIAP2	QIQNQLEEmLK	M9 Oxidation	1	1000	191.24	0	3.233	0.6191	1	1	2	1388.7	695.355	2	-0.00117	-0.839	85	95
Q9UQB8-6	Isoform 6 of Brain-specific angiogenesis inhibitor 1-associated protein 2 OS=Homo sapiens GN=BAIAP2	SLsPPQSQSK	S3 Phospho	1	44.63	130.17	0	1.616	0.5067	1	0.9777	2	1137.51	569.761	2	-0.000236	-0.207	323	332
Q9UQB8-6	Isoform 6 of Brain-specific angiogenesis inhibitor 1-associated protein 2 OS=Homo sapiens GN=BAIAP2	VLDSDGSDRLHmSLQQGK	M12 Oxidation	1	1000	125.33	0	2.689	0.5677	1	0.9954	2	2000.96	667.995	3	0.00537	2.68	435	452
Q9UQB8-6	Isoform 6 of Brain-specific angiogenesis inhibitor 1-associated protein 2 OS=Homo sapiens GN=BAIAP2	mGELASESQGSKELGDVLFQmAEVHR	M1 Oxidation, M21 Oxidation	100%, 100%	1,000.00, 1,000.00	279.06	0	3.503	0.7347	1	1	2	2879.35	960.791	3	0.00783	2.72	59	84
Q9UQB8-6	Isoform 6 of Brain-specific angiogenesis inhibitor 1-associated protein 2 OS=Homo sapiens GN=BAIAP2	NFIAmGKNYEK	M5 Oxidation	1	1000	173.34	0	1.837	0.5053	1	0.9716	2	1329.64	444.22	3	-0.00116	-0.872	30	40
Q9UQB8-6	Isoform 6 of Brain-specific angiogenesis inhibitor 1-associated protein 2 OS=Homo sapiens GN=BAIAP2	QIQNQLEEmLK	M9 Oxidation	1	1000	216.52	0	3.333	0.6097	1	1	2	1388.7	695.356	2	0.00103	0.742	85	95
Q9UQB8-6	Isoform 6 of Brain-specific angiogenesis inhibitor 1-associated protein 2 OS=Homo sapiens GN=BAIAP2	QIQNQLEEmLKSFHNELLTQLEQK	M9 Oxidation	1	1000	163	0	2.644	0.7353	1	1	2	2956.5	986.506	3	0.000246	0.083	85	108
Q9UQB8-6	Isoform 6 of Brain-specific angiogenesis inhibitor 1-associated protein 2 OS=Homo sapiens GN=BAIAP2	AVQLmQQVASNGATLPSALSASK	M5 Oxidation	1	1000	379.29	0	5.172	0.7271	1	1	2	2287.19	763.404	3	0.00531	2.32	240	262
Q9UQB8-6	Isoform 6 of Brain-specific angiogenesis inhibitor 1-associated protein 2 OS=Homo sapiens GN=BAIAP2	VLDSDGSDRLHmSLQQGK	M12 Oxidation	1	1000	89.12	0	1.785	0.391	1	0.9619	2	2000.96	501.247	4	0.00151	0.755	435	452
Q9UQB8-6	Isoform 6 of Brain-specific angiogenesis inhibitor 1-associated protein 2 OS=Homo sapiens GN=BAIAP2	QIQNQLEEmLKSFHNELLTQLEQK	M9 Oxidation	1	1000	212.82	0	4.665	0.6804	1	1	2	2956.5	740.132	4	0.00341	1.15	85	108
Q9UQB8-6	Isoform 6 of Brain-specific angiogenesis inhibitor 1-associated protein 2 OS=Homo sapiens GN=BAIAP2	VLDSDGSDRLHmSLQQGK	M12 Oxidation	1	1000	100.77	0	3.035	0.5624	1	1	2	2000.96	501.248	4	0.00224	1.12	435	452
Q9UQB8-6	Isoform 6 of Brain-specific angiogenesis inhibitor 1-associated protein 2 OS=Homo sapiens GN=BAIAP2	sLsPPQSQSK	S1 Phospho, S3 Phospho	100%, 100%	102.06, 98.40	116.29	0	2.29	0.5256	1	0.9938	2	1217.47	609.744	2	0.00108	0.89	323	332
Q9UQB8-6	Isoform 6 of Brain-specific angiogenesis inhibitor 1-associated protein 2 OS=Homo sapiens GN=BAIAP2	ELGDVLFQmAEVHR	M9 Oxidation	1	1000	180.98	0	2.594	0.4415	1	0.9852	2	1658.81	553.945	3	0.00404	2.43	71	84
Q9UQB8-6	Isoform 6 of Brain-specific angiogenesis inhibitor 1-associated protein 2 OS=Homo sapiens GN=BAIAP2	NFIAmGKNYEK	M5 Oxidation	1	1000	198.45	0	2.724	0.5947	1	0.9994	2	1329.64	444.22	3	-0.000336	-0.252	30	40
Q9UQB8-6	Isoform 6 of Brain-specific angiogenesis inhibitor 1-associated protein 2 OS=Homo sapiens GN=BAIAP2	QIQNQLEEmLK	M9 Oxidation	1	1000	206.73	0	3.114	0.6278	1	1	2	1388.7	695.357	2	0.00189	1.36	85	95
Q9UQB8-6	Isoform 6 of Brain-specific angiogenesis inhibitor 1-associated protein 2 OS=Homo sapiens GN=BAIAP2	VLDSDGSDRLHmSLQQGK	M12 Oxidation	1	1000	92.21	0	2.451	0.5083	1	0.9936	2	2000.96	501.247	4	-0.00105	-0.526	435	452
Q9UQB8-6	Isoform 6 of Brain-specific angiogenesis inhibitor 1-associated protein 2 OS=Homo sapiens GN=BAIAP2	ELGDVLFQmAEVHR	M9 Oxidation	1	1000	181.67	0	2.68	0.4419	1	0.994	2	1658.81	553.943	3	-0.000719	-0.433	71	84
Q9UQB8-6	Isoform 6 of Brain-specific angiogenesis inhibitor 1-associated protein 2 OS=Homo sapiens GN=BAIAP2	SEEmHRLTENVYK	M4 Oxidation	1	1000	127.1	0	3.108	0.4426	1	0.9985	2	1650.77	413.699	4	-0.000515	-0.312	6	18
Q9UQB8-6	Isoform 6 of Brain-specific angiogenesis inhibitor 1-associated protein 2 OS=Homo sapiens GN=BAIAP2	VLDSDGSDRLHmSLQQGK	M12 Oxidation	1	1000	118.21	0	3.428	0.4645	1	0.9993	2	2000.96	501.247	4	0.00151	0.755	435	452
Q9UQB8-6	Isoform 6 of Brain-specific angiogenesis inhibitor 1-associated protein 2 OS=Homo sapiens GN=BAIAP2	VLDSDGSDRLHmSLQQGK	M12 Oxidation	1	1000	140.59	0	1.932	0.4364	1	0.9705	2	2000.96	667.994	3	0.00244	1.22	435	452
Q9UQB8-6	Isoform 6 of Brain-specific angiogenesis inhibitor 1-associated protein 2 OS=Homo sapiens GN=BAIAP2	AVQLmQQVASNGATLPSALSASK	M5 Oxidation	1	1000	400.91	0	6.22	0.7431	1	1	2	2287.19	763.404	3	0.00659	2.88	240	262
Q9UQB8-6	Isoform 6 of Brain-specific angiogenesis inhibitor 1-associated protein 2 OS=Homo sapiens GN=BAIAP2	mGELASESQGSKELGDVLFQmAEVHR	M1 Oxidation, M21 Oxidation	100%, 100%	1,000.00, 1,000.00	187.07	0	2.157	0.5823	1	0.9867	2	2879.35	960.791	3	0.00692	2.4	59	84
Q9UQB8-6	Isoform 6 of Brain-specific angiogenesis inhibitor 1-associated protein 2 OS=Homo sapiens GN=BAIAP2	SEEmHRLTENVYK	M4 Oxidation	1	1000	116.51	0	2.65	0.4108	1	0.9896	2	1650.77	413.699	4	-0.00149	-0.903	6	18
Q9UQB8-6	Isoform 6 of Brain-specific angiogenesis inhibitor 1-associated protein 2 OS=Homo sapiens GN=BAIAP2	ELGDVLFQmAEVHR	M9 Oxidation	1	1000	199.37	0	2.65	0.5308	1	0.9883	2	1658.81	553.942	3	-0.00365	-2.2	71	84
Q9UQB8-6	Isoform 6 of Brain-specific angiogenesis inhibitor 1-associated protein 2 OS=Homo sapiens GN=BAIAP2	TImEQFNPSLR	M3 Oxidation	1	1000	260.9	0	2.711	0.6906	1	1	2	1350.66	676.339	2	0.00253	1.87	19	29
Q9UQB8-6	Isoform 6 of Brain-specific angiogenesis inhibitor 1-associated protein 2 OS=Homo sapiens GN=BAIAP2	msAQESTPImNGVTGPDGEDYSPWADRK	M1 Oxidation, S2 Phospho, M10 Oxidation	100%, 0%, 100%	1,000.00, 0.00, 1,000.00	393.29	0	5.266	0.6922	1	1	2	3150.3	1051.11	3	0.00311	0.986	290	317
Q9UQB8-6	Isoform 6 of Brain-specific angiogenesis inhibitor 1-associated protein 2 OS=Homo sapiens GN=BAIAP2	AVQLmQQVASNGATLPSALSASK	M5 Oxidation	1	1000	361.65	0	4.308	0.7036	1	1	2	2287.19	763.403	3	0.00275	1.2	240	262
Q9UQB8-6	Isoform 6 of Brain-specific angiogenesis inhibitor 1-associated protein 2 OS=Homo sapiens GN=BAIAP2	mSAQESTPImNGVTGPDGEDYSPWADRK	M1 Oxidation, M10 Oxidation	100%, 100%	1,000.00, 1,000.00	182.85	0	1.713	0.4204	1	0.9465	2	3070.33	1024.45	3	0.00545	1.77	290	317
Q9UQB8-6	Isoform 6 of Brain-specific angiogenesis inhibitor 1-associated protein 2 OS=Homo sapiens GN=BAIAP2	mGELASESQGSKELGDVLFQMAEVHR	M1 Oxidation	1	222.48	247.43	0	4.423	0.7373	1	1	2	2863.35	716.845	4	0.00152	0.529	59	84
Q9UQB8-6	Isoform 6 of Brain-specific angiogenesis inhibitor 1-associated protein 2 OS=Homo sapiens GN=BAIAP2	SEEmHRLTENVYK	M4 Oxidation	1	1000	197.48	0	3.143	0.5707	1	1	2	1650.77	551.263	3	0.000537	0.325	6	18
Q9UQB8-6	Isoform 6 of Brain-specific angiogenesis inhibitor 1-associated protein 2 OS=Homo sapiens GN=BAIAP2	SEEmHRLTENVYK	M4 Oxidation	1	1000	209.81	0	3.353	0.5756	1	1	2	1650.77	551.264	3	0.00164	0.99	6	18
Q9UQB8-6	Isoform 6 of Brain-specific angiogenesis inhibitor 1-associated protein 2 OS=Homo sapiens GN=BAIAP2	AVQLmQQVASNGATLPSALSAsK	M5 Oxidation, S22 Phospho	100%, 25%	1,000.00, 0.00	191.91	0	3.058	0.6544	1	1	2	2367.15	790.059	3	0.00352	1.49	240	262
Q9UQB8-6	Isoform 6 of Brain-specific angiogenesis inhibitor 1-associated protein 2 OS=Homo sapiens GN=BAIAP2	mGELASESQGSKELGDVLFQMAEVHR	M1 Oxidation	1	88.97	183.28	0	2.632	0.6095	1	0.997	2	2863.36	716.847	4	0.00884	3.09	59	84
Q9UQB8-6	Isoform 6 of Brain-specific angiogenesis inhibitor 1-associated protein 2 OS=Homo sapiens GN=BAIAP2	SEEmHRLTENVYK	M4 Oxidation	1	1000	142.91	0	2.772	0.4325	1	0.9934	2	1650.77	413.699	4	-0.00125	-0.755	6	18
Q9UQB8-6	Isoform 6 of Brain-specific angiogenesis inhibitor 1-associated protein 2 OS=Homo sapiens GN=BAIAP2	NFIAmGKNYEK	M5 Oxidation	1	1000	176.95	0	2.566	0.5656	1	0.9976	2	1329.64	444.22	3	-0.000244	-0.184	30	40
Q9UQB8-6	Isoform 6 of Brain-specific angiogenesis inhibitor 1-associated protein 2 OS=Homo sapiens GN=BAIAP2	SLsPPQSQSK	S3 Phospho	0.99	21.95	137.27	0	2.434	0.4931	1	0.9938	2	1137.51	569.761	2	0.000252	0.222	323	332
Q9UQB8-6	Isoform 6 of Brain-specific angiogenesis inhibitor 1-associated protein 2 OS=Homo sapiens GN=BAIAP2	mRGWFPFSYTR	M1 Oxidation	1	1000	131.62	0	1.726	0.484	1	0.9777	2	1462.68	732.349	2	0.00113	0.771	424	434
Q9UQB8-6	Isoform 6 of Brain-specific angiogenesis inhibitor 1-associated protein 2 OS=Homo sapiens GN=BAIAP2	SLsPPQSQSK	S3 Phospho	1	48.15	164.07	0	2.548	0.5354	1	0.9961	2	1137.51	569.761	2	-0.000236	-0.207	323	332
Q9UQB8-6	Isoform 6 of Brain-specific angiogenesis inhibitor 1-associated protein 2 OS=Homo sapiens GN=BAIAP2	MGELASESQGSKELGDVLFQmAEVHR	M21 Oxidation	1	137.13	189.89	0	2.702	0.3675	1	0.9744	2	2863.36	716.846	4	0.00786	2.75	59	84
Q9UQB8-6	Isoform 6 of Brain-specific angiogenesis inhibitor 1-associated protein 2 OS=Homo sapiens GN=BAIAP2	AVQLmQQVASNGATLPSALSASK	M5 Oxidation	1	1000	545.76	0	5.148	0.8492	1	1	2	2287.19	1144.6	2	0.00844	3.69	240	262
Q9UQB8-6	Isoform 6 of Brain-specific angiogenesis inhibitor 1-associated protein 2 OS=Homo sapiens GN=BAIAP2	SEEmHRLTENVYK	M4 Oxidation	1	1000	111.35	0	2.55	0.3763	1	0.9834	2	1650.77	413.699	4	-0.00174	-1.05	6	18
Q9UQB8-6	Isoform 6 of Brain-specific angiogenesis inhibitor 1-associated protein 2 OS=Homo sapiens GN=BAIAP2	VLDSDGSDRLHmSLQQGK	M12 Oxidation	1	1000	114.21	0	3.218	0.5858	1	1	2	2000.96	501.248	4	0.00249	1.24	435	452
Q9UQB8-6	Isoform 6 of Brain-specific angiogenesis inhibitor 1-associated protein 2 OS=Homo sapiens GN=BAIAP2	NFIAmGKNYEK	M5 Oxidation	1	1000	152.48	0	1.71	0.489	1	0.9784	2	1329.64	665.827	2	0.000959	0.721	30	40
Q9UQB8-6	Isoform 6 of Brain-specific angiogenesis inhibitor 1-associated protein 2 OS=Homo sapiens GN=BAIAP2	LHmSLQQGK	M3 Oxidation	1	1000	110.28	0	2.111	0.5198	1	0.9588	2	1056.54	353.186	3	-0.00297	-2.81	444	452
Q9UQB8-6	Isoform 6 of Brain-specific angiogenesis inhibitor 1-associated protein 2 OS=Homo sapiens GN=BAIAP2	mSAQESTPImNGVTGPDGEDYSPWADRK	M1 Oxidation, M10 Oxidation	100%, 100%	1,000.00, 1,000.00	438.14	0	6.555	0.7028	1	1	2	3070.33	1024.45	3	0.00179	0.582	290	317
Q9UQB8-6	Isoform 6 of Brain-specific angiogenesis inhibitor 1-associated protein 2 OS=Homo sapiens GN=BAIAP2	MGELASESQGSKELGDVLFQmAEVHR	M21 Oxidation	1	169.91	204.23	0	3.813	0.5138	1	0.9997	2	2863.35	716.845	4	0.002	0.7	59	84
Q9UQB8-6	Isoform 6 of Brain-specific angiogenesis inhibitor 1-associated protein 2 OS=Homo sapiens GN=BAIAP2	AVQLmQQVASNGATLPSALSASK	M5 Oxidation	1	1000	470.63	0	4.287	0.8298	1	1	2	2287.18	1144.6	2	-0.0045	-1.97	240	262
Q9UQB8-6	Isoform 6 of Brain-specific angiogenesis inhibitor 1-associated protein 2 OS=Homo sapiens GN=BAIAP2	VLDSDGSDRLHmSLQQGK	M12 Oxidation	1	1000	82.67	0	2.16	0.4136	1	0.9795	2	2000.96	501.247	4	0.00188	0.938	435	452
Q9UQB8-6	Isoform 6 of Brain-specific angiogenesis inhibitor 1-associated protein 2 OS=Homo sapiens GN=BAIAP2	SSSmAAGLER	M4 Oxidation	1	1000	156.63	0	2.302	0.2895	1	0.964	2	1023.47	512.74	2	0.000553	0.54	365	374
Q9UQB8-6	Isoform 6 of Brain-specific angiogenesis inhibitor 1-associated protein 2 OS=Homo sapiens GN=BAIAP2	mGELASESQGSKELGDVLFQmAEVHR	M1 Oxidation, M21 Oxidation	100%, 100%	1,000.00, 1,000.00	243.45	0	3.907	0.5754	1	1	2	2879.35	720.845	4	0.00782	2.72	59	84
Q9UQB8-6	Isoform 6 of Brain-specific angiogenesis inhibitor 1-associated protein 2 OS=Homo sapiens GN=BAIAP2	mSAQESTPImNGVTGPDGEDYSPWADR	M1 Oxidation, M10 Oxidation	100%, 100%	1,000.00, 1,000.00	329.27	0	5.163	0.7755	1	1	2	2942.24	981.755	3	0.00993	3.38	290	316
Q9UQB8-6	Isoform 6 of Brain-specific angiogenesis inhibitor 1-associated protein 2 OS=Homo sapiens GN=BAIAP2	MGELASESQGSKELGDVLFQmAEVHR	M21 Oxidation	1	112.4	152.65	0	3.158	0.6306	1	1	2	2905.36	969.46	3	42	-36.2	59	84
Q9UQB8-6	Isoform 6 of Brain-specific angiogenesis inhibitor 1-associated protein 2 OS=Homo sapiens GN=BAIAP2	VLDSDGSDRLHmSLQQGK	M12 Oxidation	1	1000	84.6	0	2.927	0.5453	1	0.9984	2	2000.95	501.246	4	-0.00471	-2.35	435	452
Q9UQB8-6	Isoform 6 of Brain-specific angiogenesis inhibitor 1-associated protein 2 OS=Homo sapiens GN=BAIAP2	ELGDVLFQmAEVHR	M9 Oxidation	1	1000	291.83	0	2.806	0.6518	1	1	2	1658.81	830.415	2	0.00576	3.47	71	84
Q9UQB8-6	Isoform 6 of Brain-specific angiogenesis inhibitor 1-associated protein 2 OS=Homo sapiens GN=BAIAP2	VLDSDGSDRLHmSLQQGK	M12 Oxidation	1	1000	88.14	0	3.073	0.5379	1	0.9997	2	2000.96	501.248	4	0.00322	1.61	435	452
Q9UQB8-6	Isoform 6 of Brain-specific angiogenesis inhibitor 1-associated protein 2 OS=Homo sapiens GN=BAIAP2	QIQNQLEEmLK	M9 Oxidation	1	1000	128.62	0	2.378	0.389	1	0.9804	2	1388.7	463.906	3	-0.000722	-0.52	85	95
Q9UQB8-6	Isoform 6 of Brain-specific angiogenesis inhibitor 1-associated protein 2 OS=Homo sapiens GN=BAIAP2	mGELASESQGSK	M1 Oxidation	1	1000	246.73	0	2.328	0.7295	1	0.9994	2	1238.54	620.28	2	-0.000456	-0.368	59	70
Q9UQB8-6	Isoform 6 of Brain-specific angiogenesis inhibitor 1-associated protein 2 OS=Homo sapiens GN=BAIAP2	QIQNQLEEmLK	M9 Oxidation	1	1000	161.21	0	2.632	0.5645	1	0.9979	2	1388.7	695.356	2	0.000176	0.127	85	95
Q9UQB8-6	Isoform 6 of Brain-specific angiogenesis inhibitor 1-associated protein 2 OS=Homo sapiens GN=BAIAP2	VLDSDGSDRLHmSLQQGK	M12 Oxidation	1	1000	114.89	0	1.915	0.4947	1	0.9826	2	2000.96	667.994	3	0.00171	0.853	435	452
Q9UQB8-6	Isoform 6 of Brain-specific angiogenesis inhibitor 1-associated protein 2 OS=Homo sapiens GN=BAIAP2	SLsPPQSQSK	S3 Phospho	1	24.95	131.92	0	2.495	0.4803	1	0.9945	2	1137.51	569.761	2	0.000496	0.436	323	332
Q9UQB8-6	Isoform 6 of Brain-specific angiogenesis inhibitor 1-associated protein 2 OS=Homo sapiens GN=BAIAP2	SEEmHRLTENVYKTIMEQFNPSLR	M4 Oxidation	1	116.14	259.51	0	4.124	0.7479	1	1	2	2967.42	742.862	4	-0.00309	-1.04	6	29
Q9UQB8-6	Isoform 6 of Brain-specific angiogenesis inhibitor 1-associated protein 2 OS=Homo sapiens GN=BAIAP2	SSSmAAGLER	M4 Oxidation	1	1000	147.44	0	2.195	0.5227	1	0.9923	2	1023.47	512.74	2	6.49e-05	0.0634	365	374
Q9UQB8-6	Isoform 6 of Brain-specific angiogenesis inhibitor 1-associated protein 2 OS=Homo sapiens GN=BAIAP2	AVQLmQQVASNGATLPSALSASK	M5 Oxidation	1	1000	392.47	0	5.632	0.7628	1	1	2	2287.19	763.405	3	0.00787	3.44	240	262
Q9UQB8-6	Isoform 6 of Brain-specific angiogenesis inhibitor 1-associated protein 2 OS=Homo sapiens GN=BAIAP2	TImEQFNPSLR	M3 Oxidation	1	1000	253.6	0	2.683	0.6895	1	1	2	1350.66	676.339	2	0.00339	2.5	19	29
Q9UQB8-6	Isoform 6 of Brain-specific angiogenesis inhibitor 1-associated protein 2 OS=Homo sapiens GN=BAIAP2	mGELASESQGSKELGDVLFQmAEVHR	M1 Oxidation, M21 Oxidation	100%, 100%	1,000.00, 1,000.00	213.64	0	4.817	0.576	1	1	2	2879.34	576.876	5	-0.00153	-0.531	59	84
Q9UQB8-6	Isoform 6 of Brain-specific angiogenesis inhibitor 1-associated protein 2 OS=Homo sapiens GN=BAIAP2	VLDSDGSDRLHmSLQQGK	M12 Oxidation	1	1000	85.41	0	2.763	0.3312	1	0.987	2	2000.96	501.247	4	-0.00166	-0.831	435	452
Q9UQB8-6	Isoform 6 of Brain-specific angiogenesis inhibitor 1-associated protein 2 OS=Homo sapiens GN=BAIAP2	SEEmHRLTENVYK	M4 Oxidation	1	1000	111.44	0	2.534	0.5391	1	0.9894	2	1650.76	413.698	4	-0.00271	-1.64	6	18
Q9UQB8-6	Isoform 6 of Brain-specific angiogenesis inhibitor 1-associated protein 2 OS=Homo sapiens GN=BAIAP2	YLsAALKK	S3 Phospho	1	48.15	121.62	0	2.341	0.645	1	0.99	2	972.504	487.259	2	-0.000294	-0.302	115	122
Q9UQB8-6	Isoform 6 of Brain-specific angiogenesis inhibitor 1-associated protein 2 OS=Homo sapiens GN=BAIAP2	AVQLmQQVASNGATLPSALSASK	M5 Oxidation	1	1000	402.21	0	6.317	0.7828	1	1	2	2287.19	763.403	3	0.00256	1.12	240	262
Q9UQB8-6	Isoform 6 of Brain-specific angiogenesis inhibitor 1-associated protein 2 OS=Homo sapiens GN=BAIAP2	SEEmHRLTENVYK	M4 Oxidation	1	1000	96.35	0	2.58	0.3924	1	0.9921	2	1650.77	413.699	4	-0.000148	-0.0898	6	18
Q9UQB8-6	Isoform 6 of Brain-specific angiogenesis inhibitor 1-associated protein 2 OS=Homo sapiens GN=BAIAP2	VLDSDGsDRLHmSLQQGK	S7 Phospho, M12 Oxidation	33%, 100%	0.00, 1,000.00	82.71	0	1.416	0.4252	1	0.961	2	2080.93	694.649	3	0.000647	0.311	435	452
Q9UQB8-6	Isoform 6 of Brain-specific angiogenesis inhibitor 1-associated protein 2 OS=Homo sapiens GN=BAIAP2	MGELASESQGSKELGDVLFQmAEVHR	M21 Oxidation	1	105.66	146.84	0	2.871	0.5932	1	0.9972	2	2905.37	969.463	3	42	-33.2	59	84
Q9UQB8-6	Isoform 6 of Brain-specific angiogenesis inhibitor 1-associated protein 2 OS=Homo sapiens GN=BAIAP2	ELGDVLFQmAEVHR	M9 Oxidation	1	1000	115.32	0	2.426	0.3927	1	0.9793	2	1658.81	415.709	4	-0.00134	-0.809	71	84
Q9UQB8-6	Isoform 6 of Brain-specific angiogenesis inhibitor 1-associated protein 2 OS=Homo sapiens GN=BAIAP2	AVQLmQQVASNGATLPSALSASK	M5 Oxidation	1	1000	397.44	0	4.735	0.8409	1	1	2	2287.19	1144.6	2	0.00697	3.05	240	262
Q9UQB8-6	Isoform 6 of Brain-specific angiogenesis inhibitor 1-associated protein 2 OS=Homo sapiens GN=BAIAP2	mGELASESQGSKELGDVLFQmAEVHR	M1 Oxidation, M21 Oxidation	100%, 100%	1,000.00, 1,000.00	375.42	0	5.823	0.6624	1	1	2	2879.35	960.789	3	0.00216	0.749	59	84
Q9UQB8-6	Isoform 6 of Brain-specific angiogenesis inhibitor 1-associated protein 2 OS=Homo sapiens GN=BAIAP2	AAQPKsLsPPQSQSK	S6 Phospho, S8 Phospho	100%, 100%	110.78, 122.98	149	0	3.676	0.7224	1	1	2	1712.75	571.925	3	0.000317	0.185	318	332
Q9UQB8-6	Isoform 6 of Brain-specific angiogenesis inhibitor 1-associated protein 2 OS=Homo sapiens GN=BAIAP2	AVQLmQQVASNGATLPSALSASK	M5 Oxidation	1	1000	154.36	0	2.024	0.5289	1	0.991	2	2287.19	763.403	3	0.0022	0.961	240	262
Q9UQB8-6	Isoform 6 of Brain-specific angiogenesis inhibitor 1-associated protein 2 OS=Homo sapiens GN=BAIAP2	SEEmHRLTENVYK	M4 Oxidation	1	1000	107.91	0	2.934	0.421	1	0.9954	2	1650.77	413.699	4	-0.00125	-0.755	6	18
Q9UQB8-6	Isoform 6 of Brain-specific angiogenesis inhibitor 1-associated protein 2 OS=Homo sapiens GN=BAIAP2	mGELASESQGSKELGDVLFQmAEVHRQIQNQLEEmLK	M1 Oxidation, M21 Oxidation, M35 Oxidation	100%, 100%, 100%	1,000.00, 1,000.00, 1,000.00	118.21	0	2.995	0.452	1	0.9959	2	4250.02	1063.51	4	-0.00716	-1.69	59	95
Q9UQB8-6	Isoform 6 of Brain-specific angiogenesis inhibitor 1-associated protein 2 OS=Homo sapiens GN=BAIAP2	SEEmHRLTENVYK	M4 Oxidation	1	1000	106.49	0	2.192	0.4236	1	0.9803	2	1650.77	413.699	4	-0.000515	-0.312	6	18
Q9UQB8-6	Isoform 6 of Brain-specific angiogenesis inhibitor 1-associated protein 2 OS=Homo sapiens GN=BAIAP2	QIQNQLEEmLK	M9 Oxidation	1	1000	181.12	0	2.516	0.5198	1	0.9956	2	1388.7	695.356	2	0.000665	0.478	85	95
Q9UQB8-6	Isoform 6 of Brain-specific angiogenesis inhibitor 1-associated protein 2 OS=Homo sapiens GN=BAIAP2	TImEQFNPSLR	M3 Oxidation	1	1000	255.91	0	2.693	0.6129	1	0.9992	2	1350.66	676.339	2	0.00265	1.96	19	29
Q9UQB8-6	Isoform 6 of Brain-specific angiogenesis inhibitor 1-associated protein 2 OS=Homo sapiens GN=BAIAP2	SSSmAAGLER	M4 Oxidation	1	1000	158.38	0	2.314	0.3044	1	0.9662	2	1023.47	512.741	2	0.00104	1.02	365	374
Q9UQB8-6	Isoform 6 of Brain-specific angiogenesis inhibitor 1-associated protein 2 OS=Homo sapiens GN=BAIAP2	AVQLmQQVASNGATLPSALSAsK	M5 Oxidation, S22 Phospho	100%, 2%	1,000.00, 0.00	166.05	0	3.813	0.7581	1	1	2	2367.15	790.056	3	-0.00344	-1.45	240	262
Q9UQB8-6	Isoform 6 of Brain-specific angiogenesis inhibitor 1-associated protein 2 OS=Homo sapiens GN=BAIAP2	VLDSDGsDRLHmSLQQGK	S7 Phospho, M12 Oxidation	33%, 100%	0.00, 1,000.00	69.76	0	1.964	0.5318	1	0.9911	2	2080.93	694.649	3	0.000647	0.311	435	452
Q9UQB8-6	Isoform 6 of Brain-specific angiogenesis inhibitor 1-associated protein 2 OS=Homo sapiens GN=BAIAP2	mGELASESQGSKELGDVLFQmAEVHR	M1 Oxidation, M21 Oxidation	100%, 100%	1,000.00, 1,000.00	258.62	0	3.818	0.5871	1	1	2	2879.35	720.844	4	0.00196	0.681	59	84
Q9UQB8-6	Isoform 6 of Brain-specific angiogenesis inhibitor 1-associated protein 2 OS=Homo sapiens GN=BAIAP2	mGELASESQGSKELGDVLFQmAEVHR	M1 Oxidation, M21 Oxidation	100%, 100%	1,000.00, 1,000.00	248.62	0	5.034	0.6406	1	1	2	2879.35	960.79	3	0.00509	1.77	59	84
Q9UQB8-6	Isoform 6 of Brain-specific angiogenesis inhibitor 1-associated protein 2 OS=Homo sapiens GN=BAIAP2	VLDSDGSDRLHmSLQQGK	M12 Oxidation	1	1000	161.46	0	2.88	0.4996	1	0.9987	2	2000.96	667.994	3	-0.000123	-0.0617	435	452
Q9UQB8-6	Isoform 6 of Brain-specific angiogenesis inhibitor 1-associated protein 2 OS=Homo sapiens GN=BAIAP2	mGELASESQGSK	M1 Oxidation	1	1000	290.94	0	3.431	0.7843	1	1	2	1238.54	620.28	2	-0.000456	-0.368	59	70
Q9UQB8-6	Isoform 6 of Brain-specific angiogenesis inhibitor 1-associated protein 2 OS=Homo sapiens GN=BAIAP2	mGELASESQGSKELGDVLFQMAEVHR	M1 Oxidation	1	417.97	421.52	0	4.755	0.7427	1	1	2	2863.36	955.46	3	0.0109	3.79	59	84
Q9UQB8-6	Isoform 6 of Brain-specific angiogenesis inhibitor 1-associated protein 2 OS=Homo sapiens GN=BAIAP2	ELGDVLFQmAEVHR	M9 Oxidation	1	1000	157.82	0	2.737	0.3847	1	0.9934	2	1658.81	553.943	3	-0.000353	-0.213	71	84
Q9UQB8-6	Isoform 6 of Brain-specific angiogenesis inhibitor 1-associated protein 2 OS=Homo sapiens GN=BAIAP2	ELGDVLFQmAEVHR	M9 Oxidation	1	1000	182.38	0	3.026	0.5064	1	0.9985	2	1658.81	553.945	3	0.00477	2.88	71	84
Q9UQB8-6	Isoform 6 of Brain-specific angiogenesis inhibitor 1-associated protein 2 OS=Homo sapiens GN=BAIAP2	VLDSDGSDRLHmSLQQGK	M12 Oxidation	1	1000	204.73	0	2.847	0.5865	1	0.9997	2	2000.96	1001.49	2	-0.000415	-0.207	435	452
Q9UQB8-6	Isoform 6 of Brain-specific angiogenesis inhibitor 1-associated protein 2 OS=Homo sapiens GN=BAIAP2	VLDSDGSDRLHmSLQQGK	M12 Oxidation	1	1000	133.88	0	3.158	0.547	1	0.9994	2	2000.95	501.246	4	-0.00496	-2.48	435	452
Q9UQB8-6	Isoform 6 of Brain-specific angiogenesis inhibitor 1-associated protein 2 OS=Homo sapiens GN=BAIAP2	VLDSDGsDRLHmSLQQGK	S7 Phospho, M12 Oxidation	2%, 100%	0.00, 1,000.00	137.57	0	2.312	0.5009	1	0.9919	2	2080.92	694.649	3	-0.000818	-0.393	435	452
Q9UQB8-6	Isoform 6 of Brain-specific angiogenesis inhibitor 1-associated protein 2 OS=Homo sapiens GN=BAIAP2	NFIAmGKNYEK	M5 Oxidation	1	1000	163.43	0	2.05	0.4658	1	0.9743	2	1329.64	444.22	3	-0.000885	-0.665	30	40
Q9UQB8-6	Isoform 6 of Brain-specific angiogenesis inhibitor 1-associated protein 2 OS=Homo sapiens GN=BAIAP2	ELGDVLFQmAEVHR	M9 Oxidation	1	1000	186.3	0	3.143	0.5247	1	0.9997	2	1658.81	553.944	3	1.32e-05	0.00794	71	84
Q9UQB8-6	Isoform 6 of Brain-specific angiogenesis inhibitor 1-associated protein 2 OS=Homo sapiens GN=BAIAP2	VLDSDGSDRLHmSLQQGK	M12 Oxidation	1	1000	190.01	0	2.309	0.6384	1	0.9977	2	2000.96	1001.49	2	0.000928	0.463	435	452
Q9UQB8-6	Isoform 6 of Brain-specific angiogenesis inhibitor 1-associated protein 2 OS=Homo sapiens GN=BAIAP2	TImEQFNPSLR	M3 Oxidation	1	1000	252.62	0	2.807	0.6821	1	1	2	1350.66	676.338	2	0.000333	0.247	19	29
Q9UQB8-6	Isoform 6 of Brain-specific angiogenesis inhibitor 1-associated protein 2 OS=Homo sapiens GN=BAIAP2	LTENVYKTImEQFNPSLR	M10 Oxidation	1	1000	219.24	0	3.361	0.6672	1	1	2	2198.11	733.71	3	0.00249	1.13	12	29
Q9UQB8-6	Isoform 6 of Brain-specific angiogenesis inhibitor 1-associated protein 2 OS=Homo sapiens GN=BAIAP2	mRGWFPFSYTR	M1 Oxidation	1	1000	143.44	0	2.657	0.452	1	0.9946	2	1462.68	488.568	3	1.59e-05	0.0109	424	434
Q9UQB8-6	Isoform 6 of Brain-specific angiogenesis inhibitor 1-associated protein 2 OS=Homo sapiens GN=BAIAP2	mGELASESQGSKELGDVLFQmAEVHR	M1 Oxidation, M21 Oxidation	100%, 100%	1,000.00, 1,000.00	395.09	0	6.188	0.7151	1	1	2	2879.34	960.789	3	0.00124	0.431	59	84
Q9UQB8-6	Isoform 6 of Brain-specific angiogenesis inhibitor 1-associated protein 2 OS=Homo sapiens GN=BAIAP2	mRGWFPFSYTR	M1 Oxidation	1	1000	145.78	0	2.458	0.4574	1	0.9925	2	1462.68	488.568	3	0.000199	0.136	424	434
Q9UQB8-6	Isoform 6 of Brain-specific angiogenesis inhibitor 1-associated protein 2 OS=Homo sapiens GN=BAIAP2	mGELASESQGSKELGDVLFQmAEVHR	M1 Oxidation, M21 Oxidation	100%, 100%	1,000.00, 1,000.00	212.62	0	3.22	0.4449	1	0.9987	2	2879.34	720.843	4	-0.000236	-0.0818	59	84
Q9UQB8-6	Isoform 6 of Brain-specific angiogenesis inhibitor 1-associated protein 2 OS=Homo sapiens GN=BAIAP2	SLsPPQSQSK	S3 Phospho	1	48.15	167	0	2.436	0.5238	1	0.9943	2	1137.51	569.761	2	0.00123	1.08	323	332
Q9UQB8-6	Isoform 6 of Brain-specific angiogenesis inhibitor 1-associated protein 2 OS=Homo sapiens GN=BAIAP2	AVQLmQQVASNGATLPSALSASK	M5 Oxidation	1	1000	404.54	0	6.128	0.7954	1	1	2	2287.19	763.403	3	0.00238	1.04	240	262
Q9UQB8-6	Isoform 6 of Brain-specific angiogenesis inhibitor 1-associated protein 2 OS=Homo sapiens GN=BAIAP2	mGELASESQGSK	M1 Oxidation	1	1000	261.47	0	2.581	0.6871	1	0.9998	2	1238.54	620.28	2	-0.000211	-0.171	59	70
Q9UQB8-6	Isoform 6 of Brain-specific angiogenesis inhibitor 1-associated protein 2 OS=Homo sapiens GN=BAIAP2	mSAQESTPImNGVTGPDGEDYSPWADRK	M1 Oxidation, M10 Oxidation	100%, 100%	1,000.00, 1,000.00	78.19	0	1.566	0.5807	1	0.9751	2	3070.34	768.591	4	0.00757	2.47	290	317
Q9UQB8-6	Isoform 6 of Brain-specific angiogenesis inhibitor 1-associated protein 2 OS=Homo sapiens GN=BAIAP2	TImEQFNPSLR	M3 Oxidation	1	1000	190.76	0	2.731	0.4948	1	0.9962	2	1350.66	451.227	3	-0.000779	-0.576	19	29
Q9UQB8-6	Isoform 6 of Brain-specific angiogenesis inhibitor 1-associated protein 2 OS=Homo sapiens GN=BAIAP2	AVQLmQQVASNGATLPSALSASK	M5 Oxidation	1	1000	542.7	0	5.294	0.7827	1	1	2	2287.19	1144.6	2	0.00917	4.01	240	262
Q9UQB8-6	Isoform 6 of Brain-specific angiogenesis inhibitor 1-associated protein 2 OS=Homo sapiens GN=BAIAP2	ELGDVLFQmAEVHR	M9 Oxidation	1	1000	187.55	0	2.816	0.4772	1	0.9945	2	1658.81	553.943	3	-0.002	-1.21	71	84
Q9UQB8-6	Isoform 6 of Brain-specific angiogenesis inhibitor 1-associated protein 2 OS=Homo sapiens GN=BAIAP2	VLDSDGSDRLHmsLQQGK	M12 Oxidation, S13 Phospho	100%, 33%	1,000.00, 0.00	88.11	0	2.36	0.5753	1	0.9955	2	2080.93	694.65	3	0.0023	1.1	435	452
Q9UQB8-6	Isoform 6 of Brain-specific angiogenesis inhibitor 1-associated protein 2 OS=Homo sapiens GN=BAIAP2	mGELASESQGSKELGDVLFQmAEVHR	M1 Oxidation, M21 Oxidation	100%, 100%	1,000.00, 1,000.00	129.39	0	2.41	0.4712	1	0.9924	2	2879.34	720.843	4	-0.000968	-0.336	59	84
Q9UQB8-6	Isoform 6 of Brain-specific angiogenesis inhibitor 1-associated protein 2 OS=Homo sapiens GN=BAIAP2	mGELASESQGSKELGDVLFQmAEVHR	M1 Oxidation, M21 Oxidation	100%, 100%	1,000.00, 1,000.00	284.12	0	4.503	0.5824	1	1	2	2879.34	720.843	4	0.00123	0.427	59	84
Q9UQB8-6	Isoform 6 of Brain-specific angiogenesis inhibitor 1-associated protein 2 OS=Homo sapiens GN=BAIAP2	VLDSDGSDRLHmSLQQGK	M12 Oxidation	1	1000	140.5	0	2.512	0.6191	1	0.9984	2	2000.96	667.993	3	-0.00122	-0.61	435	452
Q9UQB8-6	Isoform 6 of Brain-specific angiogenesis inhibitor 1-associated protein 2 OS=Homo sapiens GN=BAIAP2	VLDSDGSDRLHmSLQQGK	M12 Oxidation	1	1000	107.42	0	3.599	0.5502	1	0.9999	2	2000.96	501.247	4	0.000901	0.45	435	452
Q9UQB8-6	Isoform 6 of Brain-specific angiogenesis inhibitor 1-associated protein 2 OS=Homo sapiens GN=BAIAP2	SSSmAAGLER	M4 Oxidation	1	1000	154.46	0	2.176	0.2908	1	0.9573	2	1023.47	512.74	2	0.000187	0.183	365	374
Q9UQB8-6	Isoform 6 of Brain-specific angiogenesis inhibitor 1-associated protein 2 OS=Homo sapiens GN=BAIAP2	VLDSDGSDRLHmSLQQGK	M12 Oxidation	1	1000	159.33	0	2.801	0.5553	1	0.999	2	2000.96	667.993	3	-0.00159	-0.793	435	452
I3L113	Brain-specific angiogenesis inhibitor 1-associated protein 2 (Fragment) OS=Homo sapiens GN=BAIAP2 PE=1 SV=1	mGELASESQGSK	M1 Oxidation	1	1000	283.16	0	2.958	0.7777	1	1	2	1238.54	620.279	2	-0.0007	-0.565	1	12
I3L113	Brain-specific angiogenesis inhibitor 1-associated protein 2 (Fragment) OS=Homo sapiens GN=BAIAP2 PE=1 SV=1	ELGDVLFQmAEVHR	M9 Oxidation	1	1000	182.79	0	2.771	0.4762	1	0.9963	2	1658.81	553.944	3	0.00184	1.11	13	26
I3L113	Brain-specific angiogenesis inhibitor 1-associated protein 2 (Fragment) OS=Homo sapiens GN=BAIAP2 PE=1 SV=1	mGELASESQGSK	M1 Oxidation	1	1000	268.53	0	2.878	0.5295	1	0.9991	2	1238.54	620.279	2	-0.000822	-0.663	1	12
I3L113	Brain-specific angiogenesis inhibitor 1-associated protein 2 (Fragment) OS=Homo sapiens GN=BAIAP2 PE=1 SV=1	ELGDVLFQmAEVHR	M9 Oxidation	1	1000	237.51	0	2.189	0.5758	1	0.9904	2	1658.81	830.413	2	0.00357	2.15	13	26
I3L113	Brain-specific angiogenesis inhibitor 1-associated protein 2 (Fragment) OS=Homo sapiens GN=BAIAP2 PE=1 SV=1	mGELASESQGSKELGDVLFQMAEVHR	M1 Oxidation	1	153.67	237.5	0	3.476	0.625	1	1	2	2863.34	716.843	4	-0.00386	-1.35	1	26
I3L113	Brain-specific angiogenesis inhibitor 1-associated protein 2 (Fragment) OS=Homo sapiens GN=BAIAP2 PE=1 SV=1	ELGDVLFQmAEVHR	M9 Oxidation	1	1000	196.47	0	3.06	0.5099	1	0.9993	2	1658.81	553.945	3	0.00331	1.99	13	26
I3L113	Brain-specific angiogenesis inhibitor 1-associated protein 2 (Fragment) OS=Homo sapiens GN=BAIAP2 PE=1 SV=1	mGELASESQGSK	M1 Oxidation	1	1000	287.53	0	2.896	0.7796	1	1	2	1238.54	620.28	2	-8.94e-05	-0.0721	1	12
I3L113	Brain-specific angiogenesis inhibitor 1-associated protein 2 (Fragment) OS=Homo sapiens GN=BAIAP2 PE=1 SV=1	MGELASESQGSKELGDVLFQmAEVHR	M21 Oxidation	1	170.67	231.99	0	3.726	0.5541	1	0.9999	2	2863.35	716.846	4	0.00542	1.89	1	26
I3L113	Brain-specific angiogenesis inhibitor 1-associated protein 2 (Fragment) OS=Homo sapiens GN=BAIAP2 PE=1 SV=1	ELGDVLFQmAEVHR	M9 Oxidation	1	1000	157.95	0	2.438	0.4243	1	0.9866	2	1658.81	553.944	3	0.00276	1.66	13	26
I3L113	Brain-specific angiogenesis inhibitor 1-associated protein 2 (Fragment) OS=Homo sapiens GN=BAIAP2 PE=1 SV=1	QIQNQLEEmLK	M9 Oxidation	1	1000	189.27	0	3.081	0.6188	1	1	2	1388.7	695.356	2	0.000543	0.39	27	37
I3L113	Brain-specific angiogenesis inhibitor 1-associated protein 2 (Fragment) OS=Homo sapiens GN=BAIAP2 PE=1 SV=1	mGELASESQGSK	M1 Oxidation	1	1000	285.78	0	3.41	0.7773	1	1	2	1238.54	620.28	2	-0.000211	-0.171	1	12
I3L113	Brain-specific angiogenesis inhibitor 1-associated protein 2 (Fragment) OS=Homo sapiens GN=BAIAP2 PE=1 SV=1	QIQNQLEEmLK	M9 Oxidation	1	1000	187.31	0	2.713	0.5608	1	0.9979	2	1388.7	695.355	2	-0.00117	-0.839	27	37
I3L113	Brain-specific angiogenesis inhibitor 1-associated protein 2 (Fragment) OS=Homo sapiens GN=BAIAP2 PE=1 SV=1	ELGDVLFQmAEVHRQIQNQLEEmLK	M9 Oxidation, M23 Oxidation	100%, 100%	1,000.00, 1,000.00	97.93	0	2.791	0.3102	1	0.9712	2	3029.5	758.383	4	0.00845	2.79	13	37
I3L113	Brain-specific angiogenesis inhibitor 1-associated protein 2 (Fragment) OS=Homo sapiens GN=BAIAP2 PE=1 SV=1	mGELASESQGSKELGDVLFQMAEVHR	M1 Oxidation	1	111.79	169.16	0	2.6	0.6805	1	0.9997	2	2863.35	716.844	4	-0.00239	-0.835	1	26
I3L113	Brain-specific angiogenesis inhibitor 1-associated protein 2 (Fragment) OS=Homo sapiens GN=BAIAP2 PE=1 SV=1	ELGDVLFQmAEVHR	M9 Oxidation	1	1000	284.54	0	2.356	0.5849	1	0.9907	2	1658.81	830.414	2	0.00381	2.3	13	26
I3L113	Brain-specific angiogenesis inhibitor 1-associated protein 2 (Fragment) OS=Homo sapiens GN=BAIAP2 PE=1 SV=1	mGELASESQGSKELGDVLFQMAEVHR	M1 Oxidation	1	332.66	366.19	0	4.383	0.7531	1	1	2	2863.36	955.459	3	0.00739	2.58	1	26
I3L113	Brain-specific angiogenesis inhibitor 1-associated protein 2 (Fragment) OS=Homo sapiens GN=BAIAP2 PE=1 SV=1	mGELASESQGSKELGDVLFQmAEVHR	M1 Oxidation, M21 Oxidation	100%, 100%	1,000.00, 1,000.00	265.34	0	4.129	0.5406	1	0.9996	2	2879.35	720.845	4	0.00684	2.38	1	26
I3L113	Brain-specific angiogenesis inhibitor 1-associated protein 2 (Fragment) OS=Homo sapiens GN=BAIAP2 PE=1 SV=1	mGELASESQGSKELGDVLFQmAEVHR	M1 Oxidation, M21 Oxidation	100%, 100%	1,000.00, 1,000.00	238.04	0	3.346	0.5722	1	1	2	2879.35	720.844	4	0.00294	1.02	1	26
I3L113	Brain-specific angiogenesis inhibitor 1-associated protein 2 (Fragment) OS=Homo sapiens GN=BAIAP2 PE=1 SV=1	mGELASESQGSK	M1 Oxidation	1	1000	284.11	0	3.045	0.7747	1	1	2	1238.55	620.281	2	0.0015	1.21	1	12
I3L113	Brain-specific angiogenesis inhibitor 1-associated protein 2 (Fragment) OS=Homo sapiens GN=BAIAP2 PE=1 SV=1	mGELASESQGSKELGDVLFQMAEVHR	M1 Oxidation	1	255.08	304.28	0	5.3	0.686	1	1	2	2863.36	716.848	4	0.0127	4.45	1	26
I3L113	Brain-specific angiogenesis inhibitor 1-associated protein 2 (Fragment) OS=Homo sapiens GN=BAIAP2 PE=1 SV=1	QIQNQLEEmLK	M9 Oxidation	1	1000	212.58	0	3.087	0.6088	1	1	2	1388.7	695.357	2	0.00164	1.18	27	37
I3L113	Brain-specific angiogenesis inhibitor 1-associated protein 2 (Fragment) OS=Homo sapiens GN=BAIAP2 PE=1 SV=1	mGELASESQGSKELGDVLFQMAEVHR	M1 Oxidation	1	223.23	281.66	0	4.624	0.7003	1	1	2	2863.36	716.846	4	0.00811	2.83	1	26
I3L113	Brain-specific angiogenesis inhibitor 1-associated protein 2 (Fragment) OS=Homo sapiens GN=BAIAP2 PE=1 SV=1	ELGDVLFQmAEVHR	M9 Oxidation	1	1000	182.99	0	2.693	0.4563	1	0.9948	2	1658.81	553.944	3	0.00184	1.11	13	26
I3L113	Brain-specific angiogenesis inhibitor 1-associated protein 2 (Fragment) OS=Homo sapiens GN=BAIAP2 PE=1 SV=1	ELGDVLFQmAEVHR	M9 Oxidation	1	1000	292.75	0	2.744	0.6571	1	1	2	1658.81	830.413	2	0.00332	2	13	26
I3L113	Brain-specific angiogenesis inhibitor 1-associated protein 2 (Fragment) OS=Homo sapiens GN=BAIAP2 PE=1 SV=1	mGELASESQGSKELGDVLFQmAEVHRQIQNQLEEmLK	M1 Oxidation, M21 Oxidation, M35 Oxidation	100%, 100%, 100%	1,000.00, 1,000.00, 1,000.00	120.94	0	2.706	0.3779	1	0.9922	2	4250.03	851.014	5	0.00491	1.15	1	37
I3L113	Brain-specific angiogenesis inhibitor 1-associated protein 2 (Fragment) OS=Homo sapiens GN=BAIAP2 PE=1 SV=1	MGELASESQGSKELGDVLFQmAEVHR	M21 Oxidation	1	68.61	142.8	0	3.058	0.5545	1	0.9987	2	2905.36	727.348	4	42	-34.2	1	26
I3L113	Brain-specific angiogenesis inhibitor 1-associated protein 2 (Fragment) OS=Homo sapiens GN=BAIAP2 PE=1 SV=1	mGELASESQGSK	M1 Oxidation	1	1000	262.26	0	2.438	0.7636	1	0.9996	2	1238.54	620.279	2	-0.0007	-0.565	1	12
I3L113	Brain-specific angiogenesis inhibitor 1-associated protein 2 (Fragment) OS=Homo sapiens GN=BAIAP2 PE=1 SV=1	MGELASESQGSKELGDVLFQmAEVHR	M21 Oxidation	1	437.21	405.61	0	4.815	0.6997	1	1	2	2863.35	955.459	3	0.00556	1.94	1	26
I3L113	Brain-specific angiogenesis inhibitor 1-associated protein 2 (Fragment) OS=Homo sapiens GN=BAIAP2 PE=1 SV=1	ELGDVLFQmAEVHR	M9 Oxidation	1	1000	255.12	0	2.541	0.6132	1	0.9942	2	1658.81	830.414	2	0.00528	3.18	13	26
I3L113	Brain-specific angiogenesis inhibitor 1-associated protein 2 (Fragment) OS=Homo sapiens GN=BAIAP2 PE=1 SV=1	MGELASESQGSKELGDVLFQmAEVHR	M21 Oxidation	1	237.79	233.36	0	3.736	0.4972	1	0.9995	2	2863.35	716.845	4	0.000783	0.273	1	26
I3L113	Brain-specific angiogenesis inhibitor 1-associated protein 2 (Fragment) OS=Homo sapiens GN=BAIAP2 PE=1 SV=1	mGELASESQGSKELGDVLFQmAEVHR	M1 Oxidation, M21 Oxidation	100%, 100%	1,000.00, 1,000.00	251.64	0	4.471	0.5676	1	1	2	2879.35	720.845	4	0.00904	3.14	1	26
I3L113	Brain-specific angiogenesis inhibitor 1-associated protein 2 (Fragment) OS=Homo sapiens GN=BAIAP2 PE=1 SV=1	MGELASESQGSKELGDVLFQmAEVHR	M21 Oxidation	1	191.66	244.33	0	4.727	0.5313	1	0.9975	2	2863.36	716.848	4	0.0127	4.45	1	26
I3L113	Brain-specific angiogenesis inhibitor 1-associated protein 2 (Fragment) OS=Homo sapiens GN=BAIAP2 PE=1 SV=1	QIQNQLEEmLK	M9 Oxidation	1	1000	197.87	0	3.19	0.6276	1	1	2	1388.7	695.356	2	-0.000556	-0.4	27	37
I3L113	Brain-specific angiogenesis inhibitor 1-associated protein 2 (Fragment) OS=Homo sapiens GN=BAIAP2 PE=1 SV=1	QIQNQLEEmLK	M9 Oxidation	1	1000	179	0	2.384	0.549	1	0.9952	2	1388.7	695.356	2	0.000421	0.303	27	37
I3L113	Brain-specific angiogenesis inhibitor 1-associated protein 2 (Fragment) OS=Homo sapiens GN=BAIAP2 PE=1 SV=1	QIQNQLEEmLK	M9 Oxidation	1	1000	194.05	0	3.257	0.592	1	1	2	1388.7	695.356	2	0.000909	0.654	27	37
I3L113	Brain-specific angiogenesis inhibitor 1-associated protein 2 (Fragment) OS=Homo sapiens GN=BAIAP2 PE=1 SV=1	ELGDVLFQmAEVHR	M9 Oxidation	1	1000	184.87	0	1.985	0.5506	1	0.9856	2	1658.81	830.413	2	0.00357	2.15	13	26
I3L113	Brain-specific angiogenesis inhibitor 1-associated protein 2 (Fragment) OS=Homo sapiens GN=BAIAP2 PE=1 SV=1	mGELASESQGSK	M1 Oxidation	1	1000	230.63	0	2.212	0.7401	1	0.9992	2	1238.55	620.28	2	0.000521	0.42	1	12
I3L113	Brain-specific angiogenesis inhibitor 1-associated protein 2 (Fragment) OS=Homo sapiens GN=BAIAP2 PE=1 SV=1	QIQNQLEEmLK	M9 Oxidation	1	1000	200.22	0	2.747	0.5792	1	0.9994	2	1388.7	695.357	2	0.00128	0.918	27	37
I3L113	Brain-specific angiogenesis inhibitor 1-associated protein 2 (Fragment) OS=Homo sapiens GN=BAIAP2 PE=1 SV=1	ELGDVLFQmAEVHR	M9 Oxidation	1	1000	184.2	0	2.812	0.5021	1	0.9979	2	1658.81	553.944	3	0.000196	0.118	13	26
I3L113	Brain-specific angiogenesis inhibitor 1-associated protein 2 (Fragment) OS=Homo sapiens GN=BAIAP2 PE=1 SV=1	ELGDVLFQmAEVHR	M9 Oxidation	1	1000	268.38	0	2.759	0.6388	1	0.9995	2	1658.81	830.414	2	0.00442	2.66	13	26
I3L113	Brain-specific angiogenesis inhibitor 1-associated protein 2 (Fragment) OS=Homo sapiens GN=BAIAP2 PE=1 SV=1	ELGDVLFQmAEVHR	M9 Oxidation	1	1000	238.47	0	2.037	0.5695	1	0.9925	2	1658.81	830.413	2	0.00186	1.12	13	26
I3L113	Brain-specific angiogenesis inhibitor 1-associated protein 2 (Fragment) OS=Homo sapiens GN=BAIAP2 PE=1 SV=1	MGELASESQGSKELGDVLFQmAEVHR	M21 Oxidation	1	133.47	182.59	0	2.02	0.4366	1	0.9477	2	2863.35	716.846	4	0.0064	2.23	1	26
I3L113	Brain-specific angiogenesis inhibitor 1-associated protein 2 (Fragment) OS=Homo sapiens GN=BAIAP2 PE=1 SV=1	QIQNQLEEmLK	M9 Oxidation	1	1000	198.75	0	3.18	0.6361	1	1	2	1388.7	695.355	2	-0.00178	-1.28	27	37
I3L113	Brain-specific angiogenesis inhibitor 1-associated protein 2 (Fragment) OS=Homo sapiens GN=BAIAP2 PE=1 SV=1	QIQNQLEEmLK	M9 Oxidation	1	1000	211.62	0	3.215	0.5889	1	1	2	1388.7	695.357	2	0.00128	0.918	27	37
I3L113	Brain-specific angiogenesis inhibitor 1-associated protein 2 (Fragment) OS=Homo sapiens GN=BAIAP2 PE=1 SV=1	QIQNQLEEmLKSFHNELLTQLEQK	M9 Oxidation	1	1000	106.71	0	2.354	0.5905	1	0.9965	2	2956.5	740.132	4	0.00194	0.656	27	50
I3L113	Brain-specific angiogenesis inhibitor 1-associated protein 2 (Fragment) OS=Homo sapiens GN=BAIAP2 PE=1 SV=1	ELGDVLFQmAEVHR	M9 Oxidation	1	1000	296.97	0	2.489	0.6218	1	0.9984	2	1658.81	830.413	2	0.00186	1.12	13	26
I3L113	Brain-specific angiogenesis inhibitor 1-associated protein 2 (Fragment) OS=Homo sapiens GN=BAIAP2 PE=1 SV=1	QIQNQLEEmLK	M9 Oxidation	1	1000	212.37	0	2.737	0.5262	1	0.9939	2	1388.69	695.355	2	-0.00251	-1.81	27	37
I3L113	Brain-specific angiogenesis inhibitor 1-associated protein 2 (Fragment) OS=Homo sapiens GN=BAIAP2 PE=1 SV=1	mGELASESQGSKELGDVLFQMAEVHR	M1 Oxidation	1	183.54	236.68	0	4.46	0.6813	1	1	2	2863.35	716.845	4	0.00322	1.13	1	26
I3L113	Brain-specific angiogenesis inhibitor 1-associated protein 2 (Fragment) OS=Homo sapiens GN=BAIAP2 PE=1 SV=1	MGELASESQGSKELGDVLFQmAEVHR	M21 Oxidation	1	147.05	192.52	0	3.174	0.578	1	1	2	2863.35	716.845	4	0.00371	1.3	1	26
I3L113	Brain-specific angiogenesis inhibitor 1-associated protein 2 (Fragment) OS=Homo sapiens GN=BAIAP2 PE=1 SV=1	mGELASESQGSKELGDVLFQmAEVHR	M1 Oxidation, M21 Oxidation	100%, 100%	1,000.00, 1,000.00	345.49	0	3.814	0.6549	1	1	2	2879.34	960.789	3	0.000876	0.304	1	26
I3L113	Brain-specific angiogenesis inhibitor 1-associated protein 2 (Fragment) OS=Homo sapiens GN=BAIAP2 PE=1 SV=1	mGELASESQGSKELGDVLFQmAEVHR	M1 Oxidation, M21 Oxidation	100%, 100%	1,000.00, 1,000.00	242.8	0	3.833	0.5696	1	1	2	2879.35	720.844	4	0.00391	1.36	1	26
I3L113	Brain-specific angiogenesis inhibitor 1-associated protein 2 (Fragment) OS=Homo sapiens GN=BAIAP2 PE=1 SV=1	mGELASESQGSKELGDVLFQmAEVHR	M1 Oxidation, M21 Oxidation	100%, 100%	1,000.00, 1,000.00	258.04	0	3.717	0.5866	1	1	2	2879.34	720.843	4	-0.00194	-0.675	1	26
I3L113	Brain-specific angiogenesis inhibitor 1-associated protein 2 (Fragment) OS=Homo sapiens GN=BAIAP2 PE=1 SV=1	ELGDVLFQmAEVHR	M9 Oxidation	1	1000	154.25	0	2.674	0.5082	1	0.9968	2	1658.81	553.944	3	0.000562	0.339	13	26
I3L113	Brain-specific angiogenesis inhibitor 1-associated protein 2 (Fragment) OS=Homo sapiens GN=BAIAP2 PE=1 SV=1	mGELASESQGSKELGDVLFQmAEVHR	M1 Oxidation, M21 Oxidation	100%, 100%	1,000.00, 1,000.00	274.59	0	3.918	0.6258	1	1	2	2879.35	720.844	4	0.00269	0.935	1	26
I3L113	Brain-specific angiogenesis inhibitor 1-associated protein 2 (Fragment) OS=Homo sapiens GN=BAIAP2 PE=1 SV=1	mGELASESQGSKELGDVLFQmAEVHR	M1 Oxidation, M21 Oxidation	100%, 100%	1,000.00, 1,000.00	250.3	0	4.406	0.6161	1	1	2	2879.35	720.845	4	0.00684	2.38	1	26
I3L113	Brain-specific angiogenesis inhibitor 1-associated protein 2 (Fragment) OS=Homo sapiens GN=BAIAP2 PE=1 SV=1	mGELASESQGSKELGDVLFQmAEVHR	M1 Oxidation, M21 Oxidation	100%, 100%	1,000.00, 1,000.00	255.04	0	3.714	0.5589	1	1	2	2879.35	720.845	4	0.00587	2.04	1	26
I3L113	Brain-specific angiogenesis inhibitor 1-associated protein 2 (Fragment) OS=Homo sapiens GN=BAIAP2 PE=1 SV=1	mGELASESQGSK	M1 Oxidation	1	1000	281.88	0	3.216	0.7631	1	1	2	1238.54	620.279	2	-0.000822	-0.663	1	12
I3L113	Brain-specific angiogenesis inhibitor 1-associated protein 2 (Fragment) OS=Homo sapiens GN=BAIAP2 PE=1 SV=1	mGELASESQGSK	M1 Oxidation	1	1000	282.91	0	2.463	0.7354	1	0.9997	2	1238.54	620.28	2	-0.000334	-0.269	1	12
I3L113	Brain-specific angiogenesis inhibitor 1-associated protein 2 (Fragment) OS=Homo sapiens GN=BAIAP2 PE=1 SV=1	QIQNQLEEmLK	M9 Oxidation	1	1000	191.21	0	3.065	0.5879	1	1	2	1388.7	695.357	2	0.00164	1.18	27	37
I3L113	Brain-specific angiogenesis inhibitor 1-associated protein 2 (Fragment) OS=Homo sapiens GN=BAIAP2 PE=1 SV=1	ELGDVLFQmAEVHR	M9 Oxidation	1	1000	187.57	0	2.642	0.4511	1	0.9926	2	1658.81	553.944	3	0.00239	1.44	13	26
I3L113	Brain-specific angiogenesis inhibitor 1-associated protein 2 (Fragment) OS=Homo sapiens GN=BAIAP2 PE=1 SV=1	MGELASESQGSKELGDVLFQmAEVHR	M21 Oxidation	1	181.23	238.28	0	3.748	0.4685	1	0.9984	2	2863.36	716.846	4	0.00713	2.49	1	26
I3L113	Brain-specific angiogenesis inhibitor 1-associated protein 2 (Fragment) OS=Homo sapiens GN=BAIAP2 PE=1 SV=1	ELGDVLFQmAEVHR	M9 Oxidation	1	1000	188.97	0	2.714	0.4853	1	0.9959	2	1658.81	553.944	3	0.00184	1.11	13	26
I3L113	Brain-specific angiogenesis inhibitor 1-associated protein 2 (Fragment) OS=Homo sapiens GN=BAIAP2 PE=1 SV=1	ELGDVLFQmAEVHR	M9 Oxidation	1	1000	178.23	0	2.477	0.4272	1	0.9919	2	1658.81	553.944	3	0.00129	0.78	13	26
I3L113	Brain-specific angiogenesis inhibitor 1-associated protein 2 (Fragment) OS=Homo sapiens GN=BAIAP2 PE=1 SV=1	MGELASESQGSKELGDVLFQmAEVHR	M21 Oxidation	1	175.17	226.23	0	3.697	0.5807	1	1	2	2863.35	716.846	4	0.00567	1.98	1	26
I3L113	Brain-specific angiogenesis inhibitor 1-associated protein 2 (Fragment) OS=Homo sapiens GN=BAIAP2 PE=1 SV=1	ELGDVLFQmAEVHR	M9 Oxidation	1	1000	158.42	0	2.428	0.4063	1	0.9894	2	1658.81	553.944	3	0.000929	0.56	13	26
I3L113	Brain-specific angiogenesis inhibitor 1-associated protein 2 (Fragment) OS=Homo sapiens GN=BAIAP2 PE=1 SV=1	ELGDVLFQmAEVHR	M9 Oxidation	1	1000	180.39	0	2.702	0.4495	1	0.9955	2	1658.81	553.944	3	0.000562	0.339	13	26
I3L113	Brain-specific angiogenesis inhibitor 1-associated protein 2 (Fragment) OS=Homo sapiens GN=BAIAP2 PE=1 SV=1	mGELASESQGSKELGDVLFQmAEVHR	M1 Oxidation, M21 Oxidation	100%, 100%	1,000.00, 1,000.00	278.72	0	4.827	0.6465	1	1	2	2879.35	960.791	3	0.00674	2.34	1	26
I3L113	Brain-specific angiogenesis inhibitor 1-associated protein 2 (Fragment) OS=Homo sapiens GN=BAIAP2 PE=1 SV=1	ELGDVLFQmAEVHR	M9 Oxidation	1	1000	267.36	0	2.733	0.6417	1	0.9998	2	1658.81	830.412	2	0.00137	0.825	13	26
I3L113	Brain-specific angiogenesis inhibitor 1-associated protein 2 (Fragment) OS=Homo sapiens GN=BAIAP2 PE=1 SV=1	mGELASESQGSKELGDVLFQMAEVHR	M1 Oxidation	1	172.93	211.01	0	3.855	0.6275	1	1	2	2863.35	573.676	5	-0.0024	-0.839	1	26
I3L113	Brain-specific angiogenesis inhibitor 1-associated protein 2 (Fragment) OS=Homo sapiens GN=BAIAP2 PE=1 SV=1	mGELASESQGSKELGDVLFQmAEVHR	M1 Oxidation, M21 Oxidation	100%, 100%	1,000.00, 1,000.00	294.81	0	3.713	0.7482	1	1	2	2879.36	960.793	3	0.0126	4.37	1	26
I3L113	Brain-specific angiogenesis inhibitor 1-associated protein 2 (Fragment) OS=Homo sapiens GN=BAIAP2 PE=1 SV=1	mGELASESQGSK	M1 Oxidation	1	1000	279.74	0	3.415	0.7786	1	1	2	1238.54	620.279	2	-0.000578	-0.466	1	12
I3L113	Brain-specific angiogenesis inhibitor 1-associated protein 2 (Fragment) OS=Homo sapiens GN=BAIAP2 PE=1 SV=1	ELGDVLFQmAEVHR	M9 Oxidation	1	1000	184.79	0	2.573	0.445	1	0.994	2	1658.81	553.944	3	0.00129	0.78	13	26
I3L113	Brain-specific angiogenesis inhibitor 1-associated protein 2 (Fragment) OS=Homo sapiens GN=BAIAP2 PE=1 SV=1	ELGDVLFQmAEVHR	M9 Oxidation	1	1000	178.9	0	2.766	0.4677	1	0.9947	2	1658.81	553.943	3	-0.00127	-0.764	13	26
I3L113	Brain-specific angiogenesis inhibitor 1-associated protein 2 (Fragment) OS=Homo sapiens GN=BAIAP2 PE=1 SV=1	mGELASESQGSKELGDVLFQmAEVHR	M1 Oxidation, M21 Oxidation	100%, 100%	1,000.00, 1,000.00	276.31	0	3.326	0.6859	1	1	2	2879.35	960.791	3	0.00875	3.04	1	26
I3L113	Brain-specific angiogenesis inhibitor 1-associated protein 2 (Fragment) OS=Homo sapiens GN=BAIAP2 PE=1 SV=1	mGELASESQGSKELGDVLFQmAEVHR	M1 Oxidation, M21 Oxidation	100%, 100%	1,000.00, 1,000.00	297.57	0	3.068	0.6296	1	1	2	2879.35	960.791	3	0.00692	2.4	1	26
I3L113	Brain-specific angiogenesis inhibitor 1-associated protein 2 (Fragment) OS=Homo sapiens GN=BAIAP2 PE=1 SV=1	ELGDVLFQmAEVHRQIQNQLEEmLK	M9 Oxidation, M23 Oxidation	100%, 100%	1,000.00, 1,000.00	119.65	0	2.928	0.4105	1	0.9961	2	3029.5	758.382	4	0.00357	1.18	13	37
I3L113	Brain-specific angiogenesis inhibitor 1-associated protein 2 (Fragment) OS=Homo sapiens GN=BAIAP2 PE=1 SV=1	ELGDVLFQmAEVHR	M9 Oxidation	1	1000	178.9	0	2.479	0.4737	1	0.9915	2	1658.81	553.944	3	0.00258	1.55	13	26
I3L113	Brain-specific angiogenesis inhibitor 1-associated protein 2 (Fragment) OS=Homo sapiens GN=BAIAP2 PE=1 SV=1	mGELASESQGSK	M1 Oxidation	1	1000	288.27	0	3.216	0.7635	1	1	2	1238.55	620.28	2	0.000521	0.42	1	12
I3L113	Brain-specific angiogenesis inhibitor 1-associated protein 2 (Fragment) OS=Homo sapiens GN=BAIAP2 PE=1 SV=1	mGELASESQGSKELGDVLFQMAEVHR	M1 Oxidation	1	149.89	216.9	0	3.18	0.6029	1	1	2	2863.35	716.846	4	0.00542	1.89	1	26
I3L113	Brain-specific angiogenesis inhibitor 1-associated protein 2 (Fragment) OS=Homo sapiens GN=BAIAP2 PE=1 SV=1	QIQNQLEEmLK	M9 Oxidation	1	1000	194.95	0	3.242	0.6067	1	1	2	1388.7	695.357	2	0.00128	0.918	27	37
I3L113	Brain-specific angiogenesis inhibitor 1-associated protein 2 (Fragment) OS=Homo sapiens GN=BAIAP2 PE=1 SV=1	QIQNQLEEmLK	M9 Oxidation	1	1000	214.39	0	3.192	0.5592	1	1	2	1388.7	695.357	2	0.00128	0.918	27	37
I3L113	Brain-specific angiogenesis inhibitor 1-associated protein 2 (Fragment) OS=Homo sapiens GN=BAIAP2 PE=1 SV=1	QIQNQLEEmLK	M9 Oxidation	1	1000	201.26	0	2.766	0.558	1	0.9988	2	1388.7	695.357	2	0.00201	1.44	27	37
I3L113	Brain-specific angiogenesis inhibitor 1-associated protein 2 (Fragment) OS=Homo sapiens GN=BAIAP2 PE=1 SV=1	QIQNQLEEmLK	M9 Oxidation	1	1000	193.12	0	3.07	0.5946	1	1	2	1388.7	695.356	2	-0.000434	-0.312	27	37
I3L113	Brain-specific angiogenesis inhibitor 1-associated protein 2 (Fragment) OS=Homo sapiens GN=BAIAP2 PE=1 SV=1	ELGDVLFQmAEVHR	M9 Oxidation	1	1000	181.42	0	2.505	0.4467	1	0.9927	2	1658.81	553.944	3	1.32e-05	0.00794	13	26
I3L113	Brain-specific angiogenesis inhibitor 1-associated protein 2 (Fragment) OS=Homo sapiens GN=BAIAP2 PE=1 SV=1	mGELASESQGSKELGDVLFQmAEVHR	M1 Oxidation, M21 Oxidation	100%, 100%	1,000.00, 1,000.00	330.79	0	2.854	0.5365	1	0.9994	2	2879.35	960.789	3	0.00216	0.749	1	26
I3L113	Brain-specific angiogenesis inhibitor 1-associated protein 2 (Fragment) OS=Homo sapiens GN=BAIAP2 PE=1 SV=1	mGELASESQGSK	M1 Oxidation	1	1000	285.94	0	3.238	0.7562	1	1	2	1238.54	620.28	2	-8.94e-05	-0.0721	1	12
I3L113	Brain-specific angiogenesis inhibitor 1-associated protein 2 (Fragment) OS=Homo sapiens GN=BAIAP2 PE=1 SV=1	QIQNQLEEmLK	M9 Oxidation	1	1000	191.24	0	3.233	0.6191	1	1	2	1388.7	695.355	2	-0.00117	-0.839	27	37
I3L113	Brain-specific angiogenesis inhibitor 1-associated protein 2 (Fragment) OS=Homo sapiens GN=BAIAP2 PE=1 SV=1	mGELASESQGSKELGDVLFQmAEVHR	M1 Oxidation, M21 Oxidation	100%, 100%	1,000.00, 1,000.00	279.06	0	3.503	0.7347	1	1	2	2879.35	960.791	3	0.00783	2.72	1	26
I3L113	Brain-specific angiogenesis inhibitor 1-associated protein 2 (Fragment) OS=Homo sapiens GN=BAIAP2 PE=1 SV=1	mGELASESQGSKELGDVLFQMAEVHR	M1 Oxidation	1	189.47	235.52	0	3.492	0.7389	1	1	2	2863.35	955.458	3	0.00501	1.75	1	26
I3L113	Brain-specific angiogenesis inhibitor 1-associated protein 2 (Fragment) OS=Homo sapiens GN=BAIAP2 PE=1 SV=1	ELGDVLFQmAEVHR	M9 Oxidation	1	1000	230.58	0	2.364	0.6382	1	0.9973	2	1658.81	830.413	2	0.00259	1.56	13	26
I3L113	Brain-specific angiogenesis inhibitor 1-associated protein 2 (Fragment) OS=Homo sapiens GN=BAIAP2 PE=1 SV=1	mGELASESQGSKELGDVLFQmAEVHRQIQNQLEEmLK	M1 Oxidation, M21 Oxidation, M35 Oxidation	100%, 100%, 100%	1,000.00, 1,000.00, 1,000.00	160.37	0	5.067	0.4612	1	0.9966	2	4250.04	851.015	5	0.011	2.59	1	37
I3L113	Brain-specific angiogenesis inhibitor 1-associated protein 2 (Fragment) OS=Homo sapiens GN=BAIAP2 PE=1 SV=1	QIQNQLEEmLK	M9 Oxidation	1	1000	211.5	0	3.16	0.6149	1	1	2	1388.7	695.356	2	0.000543	0.39	27	37
I3L113	Brain-specific angiogenesis inhibitor 1-associated protein 2 (Fragment) OS=Homo sapiens GN=BAIAP2 PE=1 SV=1	mGELASESQGSKELGDVLFQmAEVHR	M1 Oxidation, M21 Oxidation	100%, 100%	1,000.00, 1,000.00	212.46	0	3.819	0.6405	1	1	2	2879.35	720.844	4	0.00514	1.78	1	26
I3L113	Brain-specific angiogenesis inhibitor 1-associated protein 2 (Fragment) OS=Homo sapiens GN=BAIAP2 PE=1 SV=1	ELGDVLFQmAEVHR	M9 Oxidation	1	1000	199.37	0	2.65	0.5308	1	0.9883	2	1658.81	553.942	3	-0.00365	-2.2	13	26
I3L113	Brain-specific angiogenesis inhibitor 1-associated protein 2 (Fragment) OS=Homo sapiens GN=BAIAP2 PE=1 SV=1	QIQNQLEEmLK	M9 Oxidation	1	1000	216.52	0	3.333	0.6097	1	1	2	1388.7	695.356	2	0.00103	0.742	27	37
I3L113	Brain-specific angiogenesis inhibitor 1-associated protein 2 (Fragment) OS=Homo sapiens GN=BAIAP2 PE=1 SV=1	ELGDVLFQmAEVHR	M9 Oxidation	1	1000	180.98	0	2.594	0.4415	1	0.9852	2	1658.81	553.945	3	0.00404	2.43	13	26
I3L113	Brain-specific angiogenesis inhibitor 1-associated protein 2 (Fragment) OS=Homo sapiens GN=BAIAP2 PE=1 SV=1	QIQNQLEEmLKSFHNELLTQLEQK	M9 Oxidation	1	1000	212.82	0	4.665	0.6804	1	1	2	2956.5	740.132	4	0.00341	1.15	27	50
I3L113	Brain-specific angiogenesis inhibitor 1-associated protein 2 (Fragment) OS=Homo sapiens GN=BAIAP2 PE=1 SV=1	MGELASESQGSKELGDVLFQmAEVHR	M21 Oxidation	1	169.91	204.23	0	3.813	0.5138	1	0.9997	2	2863.35	716.845	4	0.002	0.7	1	26
I3L113	Brain-specific angiogenesis inhibitor 1-associated protein 2 (Fragment) OS=Homo sapiens GN=BAIAP2 PE=1 SV=1	mGELASESQGSKELGDVLFQmAEVHR	M1 Oxidation, M21 Oxidation	100%, 100%	1,000.00, 1,000.00	243.45	0	3.907	0.5754	1	1	2	2879.35	720.845	4	0.00782	2.72	1	26
I3L113	Brain-specific angiogenesis inhibitor 1-associated protein 2 (Fragment) OS=Homo sapiens GN=BAIAP2 PE=1 SV=1	MGELASESQGSKELGDVLFQmAEVHR	M21 Oxidation	1	112.4	152.65	0	3.158	0.6306	1	1	2	2905.36	969.46	3	42	-36.2	1	26
I3L113	Brain-specific angiogenesis inhibitor 1-associated protein 2 (Fragment) OS=Homo sapiens GN=BAIAP2 PE=1 SV=1	QIQNQLEEmLK	M9 Oxidation	1	1000	128.62	0	2.378	0.389	1	0.9804	2	1388.7	463.906	3	-0.000722	-0.52	27	37
I3L113	Brain-specific angiogenesis inhibitor 1-associated protein 2 (Fragment) OS=Homo sapiens GN=BAIAP2 PE=1 SV=1	mGELASESQGSKELGDVLFQMAEVHR	M1 Oxidation	1	222.48	247.43	0	4.423	0.7373	1	1	2	2863.35	716.845	4	0.00152	0.529	1	26
I3L113	Brain-specific angiogenesis inhibitor 1-associated protein 2 (Fragment) OS=Homo sapiens GN=BAIAP2 PE=1 SV=1	mGELASESQGSKELGDVLFQmAEVHR	M1 Oxidation, M21 Oxidation	100%, 100%	1,000.00, 1,000.00	187.07	0	2.157	0.5823	1	0.9867	2	2879.35	960.791	3	0.00692	2.4	1	26
I3L113	Brain-specific angiogenesis inhibitor 1-associated protein 2 (Fragment) OS=Homo sapiens GN=BAIAP2 PE=1 SV=1	MGELASESQGSKELGDVLFQmAEVHR	M21 Oxidation	1	137.13	189.89	0	2.702	0.3675	1	0.9744	2	2863.36	716.846	4	0.00786	2.75	1	26
I3L113	Brain-specific angiogenesis inhibitor 1-associated protein 2 (Fragment) OS=Homo sapiens GN=BAIAP2 PE=1 SV=1	mGELASESQGSKELGDVLFQmAEVHR	M1 Oxidation, M21 Oxidation	100%, 100%	1,000.00, 1,000.00	213.64	0	4.817	0.576	1	1	2	2879.34	576.876	5	-0.00153	-0.531	1	26
I3L113	Brain-specific angiogenesis inhibitor 1-associated protein 2 (Fragment) OS=Homo sapiens GN=BAIAP2 PE=1 SV=1	YLsAALKK	S3 Phospho	1	48.15	121.62	0	2.341	0.645	1	0.99	2	972.504	487.259	2	-0.000294	-0.302	57	64
I3L113	Brain-specific angiogenesis inhibitor 1-associated protein 2 (Fragment) OS=Homo sapiens GN=BAIAP2 PE=1 SV=1	mGELASESQGSK	M1 Oxidation	1	1000	246.73	0	2.328	0.7295	1	0.9994	2	1238.54	620.28	2	-0.000456	-0.368	1	12
I3L113	Brain-specific angiogenesis inhibitor 1-associated protein 2 (Fragment) OS=Homo sapiens GN=BAIAP2 PE=1 SV=1	ELGDVLFQmAEVHR	M9 Oxidation	1	1000	291.83	0	2.806	0.6518	1	1	2	1658.81	830.415	2	0.00576	3.47	13	26
I3L113	Brain-specific angiogenesis inhibitor 1-associated protein 2 (Fragment) OS=Homo sapiens GN=BAIAP2 PE=1 SV=1	mGELASESQGSKELGDVLFQMAEVHR	M1 Oxidation	1	88.97	183.28	0	2.632	0.6095	1	0.997	2	2863.36	716.847	4	0.00884	3.09	1	26
I3L113	Brain-specific angiogenesis inhibitor 1-associated protein 2 (Fragment) OS=Homo sapiens GN=BAIAP2 PE=1 SV=1	MGELASESQGSKELGDVLFQmAEVHR	M21 Oxidation	1	162.57	215.55	0	3.529	0.4314	1	0.9984	2	2863.35	716.844	4	-0.000194	-0.0676	1	26
I3L113	Brain-specific angiogenesis inhibitor 1-associated protein 2 (Fragment) OS=Homo sapiens GN=BAIAP2 PE=1 SV=1	QIQNQLEEmLK	M9 Oxidation	1	1000	161.21	0	2.632	0.5645	1	0.9979	2	1388.7	695.356	2	0.000176	0.127	27	37
I3L113	Brain-specific angiogenesis inhibitor 1-associated protein 2 (Fragment) OS=Homo sapiens GN=BAIAP2 PE=1 SV=1	mGELASESQGSKELGDVLFQmAEVHR	M1 Oxidation, M21 Oxidation	100%, 100%	1,000.00, 1,000.00	258.62	0	3.818	0.5871	1	1	2	2879.35	720.844	4	0.00196	0.681	1	26
I3L113	Brain-specific angiogenesis inhibitor 1-associated protein 2 (Fragment) OS=Homo sapiens GN=BAIAP2 PE=1 SV=1	mGELASESQGSKELGDVLFQmAEVHR	M1 Oxidation, M21 Oxidation	100%, 100%	1,000.00, 1,000.00	248.62	0	5.034	0.6406	1	1	2	2879.35	960.79	3	0.00509	1.77	1	26
I3L113	Brain-specific angiogenesis inhibitor 1-associated protein 2 (Fragment) OS=Homo sapiens GN=BAIAP2 PE=1 SV=1	mGELASESQGSK	M1 Oxidation	1	1000	290.94	0	3.431	0.7843	1	1	2	1238.54	620.28	2	-0.000456	-0.368	1	12
I3L113	Brain-specific angiogenesis inhibitor 1-associated protein 2 (Fragment) OS=Homo sapiens GN=BAIAP2 PE=1 SV=1	ELGDVLFQmAEVHR	M9 Oxidation	1	1000	115.32	0	2.426	0.3927	1	0.9793	2	1658.81	415.709	4	-0.00134	-0.809	13	26
I3L113	Brain-specific angiogenesis inhibitor 1-associated protein 2 (Fragment) OS=Homo sapiens GN=BAIAP2 PE=1 SV=1	MGELASESQGSKELGDVLFQmAEVHR	M21 Oxidation	1	105.66	146.84	0	2.871	0.5932	1	0.9972	2	2905.37	969.463	3	42	-33.2	1	26
I3L113	Brain-specific angiogenesis inhibitor 1-associated protein 2 (Fragment) OS=Homo sapiens GN=BAIAP2 PE=1 SV=1	QIQNQLEEmLK	M9 Oxidation	1	1000	181.12	0	2.516	0.5198	1	0.9956	2	1388.7	695.356	2	0.000665	0.478	27	37
I3L113	Brain-specific angiogenesis inhibitor 1-associated protein 2 (Fragment) OS=Homo sapiens GN=BAIAP2 PE=1 SV=1	ELGDVLFQmAEVHR	M9 Oxidation	1	1000	186.3	0	3.143	0.5247	1	0.9997	2	1658.81	553.944	3	1.32e-05	0.00794	13	26
I3L113	Brain-specific angiogenesis inhibitor 1-associated protein 2 (Fragment) OS=Homo sapiens GN=BAIAP2 PE=1 SV=1	mGELASESQGSKELGDVLFQmAEVHR	M1 Oxidation, M21 Oxidation	100%, 100%	1,000.00, 1,000.00	395.09	0	6.188	0.7151	1	1	2	2879.34	960.789	3	0.00124	0.431	1	26
I3L113	Brain-specific angiogenesis inhibitor 1-associated protein 2 (Fragment) OS=Homo sapiens GN=BAIAP2 PE=1 SV=1	mGELASESQGSKELGDVLFQmAEVHRQIQNQLEEmLK	M1 Oxidation, M21 Oxidation, M35 Oxidation	100%, 100%, 100%	1,000.00, 1,000.00, 1,000.00	118.21	0	2.995	0.452	1	0.9959	2	4250.02	1063.51	4	-0.00716	-1.69	1	37
I3L113	Brain-specific angiogenesis inhibitor 1-associated protein 2 (Fragment) OS=Homo sapiens GN=BAIAP2 PE=1 SV=1	mGELASESQGSKELGDVLFQmAEVHR	M1 Oxidation, M21 Oxidation	100%, 100%	1,000.00, 1,000.00	375.42	0	5.823	0.6624	1	1	2	2879.35	960.789	3	0.00216	0.749	1	26
I3L113	Brain-specific angiogenesis inhibitor 1-associated protein 2 (Fragment) OS=Homo sapiens GN=BAIAP2 PE=1 SV=1	ELGDVLFQmAEVHR	M9 Oxidation	1	1000	187.55	0	2.816	0.4772	1	0.9945	2	1658.81	553.943	3	-0.002	-1.21	13	26
I3L113	Brain-specific angiogenesis inhibitor 1-associated protein 2 (Fragment) OS=Homo sapiens GN=BAIAP2 PE=1 SV=1	mGELASESQGSKELGDVLFQmAEVHR	M1 Oxidation, M21 Oxidation	100%, 100%	1,000.00, 1,000.00	284.12	0	4.503	0.5824	1	1	2	2879.34	720.843	4	0.00123	0.427	1	26
I3L113	Brain-specific angiogenesis inhibitor 1-associated protein 2 (Fragment) OS=Homo sapiens GN=BAIAP2 PE=1 SV=1	mGELASESQGSKELGDVLFQmAEVHR	M1 Oxidation, M21 Oxidation	100%, 100%	1,000.00, 1,000.00	129.39	0	2.41	0.4712	1	0.9924	2	2879.34	720.843	4	-0.000968	-0.336	1	26
I3L113	Brain-specific angiogenesis inhibitor 1-associated protein 2 (Fragment) OS=Homo sapiens GN=BAIAP2 PE=1 SV=1	mGELASESQGSKELGDVLFQMAEVHR	M1 Oxidation	1	417.97	421.52	0	4.755	0.7427	1	1	2	2863.36	955.46	3	0.0109	3.79	1	26
I3L113	Brain-specific angiogenesis inhibitor 1-associated protein 2 (Fragment) OS=Homo sapiens GN=BAIAP2 PE=1 SV=1	ELGDVLFQmAEVHR	M9 Oxidation	1	1000	157.82	0	2.737	0.3847	1	0.9934	2	1658.81	553.943	3	-0.000353	-0.213	13	26
I3L113	Brain-specific angiogenesis inhibitor 1-associated protein 2 (Fragment) OS=Homo sapiens GN=BAIAP2 PE=1 SV=1	ELGDVLFQmAEVHR	M9 Oxidation	1	1000	182.38	0	3.026	0.5064	1	0.9985	2	1658.81	553.945	3	0.00477	2.88	13	26
I3L113	Brain-specific angiogenesis inhibitor 1-associated protein 2 (Fragment) OS=Homo sapiens GN=BAIAP2 PE=1 SV=1	MGELASESQGSKELGDVLFQmAEVHR	M21 Oxidation	1	165.9	181.02	0	2.397	0.5632	1	0.9961	2	2863.35	955.457	3	0.00135	0.47	1	26
I3L113	Brain-specific angiogenesis inhibitor 1-associated protein 2 (Fragment) OS=Homo sapiens GN=BAIAP2 PE=1 SV=1	MGELASESQGSKELGDVLFQmAEVHR	M21 Oxidation	1	134.12	171.15	0	3.238	0.5004	1	0.9963	2	2863.36	716.847	4	0.0115	4.02	1	26
I3L113	Brain-specific angiogenesis inhibitor 1-associated protein 2 (Fragment) OS=Homo sapiens GN=BAIAP2 PE=1 SV=1	mGELASESQGSKELGDVLFQmAEVHR	M1 Oxidation, M21 Oxidation	100%, 100%	1,000.00, 1,000.00	248.74	0	3.102	0.5556	1	0.9999	2	2879.35	720.844	4	0.00245	0.851	1	26
I3L113	Brain-specific angiogenesis inhibitor 1-associated protein 2 (Fragment) OS=Homo sapiens GN=BAIAP2 PE=1 SV=1	MGELASESQGSKELGDVLFQmAEVHR	M21 Oxidation	1	256.78	298.56	0	3.409	0.6579	1	1	2	2863.36	955.46	3	0.00922	3.22	1	26
I3L113	Brain-specific angiogenesis inhibitor 1-associated protein 2 (Fragment) OS=Homo sapiens GN=BAIAP2 PE=1 SV=1	mGELASESQGSKELGDVLFQmAEVHR	M1 Oxidation, M21 Oxidation	100%, 100%	1,000.00, 1,000.00	326.09	0	3.662	0.724	1	1	2	2879.35	960.79	3	0.00545	1.89	1	26
I3L113	Brain-specific angiogenesis inhibitor 1-associated protein 2 (Fragment) OS=Homo sapiens GN=BAIAP2 PE=1 SV=1	mGELASESQGSK	M1 Oxidation	1	1000	261.47	0	2.581	0.6871	1	0.9998	2	1238.54	620.28	2	-0.000211	-0.171	1	12
I3L113	Brain-specific angiogenesis inhibitor 1-associated protein 2 (Fragment) OS=Homo sapiens GN=BAIAP2 PE=1 SV=1	mGELASESQGSKELGDVLFQmAEVHR	M1 Oxidation, M21 Oxidation	100%, 100%	1,000.00, 1,000.00	212.62	0	3.22	0.4449	1	0.9987	2	2879.34	720.843	4	-0.000236	-0.0818	1	26
I3L113	Brain-specific angiogenesis inhibitor 1-associated protein 2 (Fragment) OS=Homo sapiens GN=BAIAP2 PE=1 SV=1	QIQNQLEEmLK	M9 Oxidation	1	1000	179.23	0	3.063	0.5707	1	1	2	1388.7	695.357	2	0.00189	1.36	27	37
I3L113	Brain-specific angiogenesis inhibitor 1-associated protein 2 (Fragment) OS=Homo sapiens GN=BAIAP2 PE=1 SV=1	mGELASESQGSKELGDVLFQmAEVHR	M1 Oxidation, M21 Oxidation	100%, 100%	1,000.00, 1,000.00	179.39	0	3.574	0.2955	1	0.9913	2	2879.34	576.875	5	-0.00275	-0.955	1	26
I3L113	Brain-specific angiogenesis inhibitor 1-associated protein 2 (Fragment) OS=Homo sapiens GN=BAIAP2 PE=1 SV=1	mGELASESQGSK	M1 Oxidation	1	1000	292.94	0	3.163	0.7745	1	1	2	1238.54	620.279	2	-0.00131	-1.06	1	12
I3L113	Brain-specific angiogenesis inhibitor 1-associated protein 2 (Fragment) OS=Homo sapiens GN=BAIAP2 PE=1 SV=1	ELGDVLFQmAEVHR	M9 Oxidation	1	1000	182.1	0	2.659	0.4292	1	0.9943	2	1658.81	553.944	3	0.00129	0.78	13	26
I3L113	Brain-specific angiogenesis inhibitor 1-associated protein 2 (Fragment) OS=Homo sapiens GN=BAIAP2 PE=1 SV=1	mGELASESQGSK	M1 Oxidation	1	1000	221.7	0	2.704	0.6758	1	1	2	1238.55	620.28	2	0.000765	0.617	1	12
I3L113	Brain-specific angiogenesis inhibitor 1-associated protein 2 (Fragment) OS=Homo sapiens GN=BAIAP2 PE=1 SV=1	QIQNQLEEmLKSFHNELLTQLEQK	M9 Oxidation	1	1000	163	0	2.644	0.7353	1	1	2	2956.5	986.506	3	0.000246	0.083	27	50
I3L113	Brain-specific angiogenesis inhibitor 1-associated protein 2 (Fragment) OS=Homo sapiens GN=BAIAP2 PE=1 SV=1	mGELASESQGSKELGDVLFQMAEVHR	M1 Oxidation	1	194.02	233.03	0	2.378	0.6666	1	0.9987	2	2863.35	955.458	3	0.00428	1.49	1	26
I3L113	Brain-specific angiogenesis inhibitor 1-associated protein 2 (Fragment) OS=Homo sapiens GN=BAIAP2 PE=1 SV=1	MGELASESQGSKELGDVLFQmAEVHR	M21 Oxidation	1	131.64	176.68	0	1.997	0.4737	1	0.981	2	2863.35	955.456	3	-0.000668	-0.233	1	26
I3L113	Brain-specific angiogenesis inhibitor 1-associated protein 2 (Fragment) OS=Homo sapiens GN=BAIAP2 PE=1 SV=1	MGELASESQGSKELGDVLFQmAEVHR	M21 Oxidation	1	197.13	229.68	0	4.111	0.5879	1	1	2	2863.35	716.844	4	0.000295	0.103	1	26
I3L113	Brain-specific angiogenesis inhibitor 1-associated protein 2 (Fragment) OS=Homo sapiens GN=BAIAP2 PE=1 SV=1	QIQNQLEEmLK	M9 Oxidation	1	1000	162.33	0	2.747	0.5464	1	0.9987	2	1388.7	695.356	2	-6.77e-05	-0.0487	27	37
I3L113	Brain-specific angiogenesis inhibitor 1-associated protein 2 (Fragment) OS=Homo sapiens GN=BAIAP2 PE=1 SV=1	MGELASESQGSKELGDVLFQmAEVHR	M21 Oxidation	1	119.97	183.83	0	2.691	0.5049	1	0.9954	2	2863.35	716.845	4	0.0042	1.47	1	26
I3L113	Brain-specific angiogenesis inhibitor 1-associated protein 2 (Fragment) OS=Homo sapiens GN=BAIAP2 PE=1 SV=1	ELGDVLFQmAEVHR	M9 Oxidation	1	1000	307.17	0	2.831	0.7003	1	1	2	1658.81	830.412	2	0.000515	0.31	13	26
I3L113	Brain-specific angiogenesis inhibitor 1-associated protein 2 (Fragment) OS=Homo sapiens GN=BAIAP2 PE=1 SV=1	mGELASESQGSKELGDVLFQmAEVHR	M1 Oxidation, M21 Oxidation	100%, 100%	1,000.00, 1,000.00	260.53	0	3.92	0.5158	1	0.9997	2	2879.34	720.843	4	0.00147	0.512	1	26
I3L113	Brain-specific angiogenesis inhibitor 1-associated protein 2 (Fragment) OS=Homo sapiens GN=BAIAP2 PE=1 SV=1	mGELASESQGSKELGDVLFQmAEVHR	M1 Oxidation, M21 Oxidation	100%, 100%	1,000.00, 1,000.00	231.4	0	3.884	0.4339	1	0.9972	2	2879.35	720.844	4	0.00562	1.95	1	26
I3L113	Brain-specific angiogenesis inhibitor 1-associated protein 2 (Fragment) OS=Homo sapiens GN=BAIAP2 PE=1 SV=1	ELGDVLFQmAEVHR	M9 Oxidation	1	1000	178.9	0	2.71	0.4897	1	0.9915	2	1658.81	553.943	3	-0.00255	-1.54	13	26
I3L113	Brain-specific angiogenesis inhibitor 1-associated protein 2 (Fragment) OS=Homo sapiens GN=BAIAP2 PE=1 SV=1	mGELASESQGSKELGDVLFQmAEVHR	M1 Oxidation, M21 Oxidation	100%, 100%	1,000.00, 1,000.00	279.71	0	4.057	0.6048	1	1	2	2879.34	720.843	4	0.000741	0.257	1	26
I3L113	Brain-specific angiogenesis inhibitor 1-associated protein 2 (Fragment) OS=Homo sapiens GN=BAIAP2 PE=1 SV=1	ELGDVLFQmAEVHR	M9 Oxidation	1	1000	114.13	0	2.424	0.4512	1	0.9865	2	1658.81	415.709	4	-0.00171	-1.03	13	26
I3L113	Brain-specific angiogenesis inhibitor 1-associated protein 2 (Fragment) OS=Homo sapiens GN=BAIAP2 PE=1 SV=1	ELGDVLFQmAEVHR	M9 Oxidation	1	1000	320.9	0	2.529	0.6236	1	0.9988	2	1658.81	830.413	2	0.00186	1.12	13	26
I3L113	Brain-specific angiogenesis inhibitor 1-associated protein 2 (Fragment) OS=Homo sapiens GN=BAIAP2 PE=1 SV=1	MGELASESQGSKELGDVLFQmAEVHR	M21 Oxidation	1	65.59	155.89	0	4.163	0.6175	1	1	2	2905.36	727.347	4	42	-35.9	1	26
I3L113	Brain-specific angiogenesis inhibitor 1-associated protein 2 (Fragment) OS=Homo sapiens GN=BAIAP2 PE=1 SV=1	QIQNQLEEmLK	M9 Oxidation	1	1000	204.86	0	3.074	0.6285	1	1	2	1388.7	695.356	2	0.000909	0.654	27	37
I3L113	Brain-specific angiogenesis inhibitor 1-associated protein 2 (Fragment) OS=Homo sapiens GN=BAIAP2 PE=1 SV=1	QIQNQLEEmLK	M9 Oxidation	1	1000	206.67	0	3.555	0.6031	1	1	2	1388.7	695.358	2	0.00445	3.2	27	37
I3L113	Brain-specific angiogenesis inhibitor 1-associated protein 2 (Fragment) OS=Homo sapiens GN=BAIAP2 PE=1 SV=1	mGELASESQGSK	M1 Oxidation	1	1000	289.77	0	3.159	0.7465	1	1	2	1238.54	620.279	2	-0.00119	-0.958	1	12
I3L113	Brain-specific angiogenesis inhibitor 1-associated protein 2 (Fragment) OS=Homo sapiens GN=BAIAP2 PE=1 SV=1	mGELASESQGSKELGDVLFQmAEVHR	M1 Oxidation, M21 Oxidation	100%, 100%	1,000.00, 1,000.00	242.58	0	3.809	0.6181	1	1	2	2879.34	720.843	4	-0.0017	-0.59	1	26
I3L113	Brain-specific angiogenesis inhibitor 1-associated protein 2 (Fragment) OS=Homo sapiens GN=BAIAP2 PE=1 SV=1	mGELASESQGSK	M1 Oxidation	1	1000	297.3	0	3.262	0.7729	1	1	2	1238.55	620.28	2	0.000887	0.716	1	12
I3L113	Brain-specific angiogenesis inhibitor 1-associated protein 2 (Fragment) OS=Homo sapiens GN=BAIAP2 PE=1 SV=1	QIQNQLEEmLK	M9 Oxidation	1	1000	206.73	0	3.114	0.6278	1	1	2	1388.7	695.357	2	0.00189	1.36	27	37
I3L113	Brain-specific angiogenesis inhibitor 1-associated protein 2 (Fragment) OS=Homo sapiens GN=BAIAP2 PE=1 SV=1	ELGDVLFQmAEVHR	M9 Oxidation	1	1000	181.67	0	2.68	0.4419	1	0.994	2	1658.81	553.943	3	-0.000719	-0.433	13	26
I3L113	Brain-specific angiogenesis inhibitor 1-associated protein 2 (Fragment) OS=Homo sapiens GN=BAIAP2 PE=1 SV=1	mGELASESQGSKELGDVLFQMAEVHR	M1 Oxidation	1	424.36	456.55	0	5.566	0.775	1	1	2	2863.35	955.456	3	-0.00305	-1.06	1	26
I3L113	Brain-specific angiogenesis inhibitor 1-associated protein 2 (Fragment) OS=Homo sapiens GN=BAIAP2 PE=1 SV=1	mGELASESQGSKELGDVLFQmAEVHR	M1 Oxidation, M21 Oxidation	100%, 100%	1,000.00, 1,000.00	268.21	0	4.26	0.5713	1	1	2	2879.34	720.842	4	-0.00536	-1.86	1	26
I3L113	Brain-specific angiogenesis inhibitor 1-associated protein 2 (Fragment) OS=Homo sapiens GN=BAIAP2 PE=1 SV=1	mGELASESQGSKELGDVLFQmAEVHR	M1 Oxidation, M21 Oxidation	100%, 100%	1,000.00, 1,000.00	425.25	0	5.106	0.7159	1	1	2	2879.35	960.79	3	0.00472	1.64	1	26
I3L113	Brain-specific angiogenesis inhibitor 1-associated protein 2 (Fragment) OS=Homo sapiens GN=BAIAP2 PE=1 SV=1	mGELASESQGSKELGDVLFQMAEVHR	M1 Oxidation	1	132.7	160.86	0	2.817	0.7434	1	1	2	2863.36	716.846	4	0.00811	2.83	1	26

## Sheet: All Assigned Peptides
Supplementary Data 1: Proteomic analysis of all identified sites of posttranslational modification in IRSp53 purified from serum starved mammalian cells.
Protein Accession	Protein Name	Peptide Sequence	Variable Modifications	Localization Probability	Ascore	Peptide Score	Sequest:PeptideSp	Sequest:Xcorr	Sequest:Deltacn	Sequest:PeptideRankSp	Scaffold:Peptide Probability	NTT	Actual Mass	Observed Mass	Charge	Delta AMU	Delta PPM	Start	Stop	Fixed Modifications
Q9UQB8	Brain-specific angiogenesis inhibitor 1-associated protein 2 OS=Homo sapiens GN=BAIAP2 PE=1 SV=1	QRPYSVAVPAFSQGLDDYGAR					0	3.904	0.6966	1	1	2	2296.13	766.383	3	0.00192	0.837	488	508
Q9UQB8	Brain-specific angiogenesis inhibitor 1-associated protein 2 OS=Homo sapiens GN=BAIAP2 PE=1 SV=1	LSDSYSNTLPVR					0	2.638	0.5981	1	0.9988	2	1350.68	676.347	2	0.00194	1.43	333	344
Q9UQB8	Brain-specific angiogenesis inhibitor 1-associated protein 2 OS=Homo sapiens GN=BAIAP2 PE=1 SV=1	NSAAYHSK					0	2.427	0.4841	1	0.9745	2	876.407	439.211	2	-0.00185	-2.11	207	214
Q9UQB8	Brain-specific angiogenesis inhibitor 1-associated protein 2 OS=Homo sapiens GN=BAIAP2 PE=1 SV=1	mSAQESTPImNGVTGPDGEDySPWADRK	M1 Oxidation, M10 Oxidation, Y21 Phospho	100%, 100%, 0%	1,000.00, 1,000.00, 0.00	207.94	0	4.926	0.7214	1	1	2	3150.31	1051.11	3	0.0112	3.54	290	317
Q9UQB8	Brain-specific angiogenesis inhibitor 1-associated protein 2 OS=Homo sapiens GN=BAIAP2 PE=1 SV=1	DGWHYGESEK					0	2.512	0.5274	1	0.995	2	1206.49	403.172	3	-0.000657	-0.544	411	420
Q9UQB8	Brain-specific angiogenesis inhibitor 1-associated protein 2 OS=Homo sapiens GN=BAIAP2 PE=1 SV=1	ELGDVLFQmAEVHR	M9 Oxidation	1	1000	115.32	0	2.426	0.3927	1	0.9793	2	1658.81	415.709	4	-0.00134	-0.809	71	84
Q9UQB8	Brain-specific angiogenesis inhibitor 1-associated protein 2 OS=Homo sapiens GN=BAIAP2 PE=1 SV=1	MGELASESQGSKELGDVLFQmAEVHR	M21 Oxidation	1	105.66	146.84	0	2.871	0.5932	1	0.9972	2	2905.37	969.463	3	42	-33.2	59	84
Q9UQB8	Brain-specific angiogenesis inhibitor 1-associated protein 2 OS=Homo sapiens GN=BAIAP2 PE=1 SV=1	SSStGNLLDKDDLAIPPPDYGAASR	T4 Phospho	0.25	0	142.33	0	2.384	0.5777	1	0.9814	2	2639.2	660.808	4	-0.00746	-2.83	452	476
Q9UQB8	Brain-specific angiogenesis inhibitor 1-associated protein 2 OS=Homo sapiens GN=BAIAP2 PE=1 SV=1	SEEmHRLTENVYK	M4 Oxidation	1	1000	183.88	0	2.771	0.5144	1	0.9979	2	1650.77	551.263	3	0.00145	0.879	6	18
Q9UQB8	Brain-specific angiogenesis inhibitor 1-associated protein 2 OS=Homo sapiens GN=BAIAP2 PE=1 SV=1	mGELASESQGSKELGDVLFQmAEVHR	M1 Oxidation, M21 Oxidation	100%, 100%	1,000.00, 1,000.00	258.62	0	3.818	0.5871	1	1	2	2879.35	720.844	4	0.00196	0.681	59	84
Q9UQB8	Brain-specific angiogenesis inhibitor 1-associated protein 2 OS=Homo sapiens GN=BAIAP2 PE=1 SV=1	SSSTGNLLDKDDLAIPPPDYGAASR					0	4.275	0.6412	1	1	2	2559.25	854.091	3	0.00405	1.58	452	476
Q9UQB8	Brain-specific angiogenesis inhibitor 1-associated protein 2 OS=Homo sapiens GN=BAIAP2 PE=1 SV=1	VLDSDGSDRLHmSLQQGK	M12 Oxidation	1	1000	111.14	0	1.881	0.3625	1	0.9613	2	2000.96	501.247	4	0.000657	0.328	434	451
Q9UQB8	Brain-specific angiogenesis inhibitor 1-associated protein 2 OS=Homo sapiens GN=BAIAP2 PE=1 SV=1	SSsmAAGLER	S3 Phospho, M4 Oxidation	98%, 100%	20.19, 1,000.00	110.16	0	2.029	0.5257	1	0.9894	2	1103.43	552.723	2	-0.000568	-0.515	364	373
Q9UQB8	Brain-specific angiogenesis inhibitor 1-associated protein 2 OS=Homo sapiens GN=BAIAP2 PE=1 SV=1	VLDSDGSDRLHmSLQQGK	M12 Oxidation	1	1000	170.73	0	3.07	0.5273	1	0.9996	2	2000.96	667.995	3	0.00336	1.68	434	451
Q9UQB8	Brain-specific angiogenesis inhibitor 1-associated protein 2 OS=Homo sapiens GN=BAIAP2 PE=1 SV=1	QRPYSVAVPAFSQGLDDYGAR					0	5.206	0.7663	1	1	2	2296.13	766.383	3	0.00339	1.47	488	508
Q9UQB8	Brain-specific angiogenesis inhibitor 1-associated protein 2 OS=Homo sapiens GN=BAIAP2 PE=1 SV=1	SSSTGNLLDKDDLAIPPPDYGAASR					0	4.169	0.7171	1	1	2	2559.25	854.092	3	0.00807	3.15	452	476
Q9UQB8	Brain-specific angiogenesis inhibitor 1-associated protein 2 OS=Homo sapiens GN=BAIAP2 PE=1 SV=1	NFIAmGKNYEK	M5 Oxidation	1	1000	212.13	0	2.517	0.6336	1	0.9991	2	1329.64	665.827	2	0.000349	0.262	30	40
Q9UQB8	Brain-specific angiogenesis inhibitor 1-associated protein 2 OS=Homo sapiens GN=BAIAP2 PE=1 SV=1	DGWHYGESEKTK					0	2.484	0.6865	1	0.9997	2	1435.64	479.553	3	-4.68e-05	-0.0326	411	422
Q9UQB8	Brain-specific angiogenesis inhibitor 1-associated protein 2 OS=Homo sapiens GN=BAIAP2 PE=1 SV=1	YSDKELQYIDAISNK					0	3.409	0.7187	1	1	2	1785.88	893.949	2	0.00509	2.85	157	171
Q9UQB8	Brain-specific angiogenesis inhibitor 1-associated protein 2 OS=Homo sapiens GN=BAIAP2 PE=1 SV=1	ALAGVTYAAK					0	1.991	0.6357	1	0.9956	2	963.539	482.777	2	0.00031	0.322	41	50
Q9UQB8	Brain-specific angiogenesis inhibitor 1-associated protein 2 OS=Homo sapiens GN=BAIAP2 PE=1 SV=1	SNLVISDPIPGAKPLPVPPELAPFVGR					0	3.43	0.8145	1	1	2	2779.56	927.529	3	0.000893	0.321	263	289
Q9UQB8	Brain-specific angiogenesis inhibitor 1-associated protein 2 OS=Homo sapiens GN=BAIAP2 PE=1 SV=1	QRPYSVAVPAFSQGLDDYGAR					0	4.203	0.7221	1	1	2	2296.13	766.384	3	0.00613	2.67	488	508
Q9UQB8	Brain-specific angiogenesis inhibitor 1-associated protein 2 OS=Homo sapiens GN=BAIAP2 PE=1 SV=1	SNLVISDPIPGAKPLPVPPELAPFVGR					0	4.448	0.8603	1	1	2	2779.57	927.531	3	0.00858	3.09	263	289
Q9UQB8	Brain-specific angiogenesis inhibitor 1-associated protein 2 OS=Homo sapiens GN=BAIAP2 PE=1 SV=1	mGELASESQGSKELGDVLFQmAEVHR	M1 Oxidation, M21 Oxidation	100%, 100%	1,000.00, 1,000.00	375.42	0	5.823	0.6624	1	1	2	2879.35	960.789	3	0.00216	0.749	59	84
Q9UQB8	Brain-specific angiogenesis inhibitor 1-associated protein 2 OS=Homo sapiens GN=BAIAP2 PE=1 SV=1	YSDKELQYIDAISNK					0	3.523	0.6628	1	1	2	1785.88	596.3	3	-0.00017	-0.095	157	171
Q9UQB8	Brain-specific angiogenesis inhibitor 1-associated protein 2 OS=Homo sapiens GN=BAIAP2 PE=1 SV=1	AFPAQTASGFK					0	2.315	0.5869	1	0.9962	2	1123.57	562.791	2	0.000476	0.423	477	487
Q9UQB8	Brain-specific angiogenesis inhibitor 1-associated protein 2 OS=Homo sapiens GN=BAIAP2 PE=1 SV=1	YLSAALKK					0	2	0.5533	1	0.99	2	892.538	447.276	2	0.000156	0.174	115	122
Q9UQB8	Brain-specific angiogenesis inhibitor 1-associated protein 2 OS=Homo sapiens GN=BAIAP2 PE=1 SV=1	VLDSDGSDRLHmSLQQGK	M12 Oxidation	1	1000	174.46	0	3.266	0.5174	1	0.9995	2	2000.96	667.995	3	0.00336	1.68	434	451
Q9UQB8	Brain-specific angiogenesis inhibitor 1-associated protein 2 OS=Homo sapiens GN=BAIAP2 PE=1 SV=1	SFHNELLTQLEQK					0	3.167	0.6117	1	1	2	1585.81	529.611	3	-0.000212	-0.134	96	108
[truncated: 5,514 more rows]
